# Supplementary material for: Ageing-driven molecular and functional changes in the bovine endometrium
Source: PLoS One. 2025 Sep 26;20(9):e0332176. doi: 10.1371/journal.pone.0332176 (PMC12468982; doi:10.1371/journal.pone.0332176)
Supplement: S2 Table — Microarray: validation of DEG identified by microarray. (XLSX) [file pone.0332176.s006.xlsx]

## Sheet: Table s2
	S2 Table. Primers sequences used for RT-qPCR quantification of transcript levels (microarray : validation of DEG identified by microarray)
	Gene name	Accession number	Primer sequence (5'-3')		Amplicon size (bp)	Experiment
			Forward primer	Reverse primer
	ACAD10	NM_001192292.1	TTTCTCCTTCTTCCGCATCG	GTGACATAACTCCTCGTGCC	246	IFNT
	ACSM5	XM_002697984.5	ATTCCTCAAGCTACCGGATCG	TTTCTCTGGGTCATGCGAGG	167	IFNT
	ACTB	NM_173979.3	AGCGTGGCTACAGCTTCACC	GGCCATCTCCTGCTCGAAGT	101	LPS
	ACTB	NM_173979.3	AGATCAAGATCATCGCGCCC	TAACGCAGCTAACAGTCCGC	172	microarray ; IFNT
	ACTG2	NM_001013592.1	TAACAGAGCACGCTCAAGGAG	TCTCTCTCCACCTTCCAGCA	132	microarray
	ADAMDEC1	NM_001206371,1	AGCCAAGATGCCTACTGCAA	GTACATTCCTCAGGAGAGCCAC	115	microarray ; IFNT
	AICDA	NM_001038682.2	CGCCTCTACTTCTGCGACAA	ACCTCGTAGAGTGGCAAAAGG	227	IFNT
	AIF1	NM_173985	AGCCTTCAAGAAGAAATACATGGAG	GCAGATCTCTTGCCCAACATC	204	IFNT
	ALAS2	NM_001035103.2	AGGCCATCAACTACCCAACTG	GGCCCCATGTTCCCAAAGT	235	IFNT
	ALOX5AP	NM_001076293	TCCCTCGCTGGGATACTCAA	TGGTGGTGACGGTCTTGATG	82	LPS
	ALPL	NM_176858.2	TGGTGGACTACGCTCACAATAA	TGGTGGACTACGCTCACAATAA	152	IFNT
	ASMT	NM_177493.2	GCCATTGTGTTCGACATCCC	GCGTCTTTGAAGAAATCCCCTTC	107	IFNT
	ATP11C	NM_001293100.1	TGGAAACGCCATGCTACAGT	AGGCGAGCTTCAGAGTTACG	200	IFNT
	AY563809	AY563809.1	GCCCTGAACTACCACGTCAA	TCCTGTGCAAGAAAGCCGAT	144	IFNT
	BAX	NM_173894.1	CTCCCCGAGAGGTCTTTTTC	TCGAAGGAAGTCCAATGTCC	175	LPS
	BCL2	NM_001166486.1	TCGTGGCCTTCTTTGAGTTC	CGGTTCAGGTACTCGGTCAT	108	LPS
	BMPS	NM_001305016.1	ATCCGGCTCTCATCAGGACT	TCAGGTGAACCAGAGTCTGAAC	242	IFNT
	BOLA-N	NM_001105651.1	CGGAAGGTTATGCTGAGGTACA	CGGTCAGAGATGGGGTGATG	145	IFNT
	C2ORF29	XM_002691150.4	CCTTCAAGAGCCCCCTGT	GGGTCCTTTTCCAACTCTCC	64	microarray ; LPS
	C3	NM_001040469.2	AGATTCTGGCCGTGAGCTTG	AGCAATTCCACCCTCACCTTG	192	LPS
	CACNG6	NM_001205888.2	AGAACCACGAAGAAAGAGGTGA	GCAGGAACTCTGCACCTTTG	121	IFNT
	CASP1	XM_002692921.4	GCCAAATCTGCATCAGCCATA	CTGAAGTGAGCCCCAGTATTCC	68	LPS
	CASP7	XM_604643.7	GAATGGGTGTCCGCAACG	TTGGCACAAGAGCAGTCGTT	105	LPS
	CAT	NM_001035386.2	TCACTCAGGTGCGGACTTTC	GGATGCGGGAGCCATATTCA	162	IFNT ; LPS
	CCNA2	NM_001075123.1	GAGACCCTGCATTTGGCTGTG	GGTAGGTCTGGTGAAGGTCC	353	LPS
	CCNB1	NM_001045872.1	TGGGTCGGCCTCTACCTTTGCACTTC	GATGTGGCATACTTGTTCTTGATAGTCA	252	LPS
	CD101	NM_001205659.1	AGGCCCACAGGAAGTAAGGT	CAGCGGATGAGCGGTAAGAA	250	IFNT
	CD14	NM_174008.1	TGAACATTGCCCAAGCACAC	GCCGAGACTGGGATTGTCAG	100	LPS
	CD3D	NM_001034033.2	TGCTTTGGGTGTCTACTGCT	TCGAAGGGGCTGATAGAGTTG	106	IFNT
	CDH11	NM_001081624.2	TCAGCCAGCTTAAACCCATACA	AAATAGGGCGCCTCTCACTG	169	microarray
	CDK1	NM_174016.2	ATGGCTTGGATCTGCTCTCG	CATTAAAGTACGGATGATTCAGTGC	89	LPS
	CDKN1A	NM_001098958.2	GCAGGCCTCCTTGAATAGGAT	GGGCAAATGGAAAAAGTCCTT	119	LPS
	CDKN1C	NM_001077903.2	AGAGCCTCGTGCTCAAAGAG	TTTAAACACGAAACCGAACG	137	LPS
	CHI3L2	XM_003585850.5	CATCCCCACGTATGGACGTT	AAACTGAACCTTGGTCTCCACG	250	IFNT
	CISH	NM_001046586.1	AGTCATCCTGGTGCCCGTGA	AGCCTTCTTCCTGCAGACCG	62	LPS
	CLDN10	XM_024999792.1	CCCCTCTTCGTGGAGCAAAA	TCCCATTCTGGGTGCTTTGT	135	microarray
	CLEC1B	NM_001281914.1	CCAAAACTATGTTGAAGCTTTCTGG	CCAAAACTATGTTGAAGCTTTCTGG	141	IFNT
	CLVS2	NM_001206054.2	ATTCTGCCCTCCGAGTTTGG	TTGGGATCTCTTCATGGACTTGG	174	IFNT
	CNKSR3	NM_001192112.3	ATCAGCTGCCTGGCTATTCC	GGCATCCTCACTTTTCCTCCC	173	IFNT
	CO875685	CO875685.1	TTCTAGGTAATTGCCTGACAGAG	CGCGTCCGGTAACTTGAT	226	IFNT
	COL26A1	NM_001193154.1	CCAGATGAGAAGGCCCACAG	CCATCTCTCCAGGAAGCCCA	173	IFNT
	COL2A1	NM_001001135.3	ATTGCCTACCTGGACGAAGC	CCCCACTTACCGGTGTGTTT	149	microarray
	COL4A3	NM_001166529.2	TGGCTCCAATTACTGGCAGG	TCCGAACCAGCACTTGTGAA	178	microarray
	CPA3	NM_001192660.1	ATCAGAACTGCCACCGAACC	TGTGTGTTTGATGCCCAGGT	172	microarray
	CSF1	XM_005204070.3	GGCCAGTAGAGTGCCTTCAG	AACAGGATCTCGTGGTGGAG	81	LPS
	CTSD	NM_001166521.1	CCCGTGGAACACCTGATCGCCAA	CCCGATGCCGATCTCCCCGTA	128	LPS
	CXCL12	XM_005226617.1	CAAGTTGAAAAATCCCATAGATTGTAAT	GGAGATGCCATTTAAACAATACAAAA	123	LPS
	CXCL5	NM_174300.2	GTTGTGAGAGAGCTGCGTTGT	CAGACAGACTTCCCTTCCATTC	150	LPS
	CXCR1/2	NM_174360.2	CCCACCTCTTGCTATAATCACC	CTGACAAGGAAAGGGAGAGCTA	194	LPS
	CXCR4	NM_174301	CGTAGAAAAGGGAACTGAACATTC	CAGGAAAAAGAAAATGTTTCACTGG	119	LPS
	CYP7B1	XM_002692695.3	CTTTGAAGCTCCAGATGAGTTTAGA	AACCATGGCCAAAAATCGGC	154	IFNT
	DEFB1	NM_001324544.1	GTCTGCTGGGTCAGGAATAAGT	GCAGTTTCTGTCTCCACATCG	184	LPS
	DEFB5	NM_001130761.1	TCCTCGTGCTCCTCTTCCTA	GCCAATCTGTCTCATGTTGC	134	LPS
	DES	NM_001081575.1	AGCCGGATCAACCTCCCTAT	ACCTCATGCTGCTGTTGTGT	167	microarray
	DMBT1	XM_024985977.1	ACGAGCTACCTCCAATCCCT	TGGTGTCGTTATCCACCTGC	160	IFNT
	DNMT1	NM_182651.2	CTTCAACTCTCGAACCTACTCCAAA	AAGGAGACGAAGTTCCGAACGT	119	LPS
	DMNMT3A	NM_001206502.1	CACAGACATGTGGGTTGAACC	TGACCTTAGGCTTCTCCGTTGT	94	LPS
	DNMT3B	NM_181813.2	CCATGGTGGTGTCCTGGAA	TCTCGGAGAACTTGCCATCAC	94	LPS
	DPH3	NM_001113299.2	ACGATGGCGGTATTTCACGA	CCCATTCTCCAAATCTTCCTTGG	129	IFNT
	DTNA	NM_001076260.2	ACGAAGCCTATCAGGTCAGC	TGGTGGGTCCTCTCTTCCAT	186	microarray
	EGFL8	NM_001099187.2	TCAATGTGGCCGTTCGTGA	AGACTCGATCCTATCACCCTGG	203	IFNT
	ELL2	NM_001191146.2	TCCGGATTCCAATGAAGGAGTT	GTTTTCGCTGTGCATCCAGT	227	IFNT
	ELMO2	NM_001083391.1	AGGCAAGAGCGTTTCTGGTA	TAAGGTCTCATCGGGGTCGT	249	IFNT
	FASLG	NM_001098859.2	GCCTGTGTCTCCTTGTGATG	AAATATCCCCAGCCCCAAT	67	LPS
	FCER1A	NM_001100310.2	TGTGTGGGCAGAATTCAGAGG	GTTTAGGCTGTGGGTCCGTA	235	IFNT
	FER	NM_001191336.3	TGGGCTCTTCAGCATTCTGTG	CCATGACTCTCTCGCACCAA	145	IFNT
	FNDC3B	NM_001206211.1	GAGGAGACCCTCACTGCCTA	GGCCTGAATTCTGATCCGGT	198	IFNT
	FOXL2	NM_001031750.1	GCTGTCCGGCATCTACCAGT	CGGCACCTTGATGAAGCACT	120	LPS
	FUCA1	NM_001046035.2	GGCTACCGTCGAGACATGGA	GTCTTTGGTTGGTCCGACGTT	119	LPS
	FRG1	NM_001075566.1	CAGATCCTGTGCCGAAAGAGA	CAATTTGGCTCTCCTGTCCAGA	214	IFNT
	GABBR1	NM_001098963.1	TGCTGCTGCTGGGTATCTTT	TGTCAGCAATTAGCTTGGGC	243	IFNT
	GAPDH	NM_001034034.2	TTCAACGGCACAGTCAAGG	ACATACTCAGCACCAGCATCAC	119	microarray ; IFNT
	GDI1	NM_174064.3	TCCCGAAAAGGAGGTTGAGC	AACAGAACACCTGGCTCTCG	119	IFNT
	GFRA1	NM_001105411.1	GAGGGAGAAACCCAACTGCT	GCTGCTGACAGACCTTGACT	118	microarray
	GPX1	NM_174076.3	AACGTAGCATCGCTCTGAGG	CAGGATCTCCTCGTTCTTGG	149	LPS
	GRB10	NM_001192586.1	GAAGATGGGACAAGCAAAGT	CTGGCACCAAGTAACCATCTG	290	LPS
	H2B	NM_001114854.1	CGCATTACAACAAGCCCTCGACTA	AGCTGGTATACTTGGTGACAGCCT	128	LPS
	HBB	NM_173917.2	CCATGGCAAGAAGGTGCTAGA	CCCAGGAGCTTGAAGTTCTCA	135	IFNT
	HEG1	XM_005201440.2	TGCCAACTTTTGGGGTCTCA	GGCCGAATGGGCAACTCATA	229	IFNT
	HIST1H2AC	NM_001205596.1	TCACCATAAGGCCAAGGGCAAGTA	ACACTCTGGATCGAGGCATCTCTT	185	LPS
	HP	NM_001040470.2	TGGTCTCCCAGCATAACCTC	TTGATGAGCCCAATGTCTACC	217	LPS
	HRG	NM_173919.2	CCACCATTTCAAGCAAGGGC	CATGAGGGGGCCTATGGTTC	100	IFNT
	HRPT1	NM_001034035.2	CGTGGTGATTAGCGATGATG	CATCACATCTCGAGCCAGTC	141	LPS
	HRPT1	NM_001034035.2	CAGACTTTGCTTGCCTTGGTC	GACACACACGTGATTCAAGTCC	192	IFNT
	HSPA5	NM_001075148.1	CCTGTTCCGTTCCACCATGA	CCACAGCCTCATCTGGGTTT	184	LPS
	IDO1	NM_001101866.2	CGAATATACTTGTCTGGTTGG	GGAGAACATCAAAGCACTG	138	LPS
	IDO2	XM_010820353.2	ATTAAGGCCCTGGTTCAGGC	TCCTGGATGGAGACCCTCAG	94	LPS
	IFI27L2	NM_001076061.2	TCCAGTCCGTGGGGGC	TGGAGGAGGGGAAGGAGATG	119	IFNT
	IFNG	NM_174086	CTTGAACGGCAGCTCTGAGAAACT	AGGTTAGATTTTGGCGACAGGTC	135	LPS
	IGFBP1	NM_174554.3	CCTGCCCATCCTCTGGAATG	GCTCCCTGGCTAATCTGTCC	131	microarray
	IGFBP2	NM_174555.1	AACTGTGACAAGCATGGCCT	GGATCAGCTTCCCGGTGTTA	106	microarray
	IL10	NM_174088	CTTTAAGGGTTACCTGGGTTGC	CTCACTCATGGCTTTGTAGACAC	261	LPS
	IL15	NM_174090.1	CAGCGATGCAGTGCTTTCTC	TCCTCACATTCTTTGCATCCCA	157	IFNT
	IL1A	NM_174092.1	CCTCGGAAACCTCCAAGACAT	GGCTGTCACCATCACCACATT	62	LPS
	IL1B	NM_174093.1	TCACAGGAAATGAACCGAGAAGT	GTTGTCTCTTTCCTCTCCTTGCA	66	LPS
	IL1R2	NM_001046210	CTGTCCCTCATCGTCTTGGT	GCTTTTCCAGTTCTGCGTTT	71	LPS
	IL6	NM_173923.2	GCGCATGGTCGACAAAATCT	GCTGCTTTCACACTCATCATTCTT	70	LPS
	IL6R	NM_001110785.3	TCGGCATCATCCTGAGGTTC	TCAGATTCAAGGCTGCTGGG	175	IFNT
	IL8	NM_173925.2	TTTGAGATGCCTGGCCTAGT	TTTTACAGATGTAGGAAAGACAGT	90	LPS
	IRF3	NM_001029845.3	GGCTTGTGATGGTCAAGGTT	TGCAGGTCGACAGTGTTCTC	99	LPS
	ISG15	NM_174366	GTCTTTTGAAGGGAGGCCCA	CTACCCACCCCGAAGACGTA	103	IFNT
	KCNH2	NM_001099101.1	GTGTCATGCTCATTGGCTCC	CTTCAGCACCGCATTCATGT	227	IFNT
	KCNK3	XM_002691458.6	GTCATCACCACCATCGGCTA	CTGATGCACGAGAAGAAGCC	239	IFNT
	KIR3DL1	NM_181451.1	ACCATGGATCCACACACCAC	GCAGAGTCCTCACCATTCACT	203	IFNT
	KLHL42	NM_001205415.2	AACTCTACGCCATTGGTGGG	ATGTTCAGGTTCCGGTCTCG	178	IFNT
	LAP	NM_203435.4	CTCCTCTTCCTGGTCCTGTCT	GTGCCAATCTGTCTCATGCTT	128	LPS
	LOC100125916	NM_001105487	AGATTACCTCGCCCTGAACG	CCTCTGTTTCTCAGCTACACCG	109	IFNT
	LOC109562134	XM_019965117.1	CCGCAAGCCCCACCC	ACATGCTGCAGGGTGAACTG	242	IFNT
	LOC506634	XM_015458200.2	GCTCCCTGATTGGAGTTGCT	GGAGGCCTTTCTGTTGGTCT	224	IFNT
	LOC512149	XM_002696563.5	GAAATACCTGCTGCCGGTCC	GTTGTAGGTGAGCTTGTCCCT	175	IFNT
	LOC52263	NM_001102069.1	GCACCGAGCTCTTGACTGAT	GTGAAGGCTGAAGCTCAGGA	118	IFNT
	LOC617571	XM_024975634.1	ATGTCCGCATCCTCTCCACT	CGGGGTCGGAAGTATGTGAG	136	IFNT
	LOC785162	XM_002697418.5	TGGGTCCCACCTAATTGTTGT	AGCAACCTTCTTAGTGCCCA	192	IFNT
	LRRC3B	NM_001099395.1	TTCCTCAACGCTGCCAATGA	GCTTTCTTTTGCCTGCTCGG	194	IFNT
	LY96	NM_001046517.1	AGAGCTCTGAAGGGAGAGACT	CCCCTCGATGGCTTCTGTAA	105	IFNT
	LY96	NM_001046517	CATTGAAGGGAAGCCGTGGA	TGCGCAATGGGAAATTCATGT	114	LPS
	MARCO	XM_002685434	GGCTCTGGAAACATCTGGCT	GAGTGGTGAGTGGACTGTGG	154	LPS
	MEIS2	NM_001191269.2	CGAGCAGGTTTTCTTCTTGATCC	GAGTAGGGTGTGGGGTCATC	223	IFNT
	MMP1	NM_174112.1	TGGACCAGCAATTTCCAAGAT	TCAGAGCCCCAATGTCAGTAGA	99	LPS
	MMP13	NM_174389.2	CACAATGGCACTGCTGATATCA	GGAAAGCGTGAGCCAACAGA	99	LPS
	MOG	NM_001013584.1	TTACCAAGAGGAGGCAGCGA	ATCAGGAAGTGGGGATCAAAAG	210	IFNT
	MUC1	NM_174115.2	CGAGTGGGTGAAGGCACAGT	TAACTCCGCTGATGGTCAGGTT	73	LPS
	MX1	NM_173940.2	ATCCCAGGTCTCAGAGCCC	CGGAGCACGAAGAACTGGA	120	LPS
	MX1	XM_005201988.4	CATTTGTAAAACTCTGCCCCTGT	ATTTGGAGAACTCGGCTCGT	239	IFNT
	MX2	NM_173941.2	CAGAGACGCCTCAGTCGAAGC	TGATTGGCGAGACGTTTGCT	120	LPS
	MX2	NM_173941.2	ACCAGATTTACGGCGTGGTT	GACGTTTGCTGGTTTCCATGA	177	IFNT
	MYD88	NM_001014382	GGATGGTGGTGGTTGTCTCT	AGAGGCTGAGCGCAAACTTA	78	LPS
	NDEL1	NM_001191246.4	GGCTGAACAAAGAAATAGAGA	TCCCGAACTGCTAGTTCTTGCC	383	LPS
	NFKB1	NM_001076409	CTGGAAGCACGAATGACAGA	GCTGTAAACATGAGCCGTACC	197	LPS
	NOS3	NM_181037.3	CTCAAGACTGGAGACCCCGTG	ACCTCGTCGCGGTAGAGA	236	IFNT
	OAS1	NM_001040606.1	GCGGACCCTACAGGAAATGT	TGTTCTTGGGGCGACACATC	146	IFNT
	OPN	NM_174187.2	AAATGATGGCCGAGGTGATAGT	TCTTAGGTGCGTCATGCATCTC	145	LPS
	ORC1	NM_001014918.1	AGGAAGCAACATTTCAACAG	AGCATACAGCACATCATCC	199	LPS
	P53	NM_174201.2	CCTCCCAGAAGACCTACCCT	CTCCGTCATGTGCTCCAACT	220	LPS
	PCNP	NM_001038205.1	CGGTTCCAACTCTTGCTCCA	GCTGATGTTGGTGTATCCCTTC	136	IFNT
	PDIA3	NM_174333.3	GCCTCCGATGTGTTGGA	CAGTGCAATCCACCTTTGCTAA	189	LPS
	PEG3	NM_001002887.2	CTTCGCGGTCATTTCTGAGT	TTGTCCTTGCCGTACATCTTC	281	LPS
	PLXNC1	NM_001192481	GGCTGGAAGAAGCTCAGAAAC	TCCACTTGCATTTCTTCTTTTC	102	LPS
	PRG3	NM_001098471	CTGAGTGGTGAGGTGCTTGA	GCACTGCACGTCCTCATCTA	102	LPS
	PSMB2	NM_001015615.1	CCGAAACCTGGCTGACTATC	TTGGCAGATTCAGGATGAAG	274	LPS
	PTGR1	NM_001035281.2	ATCGCTAAGCTCAAGGGCTG	CGGGAGCAGCTTCTTTCAGA	145	IFNT
	PTGS2	NM_174445.2	TCCGCCAACTTATAATGTGCAC	GGCAGTCATCAGGCACAGGA	97	LPS
	PTGS2	NM_174445.2	AAAGAACCATGGGGTGGACT	CATCATCAGACCAGGCACCA	232	IFNT
	PTPRD	XM_003586381.5	AAGACTTCTGGCGGATGCTC	TGAACTGGAACTGCCTCACG	240	IFNT
	PTX3	NM_001076259.2	AGACTGGAGAAGGCTTTTGGG	GAAAGCACCATGGCATAAAATCTAG	55	LPS
	PTX3	NM_001076259.2	TGCCGGCAGGTTGTGAAA	TTTTCCTCTCCACCCACCAC	238	IFNT
	RNF150	XM_024977568.1	ACACGACCGTAAACGAAAGC	TCCTTTTCACATTGCGGAGC	241	IFNT
	RPL19	NM_001040516	CCCCAATGAGACCAATGAAATC	CAGCCCATCTTTGATCAGCTT	73	LPS
	RPL19	NM_001040516	CGGAAAAACACCTTGGCTCG	AGGCTGTGATACATGTGGCG	179	microarray ; IFNT
	RPL5	NM_001035306.2	GGGGCAAAACGTTGCAGATT	GGACGGTTCCACCTCTTCTT	207	IFNT
	RSAD2	NM_001045941.1	TTGGATCGCCACAAGGATGT	GATCCTTCCGCCCATTTCTAC	121	LPS
	RSAD2	NM_001045941.1	CACCTGTGGGGAGGCTTTTT	AGATGGCTCACATTCCTGGC	188	microarray
	S100A8	NM_001113725	TATGAAGAAAAAGGATGCGGACAC	CTTCCAGGCCCACCTTTAT	110	LPS
	S100A8	XM_024989718.1	GGAGTGTGCCATTAACTCCC	AAGTGTCCGCATCCTTTTTCTTC	146	IFNT
	SAA4	NM_001040505	GAGATACCAACTACTGAA	CCTTGAAGAATGAATACC	123	LPS
	SAA4	XM_024987012.1	CTGTGCAAGGGGCTTCAGA	GCTCTCCGGTTAGACACCTG	238	IFNT
	SAXO2	XM_005221895.4	GAGGTCAAGCTGGCGACAT	TGGCGAGGCTGTTTGTCTAT	234	IFNT
	SCARA5	NM_001102499.1	GCACTCGACTGACCCATTCA	CCCCAGCTTCTTGCTTGAGT	110	microarray
	SCN1A	NM_001193218.2	TGCTGGCAAATTCTACCACTG	AGGCTGGAGTTCCACATTTCT	247	IFNT
	SCRN3	NM_001075547.1	CTCCTGATCCTGAGAGATCTGTTT	GTGGATGTCTTCTGTCAGGCT	150	IFNT
	SEC14L3	NM_001205882.3	GTGTCCTCAGGTGGCAGTTT	TTGTCAAAGCGCAGGACGTA	199	IFNT
	SERPINA14	NM_174797.3	TGCTTCCCAAGATTGACCCC	TGGCTGTGTCCACGGTTAAG	147	microarray
	SERPINE 1	NM_174137.2	CTCCGAGGTTTGAGACCCAC	ACACCTTGTCTCTCCTTGCG	157	IFNT
	SLC30A6	NM_001075766.1	TGATGAGGAAACCTAGCCCTGCC	TCGGGCTGCTCCAAAAAGCGT	142	LPS
	SLC30A6	NM_001075766.1	CTGATCGAAGGTCCTGGAAGA	CTGATCGAAGGTCCTGGAAGA	244	IFNT
	SLC8A1	NM_176632.2	TCAGTGCCAGACACATTTGC	CACCCCCACATTGATGAAAGC	237	IFNT
	SMPDL3B	NM_001100379.1	GCTGGGAGAATTGTGGTCCT	CACGCTTTGTTCCGTGTCTT	194	microarray
	SOCS1	XM_864316.5	CTCGTACCTCCTACCTCTTCATGTT	ACAGCAGAAAAATAAAGCCAGAGA	92	LPS
	SOCS1	XM_002697964.5	TTCGACTGCCTCTTCGAGC	CAGTTAATGCTGCGGTGTGC	233	IFNT
	SOCS2	AY183451.1	GCAACTGCGCCGGAGTCTCT	GCGCGCGATTTCCCAGACGTA	174	LPS
	SOCS2	XM_010804824.3	TGCAAGGATAAGCGGACAGG	AGACGGTGCTGGTACACTTG	130	IFNT
	SOCS3	NM_174466.2	GCCACTCTCCAACATCTCTGT	TCCAGGACCTCCCGAATGG	97	LPS
	SOCS4	NM_001076218.2	GCTTTGTTAACCTATGTCATTGGCA	ACAACACACACAGCTTTACCGAAG	100	LPS
	SOCS5	NM_001046182.1	TACATCCCAGTGGCTGTCGC	GCACAGCAAGCAGAAACATACATT	100	LPS
	SOCS6	XM_015460063.1	TCCATCAGGGACTCGGAGAA	GGTCTATCCGGGTGTACTGG	165	LPS
	SOCS7	NM_001206013.1	CTCCCACTGCCTAAGCCTCTG	GAAATGAGCTGCGCTTCCTT	100	LPS
	SOD1	NM_174615.2	CACCATCCACTTCGAGGCAA	GCACTGGTACAGCCTTGTGT	126	IFNT ; LPS
	SOD2	NM_201527.2	GGATCCCCTGCAAGGAACAA	TGGCCTTCAGATAATCGGGC	157	IFNT ; LPS
	SUZ12	NM_001205587.2	CGTTGTGAGCAGTTTTGCCCTGT	ACCACAGTGCTTGGAGTTGGACT	140	LPS
	SUZ12	NM_001205587.3	AGAAGTGGAACAGCAGCGAA	TGTCAGCAATAAACCCATGCT	242	microarray ; IFNT
	SYN1	NM_174191.2	AGCTCAACAAATCCCAGTCTCTG	GCGGATGGTCTCAGCTTTCA	104	IFNT
	TAC3	NM_181017.2	GCACCTTCAAGTACCCTCCA	TCTTCACGATGTAGCCCAGG	70	IFNT
	TAP	NM_174776.1	CTGTCTGCTTCCTCAGGATTTAC	CTACAGCATTTTACTGCCCGC	143	IFNT
	TAP	NM_174776.1	CTCTTCCTGGTCCTGTCTGC	GCTGTGTCTTGGCCTTCTTT	184	LPS
	TERT	NM_001046242.1	GATGAAGGTGCAGGACTGCG	TGTCTGACGCCCAGGCGCT	239	LPS
	TFAP2C	XM_005214648.4	TTCGGCTCCGTTCTTGACTC	CTCCATTTTCACCCACACGC	142	microarray
	TFAP2D	NM_001192329.1	AACGCTTCACTCTTGGGAGG	GTGTAACGCCTCCCCTTCAA	199	IFNT
	TFF2	NM_001083521.1	AAAGTGCCCTGGTGCTTCTT	CTGTTTCGGCACATCCAAGG	102	IFNT
	TIMP1	NM_174471	TCAAAGGGTTCAGTGCCTT	TCCACAAGCAATGAGTGTCGC	306	LPS
	TLR2	NM_174197.2	CTTCATTCCTGGCAAGTGGA	ATGGGAGAAGTCCAGCTCAT	129	LPS
	TLR4	NM_174198	GACCCTTGCGTACAGGTTGT	GGCTGCCTAAATGTCTCAGGT	136	LPS
	TLR6	NM_001001159.1	GGGTTGGGAGTATAGTGGTGT	AGAACCTTGATCCGAGGAGG	88	LPS
	TLR8	NM_001033937	TCCACATCCCAGACTTTCTA	GTTCTTGTCCTCACTCTCTT	117	LPS
	TMEM44	NM_001099131.1	CATGGAGCTGACCATTGAACC	TGCTCCGAGATTAGGGCTTC	222	IFNT
	TNFA	NM_173966	CTTCTGCCTGCTGCACTTCG	GAGTTGATGTCGGCTACAACG	155	LPS
	TXN2	NM_174208.2	CAGGGAGATGGCTCAGCGA	GACCACACCATTGTGCATGGA	280	LPS
	UBE2U	NM_001099193.1	CTGCCATATCTCGGGTTGCT	TCAGGAGAAGTTTGAATTGGAGGT	103	IFNT
	UGT8	NM_001083635.1	ATAACCCCAGCTACCGTCAG	TGTCACCCATGACAAGAGGAAG	236	IFNT
	WARS	NM_174218.1	ACTACATGGGGATGAGCCCT	AAGTACGGGTCCTGGTCGAT	235	IFNT
	WDFY4	XM_015471703.2	GCTGTGTGTCGGAGATGAAC	TCTTGCCCGATTTGTGCTTC	178	IFNT
