# Supplementary material for: Ageing-driven molecular and functional changes in the bovine endometrium
Source: PLoS One. 2025 Sep 26;20(9):e0332176. doi: 10.1371/journal.pone.0332176 (PMC12468982; doi:10.1371/journal.pone.0332176)
Supplement: S3 Table — FC: fold change. Fold change rank ordering statistics (FCROS) method (f-value ≤ 0.025 and ≥ 0.975; |FC| ≥ 1.5). f-value ≤ 0.025 and FC ≤ 0.67: DEG under-expressed in YF; over-expressed in OF. f-value ≥ 0.975 and FC ≥ 1.5: DEG over-expressed in YF, under-expressed in OF. (XLSX) [file pone.0332176.s007.xlsx]

## Sheet: Feuil1
FC: fold change
Fold change rank ordering statistics (FCROS) method (f-value ≤ 0.025 and ≥ 0.975; |FC| ≥ 1.5).
f-value ≥ 0.975 and FC ≤ 1/1.5: DEG under-expressed in OF
f-value ≤ 0.025 and FC ≥ 1.5: DEG over-expressed in OF
Systematic Name	Gene symbol	Gene description	FC = OF / YF	F-value
ENSBTAT00000038558	ASB2	Bos taurus ankyrin repeat and SOCS box containing 2 (ASB2), mRNA. [Source:RefSeq mRNA;Acc:NM_001034669]	4.93686	0.00170716
ENSBTAT00000020520	ACTG2	Bos taurus actin gamma 2, smooth muscle (ACTG2), mRNA	4.72586	0.00208346
ENSBTAT00000048696	ZG16B	PREDICTED: Bos indicus x Bos taurus zymogen granule protein 16B (ZG16B), mRNA	4.61982	0.00166
ENSBTAT00000033670	CCL21	Bos taurus chemokine (C-C motif) ligand 21 (CCL21), mRNA. [Source:RefSeq mRNA;Acc:NM_001038076]	4.58055	0.00181613
ENSBTAT00000061204	DTNA	Bos taurus dystrobrevin, alpha (DTNA), mRNA. [Source:RefSeq mRNA;Acc:NM_001076260]	4.38625	0.0016374
ENSBTAT00000025686	GRB14	growth factor receptor-bound protein 14 [Source:HGNC Symbol;Acc:4565]	4.34142	0.0016511
ENSBTAT00000006892	CCKBR	Bos taurus cholecystokinin B receptor (CCKBR), mRNA. [Source:RefSeq mRNA;Acc:NM_174262]	4.18994	0.00169899
ENSBTAT00000064127	ZG16B	HRPE773-like; Uncharacterized protein [Source:UniProtKB/TrEMBL;Acc:G3MZ19]	4.11327	0.00168933
ENSBTAT00000017086	LPL	Bos taurus lipoprotein lipase (LPL), mRNA. [Source:RefSeq mRNA;Acc:NM_001075120]	4.08903	0.00165549
ENSBTAT00000035455	MYH11	myosin-11 [Source:RefSeq peptide;Acc:NP_001095597]	3.9557	0.00188363
ENSBTAT00000006534	ACTA1	Bos taurus actin, alpha 1, skeletal muscle (ACTA1), mRNA. [Source:RefSeq mRNA;Acc:NM_174225]	3.94616	0.00327941
ENSBTAT00000026346	OXTR	Bos taurus oxytocin receptor (OXTR), mRNA. [Source:RefSeq mRNA;Acc:NM_174134]	3.77732	0.00171459
ENSBTAT00000045429	HMX3	H6 family homeobox 3 [Source:HGNC Symbol;Acc:5019]	3.73458	0.00252057
ENSBTAT00000020229	SMPX	Bos taurus small muscle protein, X-linked (SMPX), mRNA. [Source:RefSeq mRNA;Acc:NM_001037626]	3.71248	0.00174959
ENSBTAT00000014638	RAPH1	Ras association (RalGDS/AF-6) and pleckstrin homology domains 1 [Source:HGNC Symbol;Acc:14436]	3.64425	0.00198181
ENSBTAT00000057007	MYL4	myosin light chain 4 [Source:RefSeq peptide;Acc:NP_001068617]	3.33236	0.0020471
ENSBTAT00000016545	MASP1	Bos taurus mannan-binding lectin serine peptidase 1 (C4/C2 activating component of Ra-reactive factor) (MASP1), mRNA. [Source:RefSeq mRNA;Acc:NM_001076968]	3.31962	0.00298284
ENSBTAT00000017205	PRUNE2	PRUNE2 protein; Uncharacterized protein [Source:UniProtKB/TrEMBL;Acc:A7Z048]	3.30547	0.00181065
ENSBTAT00000006532	ACTA1	Bos taurus actin, alpha 1, skeletal muscle (ACTA1), mRNA. [Source:RefSeq mRNA;Acc:NM_174225]	3.23931	0.00455203
ENSBTAT00000056280	KCNMB1	Bos taurus potassium large conductance calcium-activated channel, subfamily M, beta member 1, mRNA (cDNA clone MGC:166070 IMAGE:8323623), complete cds	3.23891	0.00254482
ENSBTAT00000054181	PRSS16	Bos taurus protease, serine, 16 (thymus) (PRSS16), mRNA. [Source:RefSeq mRNA;Acc:NM_001076330]	3.15988	0.00188751
ENSBTAT00000000321	MRAP2	Bos taurus melanocortin 2 receptor accessory protein 2 (MRAP2), mRNA. [Source:RefSeq mRNA;Acc:NM_001099393]	3.10676	0.00401966
ENSBTAT00000014560	TUBB4A	Bos taurus tubulin, beta 4A class IVa (TUBB4A), mRNA. [Source:RefSeq mRNA;Acc:NM_001034697]	3.00308	0.00186238
ENSBTAT00000009469	TAGLN	Bos taurus transgelin (TAGLN), mRNA. [Source:RefSeq mRNA;Acc:NM_001046149]	2.99435	0.00187175
ENSBTAT00000037115	ACTA2	Bos taurus actin, alpha 2, smooth muscle, aorta (ACTA2), mRNA. [Source:RefSeq mRNA;Acc:NM_001034502]	2.95265	0.00403001
ENSBTAT00000014883	CNN1	Bos taurus calponin 1, basic, smooth muscle (CNN1), mRNA. [Source:RefSeq mRNA;Acc:NM_001046379]	2.94994	0.00270747
ENSBTAT00000019385	MYLK	myosin light chain kinase, smooth muscle [Source:RefSeq peptide;Acc:NP_788809]	2.9242	0.00256526
ENSBTAT00000019413	PTGIR	prostaglandin I2 (prostacyclin) receptor (IP) [Source:HGNC Symbol;Acc:9602]	2.75123	0.00415845
ENSBTAT00000045994	CXCL3	Bos taurus chemokine (C-X-C motif) ligand 3 (CXCL3), mRNA. [Source:RefSeq mRNA;Acc:NM_001046513]	2.73153	0.00198432
ENSBTAT00000013986	IL17B	interleukin 17B [Source:HGNC Symbol;Acc:5982]	2.71853	0.00438761
ENSBTAT00000063921	SRCAP	Snf2-related CREBBP activator protein [Source:HGNC Symbol;Acc:16974]	2.68901	0.00411923
ENSBTAT00000001720	HSPB8	Bos taurus heat shock 22kDa protein 8 (HSPB8), mRNA. [Source:RefSeq mRNA;Acc:NM_001014955]	2.66949	0.00201603
ENSBTAT00000010065	SLC38A11	Bos taurus solute carrier family 38, member 11 (SLC38A11), mRNA. [Source:RefSeq mRNA;Acc:NM_001031760]	2.66067	0.0019996
ENSBTAT00000060945	BMP7	Bos taurus bone morphogenetic protein 7 (BMP7), mRNA. [Source:RefSeq mRNA;Acc:NM_001206015]	2.62028	0.00187038
ENSBTAT00000029208	ACTA2	Bos taurus actin, alpha 2, smooth muscle, aorta (ACTA2), mRNA. [Source:RefSeq mRNA;Acc:NM_001034502]	2.60635	0.0068328
ENSBTAT00000022175	C1QL3	Bos taurus complement component 1, q subcomponent-like 3 (C1QL3), mRNA. [Source:RefSeq mRNA;Acc:NM_001206164]	2.59853	0.00266055
ENSBTAT00000022366	GRO1	Bos taurus chemokine (C-X-C motif) ligand 1 (melanoma growth stimulating activity, alpha) (GRO1), mRNA. [Source:RefSeq mRNA;Acc:NM_175700]	2.5826	0.00200601
ENSBTAT00000011600	FBXL22	Bos taurus F-box and leucine-rich repeat protein 22 (FBXL22), mRNA. [Source:RefSeq mRNA;Acc:NM_001046156]	2.56133	0.00341735
ENSBTAT00000005660	FOS	Bos taurus FBJ murine osteosarcoma viral oncogene homolog (FOS), mRNA. [Source:RefSeq mRNA;Acc:NM_182786]	2.5554	0.00259366
ENSBTAT00000007041	DES	Bos taurus desmin (DES), mRNA. [Source:RefSeq mRNA;Acc:NM_001081575]	2.54709	0.00480386
ENSBTAT00000027602	FOLR2	Bos taurus folate receptor 1 (adult) (FOLR1), transcript variant 1, mRNA. [Source:RefSeq mRNA;Acc:NM_001206527]	2.54461	0.00258801
ENSBTAT00000005002	RSPO1	R-spondin 1 [Source:HGNC Symbol;Acc:21679]	2.51967	0.0191083
ENSBTAT00000022835	PDLIM3	Bos taurus PDZ and LIM domain 3 (PDLIM3), mRNA. [Source:RefSeq mRNA;Acc:NM_001034646]	2.51535	0.0165998
ENSBTAT00000016813	CAMK2B	Bos taurus calcium/calmodulin-dependent protein kinase II beta (CAMK2B), mRNA. [Source:RefSeq mRNA;Acc:NM_001035357]	2.49461	0.0020441
ENSBTAT00000049993	DEFB	Bos taurus defensin, beta (DEFB), mRNA. [Source:RefSeq mRNA;Acc:NM_001078133]	2.47711	0.00282862
ENSBTAT00000024037	ZNF621	Bos taurus zinc finger protein 621 (ZNF621), mRNA. [Source:RefSeq mRNA;Acc:NM_001075931]	2.47576	0.00538845
ENSBTAT00000028561	LMAN1L	lectin, mannose-binding, 1 like [Source:HGNC Symbol;Acc:6632]	2.47183	0.00264191
ENSBTAT00000007076	SOSTDC1	Bos taurus sclerostin domain containing 1 (SOSTDC1), mRNA. [Source:RefSeq mRNA;Acc:NM_001046265]	2.43668	0.00756765
ENSBTAT00000044848	CD24	PREDICTED: Bos taurus CD24 molecule (CD24), mRNA	2.43397	0.0020498
ENSBTAT00000015987	JUNB	Bos taurus jun B proto-oncogene (JUNB), mRNA. [Source:RefSeq mRNA;Acc:NM_001075656]	2.43217	0.00255558
ENSBTAT00000032674	CHRDL2	Bos taurus chordin-like 2 (CHRDL2), mRNA. [Source:RefSeq mRNA;Acc:NM_001046356]	2.42247	0.00503078
ENSBTAT00000025695	GFRA1	Bos taurus GDNF family receptor alpha 1 (GFRA1), mRNA. [Source:RefSeq mRNA;Acc:NM_001105411]	2.4016	0.00214586
ENSBTAT00000017158	CRABP1	Bos taurus cellular retinoic acid binding protein 1 (CRABP1), mRNA. [Source:RefSeq mRNA;Acc:NM_181028]	2.3848	0.00645133
ENSBTAT00000003055	APOLD1	Bos taurus apolipoprotein L domain containing 1 (APOLD1), mRNA. [Source:RefSeq mRNA;Acc:NM_001101180]	2.37755	0.00221631
ENSBTAT00000061207	ATP2C2	ATPase, Ca++ transporting, type 2C, member 2 [Source:HGNC Symbol;Acc:29103]	2.34816	0.00255316
ENSBTAT00000035430	CCL3	Bos taurus chemokine (C-C motif) ligand 3 (CCL3), mRNA. [Source:RefSeq mRNA;Acc:NM_174511]	2.34529	0.00229096
ENSBTAT00000017120	MPTX1	Bos taurus putative mucosal pentraxin homolog (MPTX), mRNA. [Source:RefSeq mRNA;Acc:NM_001034227]	2.33346	0.00238685
ENSBTAT00000066266	ZFP36	Bos taurus zinc finger protein 36, C3H type, homolog (mouse) (ZFP36), mRNA. [Source:RefSeq mRNA;Acc:NM_174493]	2.32248	0.00294406
ENSBTAT00000031540		Bos taurus Ig kappa chain, mRNA (cDNA clone MGC:152128 IMAGE:8396999), complete cds	2.31762	0.0026794
ENSBTAT00000012963	ANKS4B	Bos taurus ankyrin repeat and sterile alpha motif domain containing 4B (ANKS4B), mRNA. [Source:RefSeq mRNA;Acc:NM_001075192]	2.31683	0.00272386
ENSBTAT00000053426	IGFBP3	Bos taurus insulin-like growth factor binding protein 3 (IGFBP3), mRNA. [Source:RefSeq mRNA;Acc:NM_174556]	2.30872	0.002128
ENSBTAT00000002689	CCN3	Bos taurus nephroblastoma overexpressed gene (NOV), mRNA. [Source:RefSeq mRNA;Acc:NM_001102382]	2.30341	0.00350394
ENSBTAT00000037900	TRIM63	Bos taurus tripartite motif containing 63 (TRIM63), mRNA. [Source:RefSeq mRNA;Acc:NM_001046295]	2.29114	0.00550005
ENSBTAT00000019461	ACTA2	Bos taurus actin, alpha 2, smooth muscle, aorta (ACTA2), mRNA. [Source:RefSeq mRNA;Acc:NM_001034502]	2.2877	0.0102716
ENSBTAT00000022206	B3GALT2	Bos taurus UDP-Gal:betaGlcNAc beta 1,3-galactosyltransferase, polypeptide 2 (B3GALT2), mRNA. [Source:RefSeq mRNA;Acc:NM_001076188]	2.28194	0.00198728
ENSBTAT00000009056	JPH3	Bos taurus junctophilin 3 (JPH3), mRNA. [Source:RefSeq mRNA;Acc:NM_001205619]	2.26919	0.00412659
ENSBTAT00000057490	ABI3BP	ABI family, member 3 (NESH) binding protein; ABI gene family, member 3 (NESH) binding protein; Uncharacterized protein [Source:UniProtKB/TrEMBL;Acc:A1L573]	2.26912	0.00212406
ENSBTAT00000012221	RGS17	Bos taurus regulator of G-protein signaling 17 (RGS17), mRNA. [Source:RefSeq mRNA;Acc:NM_001101836]	2.26032	0.00235278
ENSBTAT00000064857	CNR1	cannabinoid receptor 1 (brain) [Source:HGNC Symbol;Acc:2159]	2.2492	0.00608276
ENSBTAT00000046179	TPM2	Bos taurus tropomyosin 2 (beta) (TPM2), mRNA. [Source:RefSeq mRNA;Acc:NM_001010995]	2.23582	0.00625729
ENSBTAT00000013812	FSIP2	PREDICTED: Bos taurus fibrous sheath-interacting protein 2 (LOC104968627), transcript variant X1, misc_RNA	2.2214	0.00377976
ENSBTAT00000016159	DIRAS3	Bos taurus DIRAS family, GTP-binding RAS-like 3 (DIRAS3), mRNA. [Source:RefSeq mRNA;Acc:NM_001034215]	2.22072	0.00212241
ENSBTAT00000026498	ATP6V1G3	ATPase, H+ transporting, lysosomal 13kDa, V1 subunit G3 [Source:HGNC Symbol;Acc:18265]	2.2148	0.00251122
ENSBTAT00000017189	JARID2	jumonji, AT rich interactive domain 2 [Source:HGNC Symbol;Acc:6196]	2.20633	0.00254158
ENSBTAT00000029340	CFH	PREDICTED: Bos indicus x Bos taurus complement factor H-like (LOC113906364), mRNA	2.1967	0.00291913
ENSBTAT00000020860	BTG2	BTG family, member 2 [Source:HGNC Symbol;Acc:1131]	2.1895	0.00249927
ENSBTAT00000006167	A2M	Bos taurus alpha-2-macroglobulin (A2M), mRNA. [Source:RefSeq mRNA;Acc:NM_001109795]	2.1884	0.00493063
ENSBTAT00000016771	ECRG4	Bos taurus chromosome 11 open reading frame, human C2orf40 (C11H2orf40), mRNA. [Source:RefSeq mRNA;Acc:NM_001038113]	2.18741	0.0023511
ENSBTAT00000007518	GJB4	Bos taurus gap junction protein, beta 4, 30.3kDa (GJB4), mRNA. [Source:RefSeq mRNA;Acc:NM_001191371]	2.17964	0.00263712
ENSBTAT00000013284	EGR1	Bos taurus early growth response 1 (EGR1), mRNA. [Source:RefSeq mRNA;Acc:NM_001045875]	2.17529	0.0107263
ENSBTAT00000007196	RHCG	Bos taurus Rh family, C glycoprotein (RHCG), mRNA. [Source:RefSeq mRNA;Acc:NM_174172]	2.16344	0.00304208
ENSBTAT00000022852	ASPG	asparaginase homolog (S. cerevisiae) [Source:HGNC Symbol;Acc:20123]	2.16293	0.0022231
ENSBTAT00000043227	SMOC1	Bos taurus SPARC related modular calcium binding 1 (SMOC1), mRNA. [Source:RefSeq mRNA;Acc:NM_001079771]	2.1619	0.00404087
ENSBTAT00000064456	ACTBL2	PREDICTED: Bos taurus actin beta like 2 (ACTBL2), transcript variant X3, mRNA	2.15619	0.0118524
ENSBTAT00000002703	PI16	Bos taurus peptidase inhibitor 16 (PI16), mRNA. [Source:RefSeq mRNA;Acc:NM_001024487]	2.15206	0.00458712
ENSBTAT00000022698	C1QTNF3	Bos taurus C1q and tumor necrosis factor related protein 3 (C1QTNF3), mRNA. [Source:RefSeq mRNA;Acc:NM_001101138]	2.14448	0.00587181
ENSBTAT00000027436	OTOS	Bos taurus otospiralin (OTOS), mRNA. [Source:RefSeq mRNA;Acc:NM_001114525]	2.1376	0.00274253
ENSBTAT00000031527	CFH	PREDICTED: Bos indicus complement factor H-like (LOC109570441), partial mRNA	2.12258	0.00460626
ENSBTAT00000037014	LBH	Bos taurus limb bud and heart development homolog (mouse) (LBH), mRNA. [Source:RefSeq mRNA;Acc:NM_001099152]	2.11732	0.00249371
ENSBTAT00000017182	PLN	Bos taurus phospholamban (PLN), mRNA. [Source:RefSeq mRNA;Acc:NM_001103319]	2.11579	0.0023455
ENSBTAT00000001490	CORO6	Bos taurus coronin 6 (CORO6), mRNA. [Source:RefSeq mRNA;Acc:NM_001102282]	2.10681	0.0121871
ENSBTAT00000024178	RIPOR2	family with sequence similarity 65, member B [Source:HGNC Symbol;Acc:13872]	2.10455	0.0029899
ENSBTAT00000044329	TMEM158	Bos taurus transmembrane protein 158 (TMEM158), mRNA. [Source:RefSeq mRNA;Acc:NM_001081626]	2.09697	0.00284834
ENSBTAT00000066155	IgG2a	Ig C gamma =IgG2a heavy chain constant region {CH1-CH3 domains, hinge region} [cattle, Holstein-Friesian, A2/A2 allotype, peripheral blood leukocytes, mRNA Partial, 981 nt]	2.09582	0.00749287
ENSBTAT00000004034	SMTN	Bos taurus smoothelin (SMTN), mRNA. [Source:RefSeq mRNA;Acc:NM_001076879]	2.09428	0.00743115
ENSBTAT00000055302	LOC790886	PREDICTED: Bos taurus uncharacterized protein (LOC790886), transcript variant X3, mRNA	2.08195	0.00331866
ENSBTAT00000011308	ZFP36	Bos taurus zinc finger protein 36, C3H type, homolog (mouse) (ZFP36), mRNA. [Source:RefSeq mRNA;Acc:NM_174493]	2.0788	0.00323701
ENSBTAT00000021369	CSRP1	Bos taurus cysteine and glycine-rich protein 1 (CSRP1), mRNA. [Source:RefSeq mRNA;Acc:NM_001083771]	2.07745	0.00446865
ENSBTAT00000063786	BCAS3	breast carcinoma amplified sequence 3 [Source:HGNC Symbol;Acc:14347]	2.07697	0.00726379
ENSBTAT00000008216	LIMS2	Bos taurus LIM and senescent cell antigen-like domains 2 (LIMS2), mRNA. [Source:RefSeq mRNA;Acc:NM_001130751]	2.07538	0.00695036
ENSBTAT00000043776	FP	Bos taurus prostaglandin F receptor (FP) (PTGFR), mRNA. [Source:RefSeq mRNA;Acc:NM_181025]	2.06995	0.0181333
ENSBTAT00000064357	RYR3	ryanodine receptor 3 [Source:HGNC Symbol;Acc:10485]	2.06659	0.00637742
ENSBTAT00000030194	FLNA	filamin A, alpha [Source:HGNC Symbol;Acc:3754]	2.05573	0.00800567
ENSBTAT00000010961	SNAP25	Bos taurus synaptosomal-associated protein, 25kDa (SNAP25), mRNA. [Source:RefSeq mRNA;Acc:NM_001076246]	2.05412	0.00561107
ENSBTAT00000003943	GADD45G	Bos taurus growth arrest and DNA-damage-inducible, gamma (GADD45G), mRNA. [Source:RefSeq mRNA;Acc:NM_001045901]	2.05227	0.00243188
ENSBTAT00000001567	KLHL33	kelch-like family member 33 [Source:HGNC Symbol;Acc:31952]	2.0516	0.00249053
ENSBTAT00000014193	ANGPTL1	Bos taurus angiopoietin-like 1 (ANGPTL1), mRNA. [Source:RefSeq mRNA;Acc:NM_001075426]	2.0512	0.00325251
ENSBTAT00000001061	LYVE1	Bos taurus lymphatic vessel endothelial hyaluronan receptor 1 (LYVE1), mRNA. [Source:RefSeq mRNA;Acc:NM_205815]	2.04817	0.00316245
ENSBTAT00000060961	WNK2	PREDICTED: Bos indicus WNK lysine deficient protein kinase 2 (WNK2), transcript variant X8, mRNA	2.04041	0.00288572
ENSBTAT00000012977	CCN1	Bos taurus cysteine-rich, angiogenic inducer, 61 (CYR61), mRNA. [Source:RefSeq mRNA;Acc:NM_001034340]	2.04012	0.00768249
ENSBTAT00000025846	CFH	PREDICTED: Bubalus bubalis complement factor H (CFH), transcript variant X11, mRNA	2.03707	0.00288535
ENSBTAT00000015248	MYL9	Bos taurus myosin, light chain 9, regulatory (MYL9), mRNA. [Source:RefSeq mRNA;Acc:NM_001075234]	2.0357	0.00361314
ENSBTAT00000019866	SEMA3E	sema domain, immunoglobulin domain (Ig), short basic domain, secreted, (semaphorin) 3E [Source:HGNC Symbol;Acc:10727]	2.0143	0.00455164
ENSBTAT00000021222	TSPAN2	Bos taurus tetraspanin 2 (TSPAN2), mRNA. [Source:RefSeq mRNA;Acc:NM_001034657]	2.01325	0.00688076
ENSBTAT00000001368	RASGRP2	Bos taurus RAS guanyl releasing protein 2 (calcium and DAG-regulated) (RASGRP2), mRNA. [Source:RefSeq mRNA;Acc:NM_001099946]	2.00726	0.00862383
ENSBTAT00000022116	WASF1	Bos taurus WAS protein family, member 1 (WASF1), mRNA. [Source:RefSeq mRNA;Acc:NM_001034017]	2.00721	0.00251013
ENSBTAT00000017175	TM6SF1	transmembrane 6 superfamily member 1 [Source:HGNC Symbol;Acc:11860]	2.00555	0.0027519
ENSBTAT00000013813	MN1	meningioma (disrupted in balanced translocation) 1 [Source:HGNC Symbol;Acc:7180]	2.00181	0.00877018
ENSBTAT00000027714	CABLES2	Cdk5 and Abl enzyme substrate 2 [Source:HGNC Symbol;Acc:16143]	1.99783	0.00764383
ENSBTAT00000027120	DUSP2	Bos taurus dual specificity phosphatase 2 (DUSP2), mRNA. [Source:RefSeq mRNA;Acc:NM_001192179]	1.99663	0.00327476
ENSBTAT00000011475	GPC5	glypican 5 [Source:HGNC Symbol;Acc:4453]	1.98886	0.019466
ENSBTAT00000015117	SLC30A3	Bos taurus solute carrier family 30 (zinc transporter), member 3 (SLC30A3), mRNA. [Source:RefSeq mRNA;Acc:NM_001076843]	1.9855	0.00385579
ENSBTAT00000019554	CREB3L4	cAMP responsive element binding protein 3-like 4 [Source:HGNC Symbol;Acc:18854]	1.983	0.00293089
ENSBTAT00000028746	LMOD1	Bos taurus leiomodin 1 (smooth muscle) (LMOD1), mRNA. [Source:RefSeq mRNA;Acc:NM_001083715]	1.97703	0.0152538
ENSBTAT00000014572	FRZB	Bos taurus frizzled-related protein (FRZB), mRNA. [Source:RefSeq mRNA;Acc:NM_174059]	1.97178	0.0102284
ENSBTAT00000055137	PCP4L1	Bos taurus Purkinje cell protein 4 like 1 (PCP4L1), mRNA. [Source:RefSeq mRNA;Acc:NM_001110445]	1.96946	0.0166819
ENSBTAT00000010680	RSPO3	Bos taurus R-spondin 3 (RSPO3), mRNA. [Source:RefSeq mRNA;Acc:NM_001076034]	1.96676	0.0185092
ENSBTAT00000016226		PREDICTED: Bos taurus beta-galactosidase-1-like protein 2 (LOC613282), transcript variant X1, mRNA	1.9643	0.00261773
ENSBTAT00000003743	SORBS1	sorbin and SH3 domain-containing protein 1 [Source:RefSeq peptide;Acc:NP_001068637]	1.96245	0.00353557
ENSBTAT00000029329	SPDEF	Bos taurus SAM pointed domain containing ets transcription factor (SPDEF), mRNA. [Source:RefSeq mRNA;Acc:NM_001081578]	1.95615	0.0027218
ENSBTAT00000002652	CDKN2B	Bos taurus cyclin-dependent kinase inhibitor 2B (p15, inhibits CDK4) (CDKN2B), mRNA. [Source:RefSeq mRNA;Acc:NM_001075894]	1.95179	0.00249535
ENSBTAT00000023923	ADRB3	Bos taurus adrenergic, beta-3-, receptor (ADRB3), mRNA. [Source:RefSeq mRNA;Acc:NM_174232]	1.94095	0.00257802
ENSBTAT00000014437	PRLR	Bos taurus prolactin receptor (PRLR), transcript variant 2, mRNA. [Source:RefSeq mRNA;Acc:NM_001039726]	1.93774	0.00254945
ENSBTAT00000023308	CA8	Bos taurus carbonic anhydrase VIII (CA8), mRNA. [Source:RefSeq mRNA;Acc:NM_001083690]	1.92881	0.00663757
ENSBTAT00000064762	TTC9	tetratricopeptide repeat domain 9 [Source:HGNC Symbol;Acc:20267]	1.92267	0.0134172
ENSBTAT00000023566	AKAP6	A kinase (PRKA) anchor protein 6 [Source:HGNC Symbol;Acc:376]	1.92154	0.00251974
ENSBTAT00000001825	NMB	Bos taurus neuromedin B (NMB), mRNA. [Source:RefSeq mRNA;Acc:NM_001075270]	1.91156	0.0175805
ENSBTAT00000003886	KCNMB1	Bos taurus potassium large conductance calcium-activated channel, subfamily M, beta member 1 (KCNMB1), mRNA. [Source:RefSeq mRNA;Acc:NM_001001141]	1.9081	0.0117242
ENSBTAT00000020903	ICAM3	Bos taurus intercellular adhesion molecule 3 (ICAM3), mRNA	1.90581	0.00369419
ENSBTAT00000008433	KCNE4	Bos taurus potassium voltage-gated channel, Isk-related family, member 4 (KCNE4), mRNA. [Source:RefSeq mRNA;Acc:NM_001081543]	1.90354	0.00385613
ENSBTAT00000002071	CLGN	Bos taurus calmegin (CLGN), mRNA. [Source:RefSeq mRNA;Acc:NM_001034205]	1.90134	0.00233846
ENSBTAT00000056936	CD200R1L	PREDICTED: Bos taurus CD200 receptor 1 like (CD200R1L), transcript variant X1, mRNA	1.89283	0.00320323
ENSBTAT00000044769	RAD9A	RAD9 homolog; Uncharacterized protein [Source:UniProtKB/TrEMBL;Acc:Q58D92]	1.89204	0.0123975
ENSBTAT00000065568	CACNA1S	calcium channel, voltage-dependent, L type, alpha 1S subunit [Source:HGNC Symbol;Acc:1397]	1.89071	0.00323977
ENSBTAT00000023164	VAPB	Bos taurus VAMP (vesicle-associated membrane protein)-associated protein B and C (VAPB), mRNA. [Source:RefSeq mRNA;Acc:NM_001082423]	1.88914	0.0130009
ENSBTAT00000026334	MANBA	Bos taurus mannosidase, beta A, lysosomal (MANBA), mRNA. [Source:RefSeq mRNA;Acc:NM_174387]	1.88711	0.00322552
ENSBTAT00000009285	IGFBP5	Bos taurus insulin-like growth factor binding protein 5 (IGFBP5), mRNA. [Source:RefSeq mRNA;Acc:NM_001105327]	1.88667	0.00497338
ENSBTAT00000019557	JTB	Bos taurus jumping translocation breakpoint (JTB), mRNA. [Source:RefSeq mRNA;Acc:NM_001100360]	1.88645	0.00336256
ENSBTAT00000063398	GRIA2	Bos taurus glutamate receptor, ionotrophic, AMPA 4 (GRIA4), mRNA. [Source:RefSeq mRNA;Acc:NM_001079604]	1.88364	0.0121715
ENSBTAT00000065868	SLC4A7	Bos taurus solute carrier family 4, sodium bicarbonate cotransporter, member 7 (SLC4A7), mRNA. [Source:RefSeq mRNA;Acc:NM_001098926]	1.88226	0.00317498
ENSBTAT00000035177	MYOZ3	myozenin 3 [Source:HGNC Symbol;Acc:18565]	1.87902	0.00851178
ENSBTAT00000008771	FIBIN	Bos taurus fin bud initiation factor homolog (zebrafish) (FIBIN), mRNA. [Source:RefSeq mRNA;Acc:NM_001015541]	1.8778	0.00250912
ENSBTAT00000013598	MYOCD	PREDICTED: Bos taurus myocardin (MYOCD), transcript variant X3, mRNA	1.8736	0.00760264
ENSBTAT00000008434	SYNPO2	Bos taurus synaptopodin 2 (SYNPO2), mRNA. [Source:RefSeq mRNA;Acc:NM_001083751]	1.8727	0.0141849
ENSBTAT00000006027	PLPPR5	PREDICTED: Bos taurus phospholipid phosphatase related 5 (PLPPR5), transcript variant X3, mRNA	1.87238	0.00394479
ENSBTAT00000019434	ADCY8	Bos taurus adenylate cyclase 8 (brain) (ADCY8), mRNA. [Source:RefSeq mRNA;Acc:NM_001192841]	1.86754	0.00342993
ENSBTAT00000052009	SVIL	Supervillin [Source:UniProtKB/TrEMBL;Acc:E1BK07]	1.86005	0.0031047
ENSBTAT00000009191	ADH6	alcohol dehydrogenase 6 (class V) [Source:HGNC Symbol;Acc:255]	1.85113	0.00448611
ENSBTAT00000014758	CH25H	Bos taurus cholesterol 25-hydroxylase (CH25H), mRNA. [Source:RefSeq mRNA;Acc:NM_001075243]	1.85058	0.00291913
ENSBTAT00000017145	ITGA7	integrin, alpha 7 [Source:HGNC Symbol;Acc:6143]	1.84771	0.0044922
ENSBTAT00000056663	C7	Bos taurus complement component 7 (C7), mRNA. [Source:RefSeq mRNA;Acc:NM_001045966]	1.84454	0.00326003
ENSBTAT00000024500	TENT5B	Bos taurus family with sequence similarity 46, member B (FAM46B), mRNA. [Source:RefSeq mRNA;Acc:NM_001045950]	1.83622	0.00299386
ENSBTAT00000008743	PIP	Bos taurus prolactin-induced protein (PIP), mRNA. [Source:RefSeq mRNA;Acc:NM_001080913]	1.83366	0.00559885
ENSBTAT00000029327	MURC	Bos taurus muscle-related coiled-coil protein (MURC), mRNA. [Source:RefSeq mRNA;Acc:NM_001103264]	1.83328	0.0157918
ENSBTAT00000061134	LPP	LIM domain containing preferred translocation partner in lipoma [Source:HGNC Symbol;Acc:6679]	1.83279	0.00526916
ENSBTAT00000031507	COL22A1	collagen, type XXII, alpha 1 [Source:HGNC Symbol;Acc:22989]	1.83149	0.00256051
ENSBTAT00000040194	CCDC141	coiled-coil domain containing 141 [Source:HGNC Symbol;Acc:26821]	1.82498	0.00288893
ENSBTAT00000012786	ACTN2	Bos taurus actinin, alpha 2 (ACTN2), mRNA. [Source:RefSeq mRNA;Acc:NM_001034635]	1.82422	0.00668652
ENSBTAT00000046740	SCGB1D	Bos taurus secretoglobin, family 1D, member 2 (SCGB1D), mRNA. [Source:RefSeq mRNA;Acc:NM_001077807]	1.82099	0.00364526
ENSBTAT00000004406	KCNG1	potassium voltage-gated channel, subfamily G, member 1 [Source:HGNC Symbol;Acc:6248]	1.81539	0.00963968
ENSBTAT00000009708	CYTH3	cytohesin 3 [Source:HGNC Symbol;Acc:9504]	1.81482	0.00344644
ENSBTAT00000020359	PTPRR	Bos taurus protein tyrosine phosphatase, receptor type, R (PTPRR), transcript variant 2, mRNA. [Source:RefSeq mRNA;Acc:NM_001113261]	1.81384	0.0128936
ENSBTAT00000055365	MTMR7	Bos taurus myotubularin related protein 7 (MTMR7), mRNA. [Source:RefSeq mRNA;Acc:NM_001075641]	1.8127	0.012436
ENSBTAT00000010101	MKX	mohawk homeobox [Source:HGNC Symbol;Acc:23729]	1.81152	0.00643284
ENSBTAT00000063999	GGT1	Bos taurus gamma-glutamyltransferase 1 (GGT1), mRNA. [Source:RefSeq mRNA;Acc:NM_001206214]	1.81097	0.00335673
ENSBTAT00000001723	ATP2B2	plasma membrane calcium-transporting ATPase 2 [Source:RefSeq peptide;Acc:NP_001178174]	1.80034	0.0133072
ENSBTAT00000006445	KRT15	Bos taurus keratin 15 (KRT15), mRNA. [Source:RefSeq mRNA;Acc:NM_001130747]	1.79862	0.0138671
ENSBTAT00000017759	DMPK	dystrophia myotonica-protein kinase [Source:HGNC Symbol;Acc:2933]	1.79722	0.00537114
ENSBTAT00000009661	PDLIM7	Bos taurus PDZ and LIM domain 7 (enigma) (PDLIM7), transcript variant 1, mRNA. [Source:RefSeq mRNA;Acc:NM_001017947]	1.78978	0.0212636
ENSBTAT00000050490	CKB	Bos taurus creatine kinase, brain (CKB), mRNA. [Source:RefSeq mRNA;Acc:NM_001015613]	1.78715	0.00696185
ENSBTAT00000013028	MCMBP	Bos taurus minichromosome maintenance complex binding protein (MCMBP), mRNA. [Source:RefSeq mRNA;Acc:NM_001098974]	1.78686	0.0063925
ENSBTAT00000065841	0		1.78566	0.00303545
ENSBTAT00000046887	NR4A1	Bos taurus nuclear receptor subfamily 4, group A, member 1 (NR4A1), mRNA. [Source:RefSeq mRNA;Acc:NM_001075911]	1.78472	0.0235975
ENSBTAT00000047671	TRAPPC3L	trafficking protein particle complex 3-like [Source:HGNC Symbol;Acc:21090]	1.78235	0.00547828
ENSBTAT00000045778	TMEM64	transmembrane protein 64 [Source:HGNC Symbol;Acc:25441]	1.78225	0.0131355
ENSBTAT00000056514	NKG2-A et NKG2-B	PREDICTED: Bos taurus NKG2-A/NKG2-B type II integral membrane protein (LOC100140174), transcript variant X2, mRNA	1.78006	0.0034065
ENSBTAT00000007014	MB	Bos taurus myoglobin (MB), mRNA. [Source:RefSeq mRNA;Acc:NM_173881]	1.77842	0.0157892
ENSBTAT00000005328	KCNH2	potassium voltage-gated channel, subfamily H (eag-related), member 2 [Source:HGNC Symbol;Acc:6251]	1.77782	0.00370378
ENSBTAT00000001373	PYGM	phosphorylase, glycogen, muscle [Source:HGNC Symbol;Acc:9726]	1.77234	0.00879601
ENSBTAT00000024265	SLC4A7	Bos taurus solute carrier family 4, sodium bicarbonate cotransporter, member 7 (SLC4A7), mRNA. [Source:RefSeq mRNA;Acc:NM_001098926]	1.77225	0.00701313
ENSBTAT00000045734	GCK	Bos taurus glucokinase (hexokinase 4) (GCK), mRNA. [Source:RefSeq mRNA;Acc:NM_001102302]	1.76994	0.00822903
ENSBTAT00000048673	DTNA	Bos taurus dystrobrevin, alpha (DTNA), mRNA. [Source:RefSeq mRNA;Acc:NM_001076260]	1.7682	0.00580227
ENSBTAT00000010430	DIPK2A	Bos taurus chromosome 1 open reading frame, human C3orf58 (C1H3orf58), mRNA. [Source:RefSeq mRNA;Acc:NM_001205651]	1.76529	0.00472838
ENSBTAT00000003465	GNGT1	Bos taurus guanine nucleotide binding protein (G protein), gamma transducing activity polypeptide 1 (GNGT1), mRNA. [Source:RefSeq mRNA;Acc:NM_174327]	1.76522	0.00359307
ENSBTAT00000019753	PPP1R3C	Bos taurus protein phosphatase 1, regulatory subunit 3C (PPP1R3C), mRNA. [Source:RefSeq mRNA;Acc:NM_001076164]	1.76452	0.00923636
ENSBTAT00000045435	KCNAB2	Bos taurus potassium voltage-gated channel, shaker-related subfamily, beta member 2 (KCNAB2), transcript variant 2, mRNA. [Source:RefSeq mRNA;Acc:NM_001014384]	1.7643	0.00812424
ENSBTAT00000039425	ITGA8	integrin, alpha 8 [Source:HGNC Symbol;Acc:6144]	1.76362	0.00322827
ENSBTAT00000009446	CCL4	Bos taurus chemokine (C-C motif) ligand 4 (CCL4), mRNA. [Source:RefSeq mRNA;Acc:NM_001075147]	1.76151	0.00491264
ENSBTAT00000029344	CACNB2	Bos taurus calcium channel, voltage-dependent, beta 2 subunit (CACNB2), mRNA. [Source:RefSeq mRNA;Acc:NM_175789]	1.75877	0.00570877
ENSBTAT00000026323	CAVIN3	Bos taurus protein kinase C, delta binding protein (PRKCDBP), mRNA. [Source:RefSeq mRNA;Acc:NM_001083401]	1.75668	0.0101467
ENSBTAT00000027736	C2CD4B	Bos taurus C2 calcium-dependent domain containing 4B (C2CD4B), mRNA. [Source:RefSeq mRNA;Acc:NM_001046307]	1.75609	0.00385526
ENSBTAT00000027331	GBJ1	Bos taurus gap junction protein, beta 1, 32kDa (GJB1), mRNA. [Source:RefSeq mRNA;Acc:NM_174069]	1.75469	0.0045817
ENSBTAT00000061439	SLMAP	sarcolemma associated protein [Source:HGNC Symbol;Acc:16643]	1.75294	0.00822271
ENSBTAT00000003094	TGFB1I1	Bos taurus transforming growth factor beta 1 induced transcript 1 (TGFB1I1), mRNA. [Source:RefSeq mRNA;Acc:NM_001035313]	1.74499	0.00325927
ENSBTAT00000013364	SLITRK5	SLIT and NTRK-like family, member 5 [Source:HGNC Symbol;Acc:20295]	1.74345	0.00590557
ENSBTAT00000064838	FDXR	Bos taurus ferredoxin reductase (FDXR), mRNA. [Source:RefSeq mRNA;Acc:NM_174691]	1.74335	0.00955967
ENSBTAT00000024243	SHISA2	Bos taurus shisa homolog 2 (Xenopus laevis) (SHISA2), mRNA. [Source:RefSeq mRNA;Acc:NM_001101265]	1.74014	0.00442089
ENSBTAT00000024253	CHI3L1	Bos taurus chitinase 3-like 1 (cartilage glycoprotein-39) (CHI3L1), mRNA. [Source:RefSeq mRNA;Acc:NM_001080219]	1.73901	0.00660588
ENSBTAT00000048744	TRIP13	thyroid hormone receptor interactor 13 [Source:HGNC Symbol;Acc:12307]	1.73888	0.00738282
ENSBTAT00000045179	TRIM9	Bos taurus tripartite motif containing 9 (TRIM9), mRNA. [Source:RefSeq mRNA;Acc:NM_001076537]	1.73848	0.00612573
ENSBTAT00000028634	CA14	carbonic anhydrase XIV [Source:HGNC Symbol;Acc:1372]	1.73801	0.012726
ENSBTAT00000054165	CDH13	Bos taurus cadherin 13, H-cadherin (heart) (CDH13), mRNA. [Source:RefSeq mRNA;Acc:NM_001035277]	1.73592	0.00480582
ENSBTAT00000010601	CHRM3	Bos taurus cholinergic receptor, muscarinic 3 (CHRM3), mRNA. [Source:RefSeq mRNA;Acc:NM_174270]	1.73536	0.00359996
ENSBTAT00000003229	TNS1	Bos taurus tensin 1 (TNS1), mRNA. [Source:RefSeq mRNA;Acc:NM_174766]	1.73257	0.00838865
ENSBTAT00000004641	CLDN10	Bos taurus claudin 10 (CLDN10), transcript variant 1, mRNA. [Source:RefSeq mRNA;Acc:NM_001014857]	1.73101	0.00290199
ENSBTAT00000018688	ATP2B4	Bos taurus ATPase, Ca++ transporting, plasma membrane 4 (ATP2B4), mRNA. [Source:RefSeq mRNA;Acc:NM_001172594]	1.72965	0.00516934
ENSBTAT00000065094	LOC113900744	PREDICTED: Bos indicus x Bos taurus uncharacterized LOC113900744 (LOC113900744), ncRNA	1.72914	0.00351012
ENSBTAT00000064031	POSTN	Bos taurus periostin, osteoblast specific factor (POSTN), mRNA. [Source:RefSeq mRNA;Acc:NM_001040479]	1.72669	0.00383914
ENSBTAT00000037708	CACNA2D4	calcium channel, voltage-dependent, alpha 2/delta subunit 4 [Source:HGNC Symbol;Acc:20202]	1.72396	0.00897604
ENSBTAT00000021864	GOT1L1	Bos taurus glutamic-oxaloacetic transaminase 1-like 1 (GOT1L1), mRNA. [Source:RefSeq mRNA;Acc:NM_001038058]	1.72287	0.00329393
ENSBTAT00000021020	RNF141	Bos taurus ring finger protein 141 (RNF141), mRNA. [Source:RefSeq mRNA;Acc:NM_001040566]	1.72283	0.0169479
ENSBTAT00000025036	SLC25A35	Bos taurus solute carrier family 25, member 35 (SLC25A35), mRNA. [Source:RefSeq mRNA;Acc:NM_001031763]	1.72259	0.00398127
ENSBTAT00000016204	C5	complement C5a anaphylatoxin precursor [Source:RefSeq peptide;Acc:NP_001160088]	1.72251	0.00438323
ENSBTAT00000018708	FGFR2	fibroblast growth factor receptor 2 [Source:RefSeq peptide;Acc:NP_001192239]	1.72146	0.0117262
ENSBTAT00000000079	FABP4	Bos taurus fatty acid binding protein 4, adipocyte (FABP4), mRNA. [Source:RefSeq mRNA;Acc:NM_174314]	1.71404	0.0120096
ENSBTAT00000037111	MMD2	Bos taurus monocyte to macrophage differentiation-associated 2 (MMD2), mRNA. [Source:RefSeq mRNA;Acc:NM_001075870]	1.71289	0.00737132
ENSBTAT00000003783	INHBA	Bos taurus inhibin, beta A (INHBA), mRNA. [Source:RefSeq mRNA;Acc:NM_174363]	1.70756	0.00364028
ENSBTAT00000060994	HK2	hexokinase 2 [Source:HGNC Symbol;Acc:4923]	1.70534	0.00441777
ENSBTAT00000016499	POSTN	Bos taurus periostin, osteoblast specific factor (POSTN), mRNA. [Source:RefSeq mRNA;Acc:NM_001040479]	1.70453	0.00306177
ENSBTAT00000065304	Calponine-2	PREDICTED: Bison bison bison calponin-2 pseudogene (LOC104982667), misc_RNA	1.70311	0.00300557
ENSBTAT00000065665	GRO1	Bos taurus chemokine (C-X-C motif) ligand 1 (melanoma growth stimulating activity, alpha) (GRO1), mRNA. [Source:RefSeq mRNA;Acc:NM_175700]	1.70184	0.00390139
ENSBTAT00000061189	ADAMTS6	ADAM metallopeptidase with thrombospondin type 1 motif, 6 [Source:HGNC Symbol;Acc:222]	1.7009	0.00485025
ENSBTAT00000024683	VIL1	Bos taurus villin 1 (VIL1), mRNA. [Source:RefSeq mRNA;Acc:NM_001013591]	1.70022	0.0106831
ENSBTAT00000023560	FUT1	Bos taurus fucosyltransferase 1 (galactoside 2-alpha-L-fucosyltransferase, H blood group) (FUT1), mRNA. [Source:RefSeq mRNA;Acc:NM_177499]	1.69954	0.00445745
ENSBTAT00000054581	PLIN5	Bos taurus perilipin 5 (PLIN5), mRNA. [Source:RefSeq mRNA;Acc:NM_001101136]	1.69941	0.00936411
ENSBTAT00000016767	PAMR1	Bos taurus peptidase domain containing associated with muscle regeneration 1 (PAMR1), mRNA. [Source:RefSeq mRNA;Acc:NM_001015591]	1.69839	0.0222673
ENSBTAT00000004758	NR4A2	Bos taurus nuclear receptor subfamily 4, group A, member 2 (NR4A2), mRNA. [Source:RefSeq mRNA;Acc:NM_001076208]	1.69797	0.00717493
ENSBTAT00000029707	GALNT17	Bos taurus Williams-Beuren syndrome chromosome region 17 (WBSCR17), mRNA. [Source:RefSeq mRNA;Acc:NM_001192067]	1.69519	0.0140085
ENSBTAT00000026725	COL12A1	collagen, type XII, alpha 1 [Source:HGNC Symbol;Acc:2188]	1.69509	0.00547976
ENSBTAT00000012702	SMPD3	sphingomyelin phosphodiesterase 3, neutral membrane (neutral sphingomyelinase II) [Source:HGNC Symbol;Acc:14240]	1.69071	0.00645516
ENSBTAT00000026435	LTBP1	Bos taurus latent transforming growth factor beta binding protein 1 (LTBP1), mRNA. [Source:RefSeq mRNA;Acc:NM_001103091]	1.68928	0.00880203
ENSBTAT00000063585	CA13	carbonic anhydrase XIII [Source:HGNC Symbol;Acc:14914]	1.68894	0.00367313
ENSBTAT00000005279	ITGB7	Bos taurus jun proto-oncogene (JUN), mRNA. [Source:RefSeq mRNA;Acc:NM_001077827]	1.68409	0.00577355
ENSBTAT00000044651	SLC25A35	Bos taurus solute carrier family 25, member 35 (SLC25A35), mRNA. [Source:RefSeq mRNA;Acc:NM_001031763]	1.68395	0.00492628
ENSBTAT00000001269	SPATA25	spermatogenesis associated 25 [Source:HGNC Symbol;Acc:16158]	1.68384	0.0129045
ENSBTAT00000027035	PG3	PREDICTED: Bos taurus proteoglycan 3 (LOC520402), mRNA	1.68318	0.0043861
ENSBTAT00000020550	FGFR1	Bos taurus fibroblast growth factor receptor 1 (FGFR1), mRNA. [Source:RefSeq mRNA;Acc:NM_001110207]	1.68269	0.00834155
ENSBTAT00000063198	0		1.68257	0.00485918
ENSBTAT00000042162	MIR218-1	bta-mir-218-1 [Source:miRBase;Acc:MI0009780]	1.68074	0.00325245
ENSBTAT00000042285	MIR133A-2	bta-mir-133a-2 [Source:miRBase;Acc:MI0009732]	1.68012	0.0181799
ENSBTAT00000007924	LYZ2	Bos taurus lysozyme C-2 (LYZ2), mRNA. [Source:RefSeq mRNA;Acc:NM_180999]	1.67475	0.0196991
ENSBTAT00000061059	SLIT2	slit homolog 2 (Drosophila) [Source:HGNC Symbol;Acc:11086]	1.6658	0.0117395
ENSBTAT00000038449	KRT75	Bos taurus keratin 75 (KRT75), mRNA. [Source:RefSeq mRNA;Acc:NM_001076917]	1.66118	0.00580449
ENSBTAT00000006442	ABLIM3	Bos taurus actin binding LIM protein family, member 3 (ABLIM3), mRNA. [Source:RefSeq mRNA;Acc:NM_001099127]	1.65369	0.00346719
ENSBTAT00000015746	RGMB	repulsive guidance molecule family member b [Source:HGNC Symbol;Acc:26896]	1.65212	0.00380017
ENSBTAT00000009869	P2RX2	purinergic receptor P2X, ligand-gated ion channel, 2 [Source:HGNC Symbol;Acc:15459]	1.65113	0.00434909
ENSBTAT00000011447	LDHA	Bos taurus lactate dehydrogenase A (LDHA), mRNA. [Source:RefSeq mRNA;Acc:NM_174099]	1.65031	0.00442949
ENSBTAT00000043661	FAM228A	Bos taurus protein FAM228A (FAM228A), mRNA. [Source:RefSeq mRNA;Acc:NM_001077061]	1.64982	0.00826074
ENSBTAT00000056276	LDHA	Bos taurus lactate dehydrogenase A (LDHA), mRNA. [Source:RefSeq mRNA;Acc:NM_174099]	1.64958	0.00434609
ENSBTAT00000026827	FREM1	FRAS1 related extracellular matrix 1 [Source:HGNC Symbol;Acc:23399]	1.6485	0.00397303
ENSBTAT00000040162	ARHGDIG	Bos taurus Rho GDP dissociation inhibitor (GDI) gamma (ARHGDIG), mRNA. [Source:RefSeq mRNA;Acc:NM_001076286]	1.64792	0.00471773
ENSBTAT00000038477	RBM24	Bos taurus RNA binding motif protein 24 (RBM24), mRNA. [Source:RefSeq mRNA;Acc:NM_001104985]	1.64776	0.0125915
ENSBTAT00000047815	SLC35F1	solute carrier family 35, member F1 [Source:HGNC Symbol;Acc:21483]	1.64581	0.00365064
ENSBTAT00000016935	SLC22A18	solute carrier family 22, member 18 [Source:HGNC Symbol;Acc:10964]	1.64388	0.003679
ENSBTAT00000013745	ADAMTS8	Bos taurus ADAM metallopeptidase with thrombospondin type 1 motif, 8 (ADAMTS8), mRNA. [Source:RefSeq mRNA;Acc:NM_001192325]	1.64161	0.0062547
ENSBTAT00000001449	MTUS2	microtubule associated tumor suppressor candidate 2 [Source:HGNC Symbol;Acc:20595]	1.64136	0.00338159
ENSBTAT00000010684	KCNAB2	Bos taurus potassium voltage-gated channel, shaker-related subfamily, beta member 2 (KCNAB2), transcript variant 2, mRNA. [Source:RefSeq mRNA;Acc:NM_001014384]	1.64092	0.0140077
ENSBTAT00000065779	CYP2A13	PREDICTED: Bos taurus cytochrome P450 family 2 subfamily A member 13 (CYP2A13), mRNA	1.64063	0.00542092
ENSBTAT00000018911	NDFIP2	Bos taurus Nedd4 family interacting protein 2 (NDFIP2), mRNA. [Source:RefSeq mRNA;Acc:NM_001205720]	1.63826	0.00596935
ENSBTAT00000024157	MYADM	Bos taurus myeloid-associated differentiation marker (MYADM), mRNA. [Source:RefSeq mRNA;Acc:NM_001075252]	1.63799	0.00488838
ENSBTAT00000017242	DKK2	Bos taurus dickkopf homolog 2 (Xenopus laevis) (DKK2), mRNA. [Source:RefSeq mRNA;Acc:NM_001082615]	1.63565	0.00870608
ENSBTAT00000000139	FGF18	Bos taurus fibroblast growth factor 18 (FGF18), mRNA. [Source:RefSeq mRNA;Acc:NM_001076007]	1.63344	0.0039037
ENSBTAT00000030990	OACYL	PREDICTED: Bos taurus O-acyltransferase like (OACYL), mRNA	1.63276	0.00481788
ENSBTAT00000021755	IER2	Bos taurus immediate early response 2 (IER2), mRNA. [Source:RefSeq mRNA;Acc:NM_001075871]	1.63102	0.017394
ENSBTAT00000024301	ACTN1	Bos taurus actinin, alpha 1 (ACTN1), mRNA. [Source:RefSeq mRNA;Acc:NM_001035351]	1.63047	0.00427575
ENSBTAT00000007504	ACTC1	Bos taurus actin, alpha, cardiac muscle 1 (ACTC1), mRNA. [Source:RefSeq mRNA;Acc:NM_001034585]	1.62912	0.00551031
ENSBTAT00000031820	FUT1	Bos taurus fucosyltransferase 1 (galactoside 2-alpha-L-fucosyltransferase, H blood group) (FUT1), mRNA. [Source:RefSeq mRNA;Acc:NM_177499]	1.62672	0.00738726
ENSBTAT00000006924	FCGBP	Fc fragment of IgG binding protein [Source:HGNC Symbol;Acc:13572]	1.62453	0.00640487
ENSBTAT00000020036	CFL2	Bos taurus cofilin 2 (muscle) (CFL2), mRNA. [Source:RefSeq mRNA;Acc:NM_001076154]	1.62249	0.0039593
ENSBTAT00000026197	ASB16	Bos taurus ankyrin repeat and SOCS box containing 16 (ASB16), mRNA. [Source:RefSeq mRNA;Acc:NM_001101188]	1.62093	0.00786211
ENSBTAT00000016306	NKD1	Bos taurus naked cuticle homolog 1 (Drosophila) (NKD1), mRNA. [Source:RefSeq mRNA;Acc:NM_001105453]	1.61928	0.00719975
ENSBTAT00000022092	TLX2	Bos taurus T-cell leukemia homeobox 2 (TLX2), mRNA. [Source:RefSeq mRNA;Acc:NM_001192158]	1.61826	0.0105022
ENSBTAT00000016999	PAH	Bos taurus phenylalanine hydroxylase (PAH), mRNA. [Source:RefSeq mRNA;Acc:NM_001046058]	1.61706	0.00640169
ENSBTAT00000037934	CRYBG2	Bos taurus absent in melanoma 1-like (AIM1L), mRNA. [Source:RefSeq mRNA;Acc:NM_001109791]	1.61657	0.0037938
ENSBTAT00000039375	CCDC190	chromosome 1 open reading frame 110 [Source:HGNC Symbol;Acc:28736]	1.61536	0.00421765
ENSBTAT00000020512	DSTN	Bos taurus destrin (actin depolymerizing factor) (DSTN), mRNA. [Source:RefSeq mRNA;Acc:NM_001015586]	1.61508	0.0192232
ENSBTAT00000028139	TDGF1	Bos taurus teratocarcinoma-derived growth factor 1 (TDGF1), mRNA. [Source:RefSeq mRNA;Acc:NM_001080358]	1.61472	0.00486447
ENSBTAT00000014894	ACTN4	Bos taurus actinin, alpha 4 (ACTN4), mRNA. [Source:RefSeq mRNA;Acc:NM_001098052]	1.61264	0.00479355
ENSBTAT00000008074	CDA	Bos taurus cytidine deaminase (CDA), mRNA. [Source:RefSeq mRNA;Acc:NM_001193110]	1.61119	0.0045618
ENSBTAT00000063762		Bos taurus immunoglobulin heavy chain region, genomic sequence and partial cds	1.61091	0.0167097
ENSBTAT00000022510	CAP2	Bos taurus CAP, adenylate cyclase-associated protein, 2 (yeast) (CAP2), mRNA. [Source:RefSeq mRNA;Acc:NM_001098979]	1.60998	0.0114178
ENSBTAT00000027592	SVIL	Bos taurus supervillin (SVIL), mRNA. [Source:RefSeq mRNA;Acc:NM_174190]	1.60773	0.00536255
ENSBTAT00000012815	FGL2	Bos taurus fibrinogen-like 2 (FGL2), mRNA. [Source:RefSeq mRNA;Acc:NM_001046097]	1.60768	0.00411438
ENSBTAT00000027515	RASL11B	Bos taurus RAS-like, family 11, member B (RASL11B), mRNA. [Source:RefSeq mRNA;Acc:NM_001015635]	1.60729	0.0225188
ENSBTAT00000002600	THBS1	Bos taurus thrombospondin 1 (THBS1), mRNA. [Source:RefSeq mRNA;Acc:NM_174196]	1.60603	0.00742248
ENSBTAT00000063280	MTUS2	microtubule associated tumor suppressor candidate 2 [Source:HGNC Symbol;Acc:20595]	1.60579	0.0200531
ENSBTAT00000008948	KRT17	Bos taurus keratin 17 (KRT17), mRNA. [Source:RefSeq mRNA;Acc:NM_001105322]	1.60356	0.00855399
ENSBTAT00000018757	CCL8	Bos taurus chemokine (C-C motif) ligand 8 (CCL8), mRNA. [Source:RefSeq mRNA;Acc:NM_174007]	1.60283	0.0208787
ENSBTAT00000005549	BTC	Bos taurus betacellulin (BTC), mRNA. [Source:RefSeq mRNA;Acc:NM_173896]	1.60225	0.0102457
ENSBTAT00000013620	RXFP1	relaxin/insulin-like family peptide receptor 1 [Source:HGNC Symbol;Acc:19718]	1.60078	0.00866956
ENSBTAT00000043933	ARHGAP1	Rho GTPase activating protein 1 [Source:HGNC Symbol;Acc:673]	1.59962	0.00992294
ENSBTAT00000005116	KIAA0408	KIAA0408 [Source:HGNC Symbol;Acc:21636]	1.59283	0.0187143
ENSBTAT00000020912	AMN	Bos taurus amnionless homolog (mouse) (AMN), mRNA. [Source:RefSeq mRNA;Acc:NM_001077041]	1.5898	0.00434609
ENSBTAT00000063571	KNDC1	kinase non-catalytic C-lobe domain (KIND) containing 1 [Source:HGNC Symbol;Acc:29374]	1.58885	0.00988153
ENSBTAT00000030486	AARSD1	Bos taurus alanyl-tRNA synthetase domain containing 1 (AARSD1), transcript variant 1, mRNA. [Source:RefSeq mRNA;Acc:NM_001038073]	1.58798	0.00761298
ENSBTAT00000007517	GJB5	gap junction protein, beta 5, 31kDa [Source:HGNC Symbol;Acc:4287]	1.58765	0.00751038
ENSBTAT00000053949	SAO	Amine oxidase [Source:UniProtKB/TrEMBL;Acc:E1BJN3]	1.58648	0.00779382
ENSBTAT00000028880	RGS1	Bos taurus regulator of G-protein signaling 1 (RGS1), mRNA. [Source:RefSeq mRNA;Acc:NM_001199063]	1.58593	0.0137416
ENSBTAT00000011124	IHH	Bos taurus Indian hedgehog (IHH), mRNA. [Source:RefSeq mRNA;Acc:NM_001076870]	1.58562	0.00434654
ENSBTAT00000024787	ACY1	Bos taurus aminoacylase 1 (ACY1), mRNA. [Source:RefSeq mRNA;Acc:NM_001077115]	1.58547	0.00577172
ENSBTAT00000050299	C4BPA	Bos taurus complement component 4 binding protein, alpha (C4BPA), mRNA. [Source:RefSeq mRNA;Acc:NM_174252]	1.58501	0.00546862
ENSBTAT00000020285	ALDH4A1	Bos taurus aldehyde dehydrogenase 4 family, member A1 (ALDH4A1), mRNA. [Source:RefSeq mRNA;Acc:NM_001105646]	1.58479	0.00548888
ENSBTAT00000008207	FLNC	filamin C, gamma [Source:HGNC Symbol;Acc:3756]	1.58471	0.0200522
ENSBTAT00000061284	PDE4DIP	Cardiomyopathy-associated protein 2; PDE4DIP protein; Uncharacterized protein [Source:UniProtKB/TrEMBL;Acc:A6QNS7]	1.58379	0.0120753
ENSBTAT00000052208	TCRG1	Bos taurus T cell receptor gamma cluster 1 (TCRG1) gene, complete sequence	1.58259	0.00430834
ENSBTAT00000061127	FOXO1	Forkhead box protein O1 [Source:UniProtKB/Swiss-Prot;Acc:E1BPQ1]	1.58255	0.00439048
ENSBTAT00000012270	CDON	cell adhesion associated, oncogene regulated [Source:HGNC Symbol;Acc:17104]	1.58124	0.00448172
ENSBTAT00000023821	MGC157082	Bos taurus uncharacterized LOC788038 (MGC157082), mRNA. [Source:RefSeq mRNA;Acc:NM_001102347]	1.58082	0.00415974
ENSBTAT00000027670	CNN2	Bos taurus calponin 2 (CNN2), mRNA. [Source:RefSeq mRNA;Acc:NM_001035420]	1.5804	0.0041238
ENSBTAT00000029234	AATF	apoptosis antagonizing transcription factor [Source:HGNC Symbol;Acc:19235]	1.57581	0.00655131
XM_005226025	SLC7A2	PREDICTED: Bos taurus solute carrier family 7 (cationic amino acid transporter, y+ system), member 2 (SLC7A2), transcript variant X3, mRNA	1.57471	0.00940347
ENSBTAT00000032505	CDC42EP3	cdc42 effector protein 3 [Source:RefSeq peptide;Acc:NP_001039909]	1.57394	0.0244377
ENSBTAT00000015429	MAMSTR	Bos taurus MEF2 activating motif and SAP domain containing transcriptional regulator (MAMSTR), mRNA. [Source:RefSeq mRNA;Acc:NM_001195011]	1.57086	0.00873245
ENSBTAT00000055559	LTBP1	Bos taurus latent transforming growth factor beta binding protein 1 (LTBP1), mRNA. [Source:RefSeq mRNA;Acc:NM_001103091]	1.5689	0.0171826
ENSBTAT00000052364	GPR182	Bos taurus G protein-coupled receptor 182 (GPR182), mRNA. [Source:RefSeq mRNA;Acc:NM_001206417]	1.56341	0.0045953
ENSBTAT00000047877	CHRM4	Bos taurus cholinergic receptor, muscarinic 4 (CHRM4), mRNA. [Source:RefSeq mRNA;Acc:NM_001103243]	1.56258	0.0236977
ENSBTAT00000027199	TDRD9	tudor domain containing 9 [Source:HGNC Symbol;Acc:20122]	1.56247	0.00667049
ENSBTAT00000025932	ACTL7B	Bos taurus actin-like 7B (ACTL7B), mRNA. [Source:RefSeq mRNA;Acc:NM_001075697]	1.5606	0.0226776
ENSBTAT00000064931	CRIPTO3	PREDICTED: Bos indicus putative protein CRIPTO3 (LOC109574190), mRNA	1.55942	0.0108776
ENSBTAT00000004882	MACC1	metastasis associated in colon cancer 1 [Source:HGNC Symbol;Acc:30215]	1.5593	0.0103791
ENSBTAT00000042236	MIR145	bta-mir-145 [Source:miRBase;Acc:MI0004756]	1.55885	0.00902241
ENSBTAT00000002098	IL4R	Bos taurus interleukin 4 receptor (IL4R), mRNA. [Source:RefSeq mRNA;Acc:NM_001075142]	1.55838	0.00526703
ENSBTAT00000026932	CASQ1	Bos taurus calsequestrin 1 (fast-twitch, skeletal muscle) (CASQ1), mRNA. [Source:RefSeq mRNA;Acc:NM_001077877]	1.55747	0.00933225
ENSBTAT00000065526	WNK2	Uncharacterized protein; WNK2 protein [Source:UniProtKB/TrEMBL;Acc:A1A4J5]	1.55461	0.0054028
ENSBTAT00000039039	NKG2-A/NKG2-B	PREDICTED: Bos taurus NKG2-A/NKG2-B type II integral membrane protein (LOC100140174), transcript variant X2, mRNA	1.55447	0.0092612
ENSBTAT00000004585	ASAH2	PREDICTED: Bos taurus N-acylsphingosine amidohydrolase 2 (ASAH2), transcript variant X4, mRNA	1.55354	0.00439661
ENSBTAT00000002681	MME	membrane metallo-endopeptidase [Source:HGNC Symbol;Acc:7154]	1.55228	0.0136229
ENSBTAT00000018163	SLC25A29	Bos taurus solute carrier family 25, member 29 (SLC25A29), mRNA. [Source:RefSeq mRNA;Acc:NM_001077871]	1.55214	0.00531146
ENSBTAT00000010935	WNK2	PREDICTED: Bos taurus WNK lysine deficient protein kinase 2 (WNK2), transcript variant X4, mRNA	1.55132	0.00575391
ENSBTAT00000015554	MYO15B	PREDICTED: Bos taurus myosin XVB (MYO15B), misc_RNA	1.55086	0.00661382
ENSBTAT00000050235	SHANK1	SH3 and multiple ankyrin repeat domains 1 [Source:HGNC Symbol;Acc:15474]	1.55061	0.017566
ENSBTAT00000034700	GALR2	Bos taurus galanin receptor 2 (GALR2), mRNA. [Source:RefSeq mRNA;Acc:NM_001105010]	1.55009	0.00433846
ENSBTAT00000024364	SETD3	SET domain containing 3 [Source:HGNC Symbol;Acc:20493]	1.55007	0.00584484
ENSBTAT00000021554	FBXO32	Bos taurus F-box protein 32 (FBXO32), mRNA. [Source:RefSeq mRNA;Acc:NM_001046155]	1.54966	0.00397718
ENSBTAT00000036903	FNDC3C1	PREDICTED: Bos taurus fibronectin type III domain containing protein 3C1 (LOC519208), mRNA	1.54886	0.00945668
ENSBTAT00000031972	SCHIP1	Bos taurus schwannomin interacting protein 1 (SCHIP1), mRNA. [Source:RefSeq mRNA;Acc:NM_001046412]	1.54706	0.0230711
ENSBTAT00000015885	NRP2	neuropilin 2 [Source:HGNC Symbol;Acc:8005]	1.54637	0.00596776
ENSBTAT00000023513	PAK5	Bos taurus p21 protein (Cdc42/Rac)-activated kinase 7 (PAK7), mRNA. [Source:RefSeq mRNA;Acc:NM_001206594]	1.54384	0.0133862
ENSBTAT00000029404	SUSD2	Bos taurus sushi domain containing 2 (SUSD2), mRNA. [Source:RefSeq mRNA;Acc:NM_001205675]	1.54368	0.0146801
ENSBTAT00000010762	FOSB	Bos taurus FBJ murine osteosarcoma viral oncogene homolog B (FOSB), mRNA. [Source:RefSeq mRNA;Acc:NM_001102248]	1.54321	0.00765719
ENSBTAT00000043317	TST	Bos taurus thiosulfate sulfurtransferase (rhodanese) (TST), mRNA. [Source:RefSeq mRNA;Acc:NM_177489]	1.54226	0.0147501
ENSBTAT00000004973	PGC	Bos taurus progastricsin (pepsinogen C) (PGC), mRNA. [Source:RefSeq mRNA;Acc:NM_001205791]	1.54154	0.0069005
ENSBTAT00000024154	VAT1L	Bos taurus vesicle amine transport protein 1 homolog (T. californica)-like (VAT1L), mRNA. [Source:RefSeq mRNA;Acc:NM_001046624]	1.54053	0.00612715
ENSBTAT00000036631	TLN1	talin 1 [Source:HGNC Symbol;Acc:11845]	1.54022	0.00968979
ENSBTAT00000014659	RBPMS2	RNA binding protein with multiple splicing 2 [Source:HGNC Symbol;Acc:19098]	1.53838	0.0114498
ENSBTAT00000000993	AQP1	Bos taurus aquaporin 1 (Colton blood group) (AQP1), mRNA. [Source:RefSeq mRNA;Acc:NM_174702]	1.53828	0.0187627
ENSBTAT00000065602	ZNF623	zinc finger protein 623 [Source:HGNC Symbol;Acc:29084]	1.53745	0.00575622
ENSBTAT00000026812	MYO10	Bos taurus myosin X (MYO10), mRNA. [Source:RefSeq mRNA;Acc:NM_174394]	1.53708	0.00689486
ENSBTAT00000015186	TPM2	Bos taurus tropomyosin 2 (beta) (TPM2), mRNA. [Source:RefSeq mRNA;Acc:NM_001010995]	1.53688	0.0217795
ENSBTAT00000063462	TENT5C	family with sequence similarity 46, member C [Source:HGNC Symbol;Acc:24712]	1.53626	0.00599942
ENSBTAT00000045038	PCSK1N	Bos taurus proprotein convertase subtilisin/kexin type 1 inhibitor (PCSK1N), mRNA. [Source:RefSeq mRNA;Acc:NM_001083680]	1.53253	0.00671855
ENSBTAT00000006465	PFN1	Bos taurus profilin 1 (PFN1), mRNA. [Source:RefSeq mRNA;Acc:NM_001015592]	1.53194	0.00635429
ENSBTAT00000002946	FZD7	Bos taurus frizzled family receptor 7 (FZD7), mRNA. [Source:RefSeq mRNA;Acc:NM_001144091]	1.53121	0.00434519
ENSBTAT00000003341	LYG2	Bos taurus lysozyme G-like 2 (LYG2), mRNA. [Source:RefSeq mRNA;Acc:NM_001099076]	1.531	0.00823642
ENSBTAT00000004355	CLRN2	Bos taurus clarin 2 (CLRN2), mRNA. [Source:RefSeq mRNA;Acc:NM_001193151]	1.5296	0.0105518
ENSBTAT00000022087	LOC786914	Bos taurus RIKEN cDNA 1700001K19-like (LOC786914), mRNA	1.52909	0.00610644
ENSBTAT00000030539	PRKG1	Bos taurus protein kinase, cGMP-dependent, type I (PRKG1), mRNA. [Source:RefSeq mRNA;Acc:NM_174436]	1.52873	0.0118426
ENSBTAT00000043527	WFDC11	Bos taurus WAP four-disulfide core domain 11 (WFDC11), mRNA. [Source:RefSeq mRNA;Acc:NM_001077048]	1.5286	0.0113141
ENSBTAT00000029348	FLNB	filamin B, beta [Source:HGNC Symbol;Acc:3755]	1.52816	0.00680865
ENSBTAT00000044241	CCNI2	cyclin I family, member 2 [Source:HGNC Symbol;Acc:33869]	1.52695	0.00883581
ENSBTAT00000061324	SLC24A2	solute carrier family 24 (sodium/potassium/calcium exchanger), member 2 [Source:HGNC Symbol;Acc:10976]	1.52689	0.0156914
ENSBTAT00000035434	WFDC18	WAP four-disulfide core domain protein 18 precursor [Source:RefSeq peptide;Acc:NP_001192207]	1.52685	0.0208775
ENSBTAT00000016981	SRF	Bos taurus serum response factor (c-fos serum response element-binding transcription factor) (SRF), mRNA. [Source:RefSeq mRNA;Acc:NM_001206016]	1.52649	0.00603043
ENSBTAT00000046864	MSC	Bos taurus musculin (MSC), mRNA. [Source:RefSeq mRNA;Acc:NM_001192146]	1.52569	0.010891
ENSBTAT00000047585	PI16	Bos taurus peptidase inhibitor 16 (PI16), mRNA. [Source:RefSeq mRNA;Acc:NM_001024487]	1.52231	0.0104117
ENSBTAT00000062799	7SK	7SK RNA [Source:RFAM;Acc:RF00100]	1.52124	0.0124822
ENSBTAT00000020913	MEOX1	Bos taurus mesenchyme homeobox 1 (MEOX1), mRNA. [Source:RefSeq mRNA;Acc:NM_001035376]	1.52022	0.00958105
ENSBTAT00000009857	GNG12	Bos taurus guanine nucleotide binding protein (G protein), gamma 12 (GNG12), mRNA. [Source:RefSeq mRNA;Acc:NM_174785]	1.51864	0.00540443
ENSBTAT00000064436	MRO	maestro [Source:HGNC Symbol;Acc:24121]	1.5182	0.015432
ENSBTAT00000066121	SLC13A5	solute carrier family 13 (sodium-dependent citrate transporter), member 5 [Source:HGNC Symbol;Acc:23089]	1.51759	0.00578756
ENSBTAT00000016056	FOXA3	Bos taurus forkhead box A3 (FOXA3), mRNA. [Source:RefSeq mRNA;Acc:NM_001033119]	1.51737	0.00761693
ENSBTAT00000047899	RBPMS	RNA binding protein with multiple splicing [Source:HGNC Symbol;Acc:19097]	1.51578	0.0115066
ENSBTAT00000013333	WHRN	deafness, autosomal recessive 31 [Source:HGNC Symbol;Acc:16361]	1.5147	0.00793488
ENSBTAT00000018618	TMOD2	tropomodulin 2 (neuronal) [Source:HGNC Symbol;Acc:11872]	1.51407	0.00647542
ENSBTAT00000018206	TBC1D1	Bos taurus TBC1 (tre-2/USP6, BUB2, cdc16) domain family, member 1 (TBC1D1), mRNA. [Source:RefSeq mRNA;Acc:NM_001166524]	1.51388	0.0183124
ENSBTAT00000031279	CXCL12	Bos taurus chemokine (C-X-C motif) ligand 12 (CXCL12), mRNA. [Source:RefSeq mRNA;Acc:NM_001113174]	1.51372	0.0175378
ENSBTAT00000061391	JPH2	junctophilin 2 [Source:HGNC Symbol;Acc:14202]	1.51359	0.00862589
ENSBTAT00000064211	C22orf46	chromosome 22 open reading frame 46 [Source:HGNC Symbol;Acc:26294]	1.51352	0.00644452
ENSBTAT00000006929	SPP1	Bos taurus secreted phosphoprotein 1 (SPP1), mRNA. [Source:RefSeq mRNA;Acc:NM_174187]	1.51253	0.0104556
ENSBTAT00000043279	SGCA	Bos taurus sarcoglycan, alpha (50kDa dystrophin-associated glycoprotein) (SGCA), mRNA. [Source:RefSeq mRNA;Acc:NM_001013402]	1.51131	0.00526898
ENSBTAT00000065855	LTBP4	latent transforming growth factor beta binding protein 4 [Source:HGNC Symbol;Acc:6717]	1.50838	0.00514717
ENSBTAT00000001929	ARVCF	Bos taurus armadillo repeat gene deleted in velocardiofacial syndrome (ARVCF), mRNA. [Source:RefSeq mRNA;Acc:NM_001105380]	1.50835	0.00560843
ENSBTAT00000049339	KRTAP11-1	Bos taurus keratin associated protein 11-1 (KRTAP11-1), mRNA. [Source:RefSeq mRNA;Acc:NM_001080740]	1.50828	0.00937889
ENSBTAT00000009903	KIF6	kinesin family member 6 [Source:HGNC Symbol;Acc:21202]	1.50684	0.00742778
ENSBTAT00000024367	PFN1	Profilin [Source:UniProtKB/TrEMBL;Acc:E1BHJ0]	1.50659	0.00722723
ENSBTAT00000019113	TMCC3	Bos taurus transmembrane and coiled-coil domain family 3 (TMCC3), mRNA. [Source:RefSeq mRNA;Acc:NM_001038063]	1.5059	0.00585782
ENSBTAT00000036603	THBS4	Bos taurus thrombospondin 4 (THBS4), mRNA. [Source:RefSeq mRNA;Acc:NM_001034728]	1.50425	0.0177624
ENSBTAT00000005554	TACC1	transforming, acidic coiled-coil containing protein 1 [Source:HGNC Symbol;Acc:11522]	1.50335	0.00666732
ENSBTAT00000045575	ARHGEF18	PREDICTED: Bos taurus Rho/Rac guanine nucleotide exchange factor 18 (ARHGEF18), transcript variant X5, mRNA	1.50234	0.005418
ENSBTAT00000024375	DNAJB5	Bos taurus DnaJ (Hsp40) homolog, subfamily B, member 5 (DNAJB5), mRNA. [Source:RefSeq mRNA;Acc:NM_001014959]	1.50207	0.00487617
ENSBTAT00000023912	ZYX	Bos taurus zyxin (ZYX), mRNA. [Source:RefSeq mRNA;Acc:NM_001078101]	1.50171	0.00666841
ENSBTAT00000022353	SGMS2	sphingomyelin synthase 2 [Source:HGNC Symbol;Acc:28395]	1.50054	0.00747104
ENSBTAT00000006358	C1S	Bos taurus complement component 1, s subcomponent (C1S), mRNA. [Source:RefSeq mRNA;Acc:NM_001076550]	0.681895	0.985978
ENSBTAT00000044045	IFITM5	Bos taurus interferon induced transmembrane protein 5 (IFITM5), mRNA. [Source:RefSeq mRNA;Acc:NM_001081724]	0.681573	0.988454
ENSBTAT00000005713	SERPINC1	Bos taurus serpin peptidase inhibitor, clade C (antithrombin), member 1 (SERPINC1), mRNA. [Source:RefSeq mRNA;Acc:NM_001034698]	0.681352	0.989988
ENSBTAT00000021373	RSAD2	Bos taurus radical S-adenosyl methionine domain containing 2 (RSAD2), mRNA. [Source:RefSeq mRNA;Acc:NM_001045941]	0.68109	0.98601
ENSBTAT00000002263	IGSF10	Bos taurus immunoglobulin superfamily, member 10 (IGSF10), mRNA. [Source:RefSeq mRNA;Acc:NM_001206785]	0.681044	0.975531
ENSBTAT00000036973	TENM1	teneurin transmembrane protein 1 [Source:HGNC Symbol;Acc:8117]	0.680771	0.989682
ENSBTAT00000061660	SNORD107	PREDICTED: Bos taurus small nucleolar RNA SNORD107 (LOC112446880), ncRNA	0.680735	0.993037
ENSBTAT00000008848	LAT	Bos taurus solute carrier family 7 (amino acid transporter light chain, L system), member 5 (SLC7A5), mRNA. [Source:RefSeq mRNA;Acc:NM_174613]	0.680544	0.983244
ENSBTAT00000062892	SNORD109A	Small nucleolar RNA SNORD109A [Source:RFAM;Acc:RF01278]	0.680037	0.985148
ENSBTAT00000017036	GUCA1A	Bos taurus guanylate cyclase activator 1A (retina) (GUCA1A), mRNA. [Source:RefSeq mRNA;Acc:NM_174546]	0.679519	0.989496
ENSBTAT00000002964	CKAP2L	Bos taurus cytoskeleton associated protein 2-like (CKAP2L), mRNA. [Source:RefSeq mRNA;Acc:NM_001098901]	0.679336	0.989618
ENSBTAT00000018123	PDE6H	Bos taurus phosphodiesterase 6H, cGMP-specific, cone, gamma (PDE6H), mRNA. [Source:RefSeq mRNA;Acc:NM_174422]	0.679204	0.988094
ENSBTAT00000051513	LOC112443343	PREDICTED: Bos taurus U1 spliceosomal RNA (LOC112443343), ncRNA	0.679011	0.988291
ENSBTAT00000013687	HCRTR1	Bos taurus hypocretin (orexin) receptor 1 (HCRTR1), mRNA. [Source:RefSeq mRNA;Acc:NM_001048182]	0.678801	0.981899
ENSBTAT00000045324	AMPH	Bos taurus amphiphysin (AMPH), mRNA. [Source:RefSeq mRNA;Acc:NM_001098130]	0.678693	0.979949
ENSBTAT00000003860	PPM1M	protein phosphatase, Mg2+/Mn2+ dependent, 1M [Source:HGNC Symbol;Acc:26506]	0.678659	0.97768
ENSBTAT00000030136	BTK	Bos taurus Bruton agammaglobulinemia tyrosine kinase (BTK), mRNA. [Source:RefSeq mRNA;Acc:NM_001034589]	0.678389	0.992454
ENSBTAT00000065163	SNORD107	PREDICTED: Bos taurus small nucleolar RNA SNORD107 (LOC100849023), ncRNA	0.67794	0.992999
ENSBTAT00000006114	WEE1	Bos taurus WEE1 homolog (S. pombe) (WEE1), mRNA. [Source:RefSeq mRNA;Acc:NM_001101205]	0.677826	0.983534
ENSBTAT00000001840	SLC45A1	solute carrier family 45, member 1 [Source:HGNC Symbol;Acc:17939]	0.67745	0.990891
ENSBTAT00000003840	LY9	Bos taurus lymphocyte antigen 9 (LY9), mRNA. [Source:RefSeq mRNA;Acc:NM_001075918]	0.677334	0.99095
ENSBTAT00000061281	EPB41L3	erythrocyte membrane protein band 4-like 3 [Source:HGNC Symbol;Acc:3380]	0.676974	0.991478
ENSBTAT00000017353	MFSD2A	Bos taurus major facilitator superfamily domain containing 2A (MFSD2A), mRNA. [Source:RefSeq mRNA;Acc:NM_001101959]	0.676796	0.992811
ENSBTAT00000000849	ADAMTS5	Bos taurus ADAM metallopeptidase with thrombospondin type 1 motif, 5 (ADAMTS5), mRNA. [Source:RefSeq mRNA;Acc:NM_001166515]	0.676274	0.986451
ENSBTAT00000015677	ANGPTL2	Bos taurus angiopoietin-like 2 (ANGPTL2), mRNA. [Source:RefSeq mRNA;Acc:NM_001109814]	0.676009	0.99069
ENSBTAT00000017648	HOMER2	Bos taurus homer homolog 2 (Drosophila) (HOMER2), mRNA. [Source:RefSeq mRNA;Acc:NM_001075467]	0.675772	0.987136
ENSBTAT00000034550	B4GALNT4	beta-1,4-N-acetyl-galactosaminyl transferase 4 [Source:HGNC Symbol;Acc:26315]	0.675622	0.991556
ENSBTAT00000024611	ERICH5	Bos taurus chromosome 14 open reading frame, human C8orf47 (C14H8orf47), mRNA. [Source:RefSeq mRNA;Acc:NM_001077844]	0.675479	0.992654
ENSBTAT00000023262	RIMKLA	ribosomal modification protein rimK-like family member A [Source:HGNC Symbol;Acc:28725]	0.675229	0.988627
ENSBTAT00000030984	BAIAP2L1	BAI1-associated protein 2-like 1 [Source:HGNC Symbol;Acc:21649]	0.675183	0.975468
ENSBTAT00000055624	WC1.1-like	PREDICTED: Bos taurus antigen WC1.1-like (LOC101907335), mRNA	0.674933	0.9851
ENSBTAT00000031067	CHST9	Bos taurus carbohydrate (N-acetylgalactosamine 4-0) sulfotransferase 9 (CHST9), mRNA. [Source:RefSeq mRNA;Acc:NM_001075879]	0.674585	0.994657
ENSBTAT00000019901	PTPN13	Bos taurus protein tyrosine phosphatase non-receptor type 13 (PTPN13), mRNA	0.674267	0.992681
ENSBTAT00000012905	RAB32	Bos taurus RAB32, member RAS oncogene family (RAB32), mRNA. [Source:RefSeq mRNA;Acc:NM_001205950]	0.673347	0.991588
ENSBTAT00000044870	C18H19orf33	Bos taurus chromosome 18 open reading frame, human C19orf33 (C18H19orf33), mRNA. [Source:RefSeq mRNA;Acc:NM_001207046]	0.673323	0.983115
ENSBTAT00000010295	TGM2	Bos taurus thyroglobulin (TG), mRNA. [Source:RefSeq mRNA;Acc:NM_173883]	0.673136	0.988795
ENSBTAT00000022979	C3	Bos taurus complement component 3 (C3), mRNA. [Source:RefSeq mRNA;Acc:NM_001040469]	0.673133	0.98635
ENSBTAT00000005893	B4GALNT1	Bos taurus beta-1,4-N-acetyl-galactosaminyl transferase 1 (B4GALNT1), mRNA. [Source:RefSeq mRNA;Acc:NM_001017943]	0.673125	0.986366
ENSBTAT00000036999	LOC618367	Bos taurus hypothetical LOC618367, mRNA (cDNA clone MGC:152534 IMAGE:8459409), complete cds	0.672848	0.991899
ENSBTAT00000011789	PSMB9	Bos taurus proteasome (prosome, macropain) subunit, beta type, 9 (large multifunctional peptidase 2) (PSMB9), mRNA. [Source:RefSeq mRNA;Acc:NM_001034388]	0.672792	0.991269
ENSBTAT00000027885	HIF1A	Bos taurus hypoxia inducible factor 1, alpha subunit (basic helix-loop-helix transcription factor) (HIF1A), mRNA. [Source:RefSeq mRNA;Acc:NM_174339]	0.672407	0.989889
ENSBTAT00000064124	TIAM1	T-cell lymphoma invasion and metastasis 1 [Source:HGNC Symbol;Acc:11805]	0.671928	0.992684
ENSBTAT00000010670	OSR1	Bos taurus odd-skipped related 1 (Drosophila) (OSR1), mRNA. [Source:RefSeq mRNA;Acc:NM_001076916]	0.671198	0.980185
ENSBTAT00000044282	SVOPL	SVOP-like [Source:HGNC Symbol;Acc:27034]	0.670697	0.978776
ENSBTAT00000005678		PREDICTED: Bos taurus uncharacterized protein (LOC508153), transcript variant X3, mRNA	0.670673	0.989298
ENSBTAT00000060026	LOC112443287	PREDICTED: Bos taurus small nucleolar RNA SNORD113/SNORD114 family (LOC112443287), ncRNA	0.670635	0.98805
ENSBTAT00000048651	IFI44	interferon-induced protein 44 [Source:HGNC Symbol;Acc:16938]	0.670633	0.981461
ENSBTAT00000061578	AIFM3	Bos taurus apoptosis-inducing factor, mitochondrion-associated, 3 (AIFM3), mRNA. [Source:RefSeq mRNA;Acc:NM_001046281]	0.670565	0.985381
ENSBTAT00000018468	FHIP1A	family with sequence similarity 160, member A1 [Source:HGNC Symbol;Acc:34237]	0.670537	0.988148
ENSBTAT00000053112	LOC112449355	PREDICTED: Bos taurus putative ankyrin repeat domain-containing protein 19 (LOC112449355), mRNA	0.670012	0.9902
ENSBTAT00000010865	QRFPR	Bos taurus pyroglutamylated RFamide peptide receptor (QRFPR), mRNA. [Source:RefSeq mRNA;Acc:NM_001192681]	0.669932	0.984018
ENSBTAT00000046493	APOD	apolipoprotein D [Source:HGNC Symbol;Acc:612]	0.669752	0.991633
ENSBTAT00000014309	KCNK7	Bos taurus potassium channel, subfamily K, member 7 (KCNK7), mRNA. [Source:RefSeq mRNA;Acc:NM_001192725]	0.669184	0.981811
ENSBTAT00000065595	KIF2A	Bos taurus kinesin heavy chain member 2A (KIF2A), mRNA. [Source:RefSeq mRNA;Acc:NM_001077073]	0.669003	0.985881
ENSBTAT00000063068	VN1R1	vomeronasal 1 receptor 1 [Source:HGNC Symbol;Acc:13548]	0.66882	0.985136
ENSBTAT00000005606	ACSS1	Bos taurus acyl-CoA synthetase short-chain family member 1 (ACSS1), mRNA. [Source:RefSeq mRNA;Acc:NM_174746]	0.668684	0.980425
ENSBTAT00000046974	PPP1R42	protein phosphatase 1, regulatory subunit 42 [Source:HGNC Symbol;Acc:33732]	0.66855	0.987704
ENSBTAT00000026158	SCARA5	Bos taurus scavenger receptor class A, member 5 (putative) (SCARA5), mRNA. [Source:RefSeq mRNA;Acc:NM_001102499]	0.668547	0.991683
ENSBTAT00000054611	SYNDIG1	Bos taurus synapse differentiation inducing 1 (SYNDIG1), mRNA. [Source:RefSeq mRNA;Acc:NM_001076263]	0.668545	0.98762
ENSBTAT00000033841	AGR2	anterior gradient 2 [Source:HGNC Symbol;Acc:328]	0.668419	0.993961
ENSBTAT00000036266	ZNF483	Bos taurus zinc finger protein 483 (ZNF483), mRNA. [Source:RefSeq mRNA;Acc:NM_001105423]	0.668237	0.992308
ENSBTAT00000026124	GPRC5A	Bos taurus G protein-coupled receptor, family C, group 5, member A (GPRC5A), mRNA. [Source:RefSeq mRNA;Acc:NM_001034515]	0.667739	0.988759
ENSBTAT00000010415	DAPP1	Bos taurus dual adaptor of phosphotyrosine and 3-phosphoinositides (DAPP1), mRNA. [Source:RefSeq mRNA;Acc:NM_001076891]	0.66766	0.993206
ENSBTAT00000000639	KLHL13	Bos taurus kelch-like 13 (Drosophila) (KLHL13), mRNA. [Source:RefSeq mRNA;Acc:NM_001102511]	0.667528	0.988213
ENSBTAT00000030444	RNF21	PREDICTED: Bos taurus E3 ubiquitin-protein ligase RNF213 (LOC509283), transcript variant X1, mRNA	0.666891	0.989649
ENSBTAT00000036071	MDGA2	PREDICTED: Bos taurus MAM domain containing glycosylphosphatidylinositol anchor 2 (MDGA2), mRNA	0.666791	0.993148
ENSBTAT00000001642	PLAT	Bos taurus plasminogen activator, tissue (PLAT), mRNA. [Source:RefSeq mRNA;Acc:NM_174146]	0.666667	0.993614
ENSBTAT00000005323	IDI1	Bos taurus isopentenyl-diphosphate delta isomerase 1 (IDI1), mRNA. [Source:RefSeq mRNA;Acc:NM_001075659]	0.666186	0.987979
ENSBTAT00000008330	EXTL1	Bos taurus exostoses (multiple)-like 1 (EXTL1), mRNA. [Source:RefSeq mRNA;Acc:NM_001100337]	0.665849	0.991213
ENSBTAT00000005693	SLC5A7	Bos taurus solute carrier family 5 (choline transporter), member 7 (SLC5A7), mRNA. [Source:RefSeq mRNA;Acc:NM_001046116]	0.66552	0.993562
ENSBTAT00000015153	UNC13B	unc-13 homolog B (C. elegans) [Source:HGNC Symbol;Acc:12566]	0.665186	0.983851
ENSBTAT00000010687	CLSTN3	Bos taurus calsyntenin 3 (CLSTN3), mRNA. [Source:RefSeq mRNA;Acc:NM_001075425]	0.664557	0.981523
ENSBTAT00000025485	OSBP2	oxysterol binding protein 2 [Source:HGNC Symbol;Acc:8504]	0.664394	0.989237
ENSBTAT00000027950	P2RY14	Bos taurus purinergic receptor P2Y, G-protein coupled, 14 (P2RY14), mRNA. [Source:RefSeq mRNA;Acc:NM_001077009]	0.664281	0.99429
ENSBTAT00000009173	HSD17B4	Bos taurus hydroxysteroid (17-beta) dehydrogenase 4 (HSD17B4), mRNA. [Source:RefSeq mRNA;Acc:NM_001007809]	0.663985	0.986688
ENSBTAT00000024720	DPYSL5	Bos taurus dihydropyrimidinase-like 5 (DPYSL5), mRNA. [Source:RefSeq mRNA;Acc:NM_001109964]	0.662517	0.991987
ENSBTAT00000061594	MAN1C1	mannosidase, alpha, class 1C, member 1 [Source:HGNC Symbol;Acc:19080]	0.662327	0.991019
ENSBTAT00000039533	CXCL10	Bos taurus chemokine (C-X-C motif) ligand 10 (CXCL10), mRNA. [Source:RefSeq mRNA;Acc:NM_001046551]	0.662147	0.989296
ENSBTAT00000064532	GPX2	Bos taurus glutathione peroxidase 2 (gastrointestinal) (GPX2), mRNA. [Source:RefSeq mRNA;Acc:NM_001163139]	0.662032	0.989067
ENSBTAT00000025767	OSBPL3	oxysterol binding protein-like 3 [Source:HGNC Symbol;Acc:16370]	0.661259	0.992214
ENSBTAT00000043762	FAM3B	family with sequence similarity 3, member B [Source:HGNC Symbol;Acc:1253]	0.661226	0.989644
ENSBTAT00000003307	KCNJ8	Bos taurus potassium inwardly-rectifying channel, subfamily J, member 8 (KCNJ8), mRNA. [Source:RefSeq mRNA;Acc:NM_001040482]	0.660755	0.980083
ENSBTAT00000013433	PTPRD	protein tyrosine phosphatase, receptor type, D [Source:HGNC Symbol;Acc:9668]	0.660754	0.989291
ENSBTAT00000008785	PCSK6	proprotein convertase subtilisin/kexin type 6 [Source:HGNC Symbol;Acc:8569]	0.660482	0.988936
ENSBTAT00000016516	WC1-12	Uncharacterized protein [Source:UniProtKB/TrEMBL;Acc:F1MBC6]	0.660318	0.989163
ENSBTAT00000003191	KLHL8	kelch-like family member 8 [Source:HGNC Symbol;Acc:18644]	0.6597	0.991603
ENSBTAT00000010689	CLSTN3	Bos taurus calsyntenin 3 (CLSTN3), mRNA. [Source:RefSeq mRNA;Acc:NM_001075425]	0.659327	0.980007
NM_001046219	SLC5A6	ref|Bos taurus solute carrier family 5 (sodium-dependent vitamin transporter), member 6 (SLC5A6), mRNA [NM_001046219]	0.659302	0.991431
ENSBTAT00000024632	OR4AK1P	Bos taurus olfactory receptor family 4 subfamily AK member 1, pseudogene (OR4AK1P) on chromosome 15	0.659071	0.98068
ENSBTAT00000000479	EPS8	epidermal growth factor receptor pathway substrate 8 [Source:HGNC Symbol;Acc:3420]	0.658781	0.992261
ENSBTAT00000006571	C/EBP	Bos taurus CCAAT/enhancer binding protein (C/EBP), alpha, mRNA (cDNA clone MGC:151891 IMAGE:7951982), complete cds	0.658736	0.986003
ENSBTAT00000043742	MX1	Bos taurus myxovirus (influenza virus) resistance 1, interferon-inducible protein p78 (mouse) (MX1), mRNA. [Source:RefSeq mRNA;Acc:NM_173940]	0.65853	0.978238
ENSBTAT00000051062	LOC112446884	PREDICTED: Bos taurus U1 spliceosomal RNA (LOC112446884), ncRNA	0.658479	0.989701
ENSBTAT00000004593	TLE4	transducin-like enhancer of split 4 (E(sp1) homolog, Drosophila) [Source:HGNC Symbol;Acc:11840]	0.658478	0.990723
ENSBTAT00000005793	HMGB3	Bos taurus high mobility group box 3 (HMGB3), transcript variant 1, mRNA. [Source:RefSeq mRNA;Acc:NM_001076285]	0.658324	0.995321
ENSBTAT00000015297	IFI16	PREDICTED: Bos taurus interferon gamma inducible protein 16 (IFI16), mRNA	0.658224	0.990718
ENSBTAT00000005822	SLC15A1	Bos taurus solute carrier family 15 (oligopeptide transporter), member 1 (SLC15A1), mRNA. [Source:RefSeq mRNA;Acc:NM_001099378]	0.658178	0.980872
ENSBTAT00000007515	CRABP2	Bos taurus cellular retinoic acid binding protein 2 (CRABP2), mRNA. [Source:RefSeq mRNA;Acc:NM_001008670]	0.65804	0.981354
ENSBTAT00000017716	TMEM45A-like	PREDICTED: Bos taurus transmembrane protein 45A-like (LOC529036), transcript variant X1, mRNA	0.657891	0.994077
ENSBTAT00000016258	RAB19	Bos taurus RAB19, member RAS oncogene family (RAB19), mRNA. [Source:RefSeq mRNA;Acc:NM_001035040]	0.657571	0.9859
ENSBTAT00000065273	GOS2	G0/G1switch 2 [Source:HGNC Symbol;Acc:30229]	0.65693	0.977418
ENSBTAT00000014097	NTRK2	Bos taurus neurotrophic tyrosine kinase, receptor, type 2 (NTRK2), mRNA. [Source:RefSeq mRNA;Acc:NM_001075225]	0.65663	0.990764
ENSBTAT00000021789	coagulation factor X	Bos taurus coagulation factor X (F10), mRNA. [Source:RefSeq mRNA;Acc:NM_001080213]	0.65642	0.989483
ENSBTAT00000015339	GDA	Bos taurus guanine deaminase (GDA), mRNA. [Source:RefSeq mRNA;Acc:NM_001192620]	0.655494	0.988716
ENSBTAT00000034789	RAMP2	Bos taurus receptor (G protein-coupled) activity modifying protein 2 (RAMP2), mRNA. [Source:RefSeq mRNA;Acc:NM_001098860]	0.655309	0.993672
ENSBTAT00000005987	C10H15orf48	Bos taurus chromosome 10 open reading frame, human C15orf48 (C10H15orf48), mRNA. [Source:RefSeq mRNA;Acc:NM_001206976]	0.655294	0.981012
ENSBTAT00000009977	INPP1	Bos taurus inositol polyphosphate-1-phosphatase (INPP1), mRNA. [Source:RefSeq mRNA;Acc:NM_174364]	0.65424	0.990425
ENSBTAT00000053676	COCH	Bos taurus coagulation factor C homolog, cochlin (Limulus polyphemus) (COCH), mRNA. [Source:RefSeq mRNA;Acc:NM_001077842]	0.654096	0.990578
ENSBTAT00000056150	ARMCX6	Bos taurus armadillo repeat containing, X-linked 6 (ARMCX6), mRNA. [Source:RefSeq mRNA;Acc:NM_001078125]	0.653573	0.990688
ENSBTAT00000005845	TMEM45A	Bos taurus transmembrane protein 45A (TMEM45A), mRNA. [Source:RefSeq mRNA;Acc:NM_001075405]	0.653154	0.994164
ENSBTAT00000049842	SCIN	scinderin [Source:HGNC Symbol;Acc:21695]	0.653023	0.989322
ENSBTAT00000004608	S1PR5	sphingosine-1-phosphate receptor 5 [Source:HGNC Symbol;Acc:14299]	0.652795	0.991862
ENSBTAT00000056815	PLBD1	Bos taurus phospholipase B domain containing 1 (PLBD1), transcript variant a, mRNA. [Source:RefSeq mRNA;Acc:NM_001166298]	0.652493	0.994064
ENSBTAT00000012540	WNT7B	wingless-type MMTV integration site family, member 7B [Source:HGNC Symbol;Acc:12787]	0.652371	0.993271
ENSBTAT00000025281	TNFSF10	tumor necrosis factor (ligand) superfamily, member 10 [Source:HGNC Symbol;Acc:11925]	0.652247	0.990758
ENSBTAT00000047794	ARHGEF38	PREDICTED: Bos taurus Rho guanine nucleotide exchange factor 38 (ARHGEF38), mRNA	0.652031	0.983669
ENSBTAT00000012362	GAL	Bos taurus galanin prepropeptide (GAL), mRNA. [Source:RefSeq mRNA;Acc:NM_173914]	0.651982	0.987589
ENSBTAT00000065983	LGMN	Bos taurus legumain (LGMN), mRNA. [Source:RefSeq mRNA;Acc:NM_174101]	0.651314	0.980404
ENSBTAT00000020131	HDGFL1	Bos taurus hepatoma derived growth factor-like 1 (HDGFL1), mRNA. [Source:RefSeq mRNA;Acc:NM_001001136]	0.651254	0.991223
ENSBTAT00000025418	COL7A1	collagen, type VII, alpha 1 [Source:HGNC Symbol;Acc:2214]	0.650422	0.991827
ENSBTAT00000023909	CA4	Bos taurus carbonic anhydrase IV (CA4), mRNA. [Source:RefSeq mRNA;Acc:NM_173897]	0.649972	0.994495
ENSBTAT00000020350	ANXA9	Bos taurus annexin A9 (ANXA9), mRNA. [Source:RefSeq mRNA;Acc:NM_001035373]	0.649516	0.991627
ENSBTAT00000043324	NR2F1	Bos taurus nuclear receptor subfamily 2, group F, member 1 (NR2F1), mRNA. [Source:RefSeq mRNA;Acc:NM_175804]	0.649453	0.991484
ENSBTAT00000033499	SSX2IP	Bos taurus synovial sarcoma, X breakpoint 2 interacting protein (SSX2IP), mRNA. [Source:RefSeq mRNA;Acc:NM_001076036]	0.649051	0.988506
ENSBTAT00000013337	CDK1	Bos taurus cyclin-dependent kinase 1 (CDK1), mRNA. [Source:RefSeq mRNA;Acc:NM_174016]	0.648918	0.980457
ENSBTAT00000023573	F5	coagulation factor V (proaccelerin, labile factor) [Source:HGNC Symbol;Acc:3542]	0.648291	0.990961
ENSBTAT00000020510	TMEM231	Bos taurus transmembrane protein 231 (TMEM231), mRNA. [Source:RefSeq mRNA;Acc:NM_001101078]	0.64827	0.984389
ENSBTAT00000004992	BMP4	Bos taurus bone morphogenetic protein 4 (BMP4), mRNA. [Source:RefSeq mRNA;Acc:NM_001045877]	0.647712	0.991744
ENSBTAT00000015583	GIPC2	Bos taurus GIPC PDZ domain containing family, member 2 (GIPC2), mRNA. [Source:RefSeq mRNA;Acc:NM_001080279]	0.647633	0.979417
ENSBTAT00000009303	ABHD1	Bos taurus abhydrolase domain containing 1 (ABHD1), mRNA. [Source:RefSeq mRNA;Acc:NM_001035094]	0.647105	0.982906
ENSBTAT00000009798	C2	Bos taurus complement component 2 (C2), mRNA. [Source:RefSeq mRNA;Acc:NM_001034492]	0.646345	0.992129
ENSBTAT00000036115	NHS	Nance-Horan syndrome (congenital cataracts and dental anomalies) [Source:HGNC Symbol;Acc:7820]	0.645609	0.991916
ENSBTAT00000024988	RTP3	receptor (chemosensory) transporter protein 3 [Source:HGNC Symbol;Acc:15572]	0.645567	0.984265
ENSBTAT00000028276	COL11A1	Bos taurus collagen, type XI, alpha 1 (COL11A1), mRNA. [Source:RefSeq mRNA;Acc:NM_001166509]	0.645498	0.987601
ENSBTAT00000064343	PLAC13	PREDICTED: Bos taurus placental protein 13-like (LOC515276), transcript variant X2, mRNA	0.645149	0.992457
ENSBTAT00000064207	ASB9	Bos taurus ankyrin repeat and SOCS box containing 9 (ASB9), mRNA. [Source:RefSeq mRNA;Acc:NM_001191166]	0.644879	0.993284
ENSBTAT00000022664	UGT2B10	Bos taurus UDP glucuronosyltransferase 2 family, polypeptide B10 (UGT2B10), mRNA. [Source:RefSeq mRNA;Acc:NM_001046354]	0.644782	0.991899
ENSBTAT00000028350	CIB1	Bos taurus calcium and integrin binding 1 (calmyrin) (CIB1), mRNA. [Source:RefSeq mRNA;Acc:NM_001075433]	0.644742	0.987656
ENSBTAT00000012987	PLAC8A	Bos taurus placenta-specific 8 (PLAC8), mRNA. [Source:RefSeq mRNA;Acc:NM_001025325]	0.644406	0.988958
ENSBTAT00000003115	APOBEC3H	Bos taurus apolipoprotein B mRNA editing enzyme, catalytic polypeptide-like 3B (APOBEC3B), mRNA. [Source:RefSeq mRNA;Acc:NM_001077845]	0.643721	0.99
ENSBTAT00000060933	0		0.642966	0.982503
ENSBTAT00000017095	GDPD2	Bos taurus glycerophosphodiester phosphodiesterase domain containing 2 (GDPD2), mRNA. [Source:RefSeq mRNA;Acc:NM_001034471]	0.642677	0.993558
ENSBTAT00000023711	GABRB1	Gamma-aminobutyric acid receptor subunit beta-1 [Source:UniProtKB/Swiss-Prot;Acc:P08220]	0.642319	0.984849
ENSBTAT00000027774	NHEDC1	sodium/hydrogen exchanger-like domain-containing protein 1 [Source:RefSeq peptide;Acc:NP_001071360]	0.641681	0.995023
ENSBTAT00000016529	HEPACAM2	Bos taurus HEPACAM family member 2 (HEPACAM2), mRNA. [Source:RefSeq mRNA;Acc:NM_001101974]	0.641265	0.99551
ENSBTAT00000018876	SLC38A4	Bos taurus solute carrier family 38, member 4 (SLC38A4), mRNA. [Source:RefSeq mRNA;Acc:NM_001205943]	0.641201	0.992269
ENSBTAT00000064011	LOC100299281	PREDICTED: Bos taurus quinone oxidoreductase-like protein 2 (LOC100299281), mRNA	0.640968	0.992564
ENSBTAT00000017083	GSDMB	gasdermin B [Source:HGNC Symbol;Acc:23690]	0.640589	0.995227
ENSBTAT00000002427	PPP2R2B	Serine/threonine-protein phosphatase 2A 55 kDa regulatory subunit B beta isoform [Source:UniProtKB/Swiss-Prot;Acc:Q5E9Q7]	0.640407	0.990184
ENSBTAT00000004419	FKBP1B	Bos taurus FK506 binding protein 1B, 12.6 kDa (FKBP1B), mRNA. [Source:RefSeq mRNA;Acc:NM_001098158]	0.639389	0.990779
ENSBTAT00000011966	ADD2	adducin 2 (beta) [Source:HGNC Symbol;Acc:244]	0.639332	0.986926
ENSBTAT00000064697	GRIK1	PREDICTED: Bos taurus glutamate ionotropic receptor kainate type subunit 1 (GRIK1), transcript variant X9, mRNA	0.639161	0.990082
ENSBTAT00000010544	BMST2	PREDICTED: Bos taurus bone marrow stromal antigen 2 (LOC618737), mRNA	0.639132	0.992992
ENSBTAT00000012350	C16H1orf167	chromosome 1 open reading frame 167 [Source:HGNC Symbol;Acc:25262]	0.638762	0.993009
ENSBTAT00000000734	OCLN	Bos taurus occludin (OCLN), mRNA. [Source:RefSeq mRNA;Acc:NM_001082433]	0.638665	0.985672
ENSBTAT00000061584	MYO5B	myosin VB [Source:HGNC Symbol;Acc:7603]	0.637525	0.984488
ENSBTAT00000008026	SLF1	ankyrin repeat domain-containing protein 32 [Source:RefSeq peptide;Acc:NP_001095528]	0.635832	0.993819
ENSBTAT00000017258	ZMYND12	zinc finger, MYND-type containing 12 [Source:HGNC Symbol;Acc:21192]	0.635434	0.979019
ENSBTAT00000045697	ENO4	enolase family member 4 [Source:HGNC Symbol;Acc:31670]	0.635288	0.9904
ENSBTAT00000001511	ELAPOR1	KIAA1324 [Source:HGNC Symbol;Acc:29618]	0.634713	0.990612
ENSBTAT00000053534	CPXM1	Bos taurus carboxypeptidase X (M14 family), member 1 (CPXM1), mRNA. [Source:RefSeq mRNA;Acc:NM_001015642]	0.634568	0.991287
ENSBTAT00000013186	GALNT16	Bos taurus UDP-N-acetyl-alpha-D-galactosamine:polypeptide N-acetylgalactosaminyltransferase-like 1 (GALNTL1), mRNA. [Source:RefSeq mRNA;Acc:NM_001101127]	0.634454	0.991132
ENSBTAT00000002582	CYP51A1	Bos taurus cytochrome P450, family 51, subfamily A, polypeptide 1 (CYP51A1), mRNA. [Source:RefSeq mRNA;Acc:NM_001025319]	0.633105	0.986699
ENSBTAT00000044396	RBKS	Bos taurus ribokinase (RBKS), mRNA. [Source:RefSeq mRNA;Acc:NM_001191271]	0.63294	0.985269
ENSBTAT00000012972	CRYM	Bos taurus crystallin, mu (CRYM), mRNA. [Source:RefSeq mRNA;Acc:NM_001045914]	0.632734	0.986327
ENSBTAT00000064930	0		0.632414	0.992139
ENSBTAT00000061120	NTRK2	Bos taurus neurotrophic tyrosine kinase, receptor, type 2 (NTRK2), mRNA. [Source:RefSeq mRNA;Acc:NM_001075225]	0.631866	0.993027
ENSBTAT00000063623	MYPN	myopalladin [Source:HGNC Symbol;Acc:23246]	0.631347	0.994205
ENSBTAT00000013440	COL5A3	collagen, type V, alpha 3 [Source:HGNC Symbol;Acc:14864]	0.631316	0.990642
ENSBTAT00000023401	NR2F1	Bos taurus nuclear receptor subfamily 2, group F, member 1 (NR2F1), mRNA. [Source:RefSeq mRNA;Acc:NM_175804]	0.631091	0.993205
ENSBTAT00000010727	CCDC68	coiled-coil domain containing 68 [Source:HGNC Symbol;Acc:24350]	0.630749	0.994438
ENSBTAT00000022251	HIGD1B	Bos taurus HIG1 hypoxia inducible domain family, member 1B (HIGD1B), mRNA. [Source:RefSeq mRNA;Acc:NM_001077896]	0.630521	0.993245
ENSBTAT00000060951	PPP1R1C	protein phosphatase 1, regulatory (inhibitor) subunit 1C [Source:HGNC Symbol;Acc:14940]	0.630188	0.990668
ENSBTAT00000019294	WDR19	WD repeat domain 19 [Source:HGNC Symbol;Acc:18340]	0.629555	0.992856
ENSBTAT00000026111	EGFLAM	Bos taurus EGF-like, fibronectin type III and laminin G domains (EGFLAM), mRNA. [Source:RefSeq mRNA;Acc:NM_001083478]	0.629517	0.993738
ENSBTAT00000016352	ULBP17	PREDICTED: Bos taurus UL16-binding protein 3-like (LOC101903765), misc_RNA	0.629332	0.993699
ENSBTAT00000063250	LOC523431	PREDICTED: Bos taurus ATP-binding cassette sub-family C member 4-like (LOC523431), transcript variant X1, mRNA	0.629112	0.994599
ENSBTAT00000020387	ADGRB3	brain-specific angiogenesis inhibitor 3 [Source:HGNC Symbol;Acc:945]	0.628605	0.994658
ENSBTAT00000049161	ATP1A2	Bos taurus ATPase, Na+/K+ transporting, alpha 2 polypeptide (ATP1A2), mRNA. [Source:RefSeq mRNA;Acc:NM_001081524]	0.62856	0.994847
ENSBTAT00000030005	PLSCR2	Bos taurus phospholipid scramblase 1 (PLSCR1), mRNA. [Source:RefSeq mRNA;Acc:NM_001034436]	0.62818	0.983154
ENSBTAT00000002188	WNT7A	Bos taurus wingless-type MMTV integration site family, member 7A (WNT7A), mRNA. [Source:RefSeq mRNA;Acc:NM_001192788]	0.627379	0.995354
ENSBTAT00000010575	ACMSD	Bos taurus aminocarboxymuconate semialdehyde decarboxylase (ACMSD), mRNA. [Source:RefSeq mRNA;Acc:NM_001075694]	0.627302	0.984116
ENSBTAT00000002967	CD59	Bos taurus CD59 molecule, complement regulatory protein (CD59), mRNA. [Source:RefSeq mRNA;Acc:NM_001037446]	0.627038	0.993603
ENSBTAT00000018755	SH3GL2	Bos taurus SH3-domain GRB2-like 2 (SH3GL2), mRNA. [Source:RefSeq mRNA;Acc:NM_001076840]	0.626995	0.986638
ENSBTAT00000020677	PLBD1	Bos taurus phospholipase B domain containing 1 (PLBD1), transcript variant a, mRNA. [Source:RefSeq mRNA;Acc:NM_001166298]	0.625739	0.992893
ENSBTAT00000001536	DGAT2	Bos taurus diacylglycerol O-acyltransferase 2 (DGAT2), mRNA. [Source:RefSeq mRNA;Acc:NM_205793]	0.625666	0.975552
ENSBTAT00000039272	DUSP22	dual specificity phosphatase 22 [Source:HGNC Symbol;Acc:16077]	0.62516	0.986664
ENSBTAT00000052415	WC1-10	Bos taurus CD163 molecule-like 1 (CD163L1), mRNA. [Source:RefSeq mRNA;Acc:NM_176651]	0.624208	0.991492
ENSBTAT00000061315	TENM4	teneurin transmembrane protein 4 [Source:HGNC Symbol;Acc:29945]	0.624057	0.988083
ENSBTAT00000012118	ASB9	Bos taurus ankyrin repeat and SOCS box containing 9 (ASB9), mRNA. [Source:RefSeq mRNA;Acc:NM_001191166]	0.623304	0.993042
ENSBTAT00000010702	FAP	Bos taurus fibroblast activation protein, alpha (FAP), mRNA. [Source:RefSeq mRNA;Acc:NM_001098001]	0.622192	0.984782
ENSBTAT00000022375	FABP3	Bos taurus fatty acid binding protein 3, muscle and heart (mammary-derived growth inhibitor) (FABP3), mRNA. [Source:RefSeq mRNA;Acc:NM_174313]	0.62198	0.995175
ENSBTAT00000006789	APCDD1	PREDICTED: Bos taurus APC down-regulated 1 (APCDD1), transcript variant X1, mRNA	0.621718	0.995449
ENSBTAT00000064156	MAGEL2	PREDICTED: Bos taurus MAGE family member L2 (MAGEL2), mRNA	0.621443	0.994992
ENSBTAT00000026456	MAP3K15	mitogen-activated protein kinase kinase kinase 15 [Source:HGNC Symbol;Acc:31689]	0.620776	0.991768
ENSBTAT00000039309	CPXM1	Bos taurus carboxypeptidase X (M14 family), member 1 (CPXM1), mRNA. [Source:RefSeq mRNA;Acc:NM_001015642]	0.620478	0.994013
ENSBTAT00000027207	KLK4	Bos taurus kallikrein-related peptidase 4 (KLK4), mRNA. [Source:RefSeq mRNA;Acc:NM_001205621]	0.619753	0.993667
ENSBTAT00000002336	FBXO17	F-box only protein 17 [Source:RefSeq peptide;Acc:NP_001096709]	0.619535	0.993233
ENSBTAT00000008704	GLI1	Bos taurus GLI family zinc finger 1 (GLI1), mRNA. [Source:RefSeq mRNA;Acc:NM_001099000]	0.619125	0.987735
ENSBTAT00000022407	ADGB	androglobin [Source:HGNC Symbol;Acc:21212]	0.61867	0.993135
ENSBTAT00000048100	KRTAP10-6	PREDICTED: Bos taurus keratin-associated protein 10-6 (LOC515676), transcript variant X2, mRNA	0.61862	0.994204
ENSBTAT00000037112	ZBP1	Z-DNA binding protein 1 [Source:HGNC Symbol;Acc:16176]	0.618108	0.992897
ENSBTAT00000028921	RORB	Bos taurus RAR-related orphan receptor B (RORB), mRNA. [Source:RefSeq mRNA;Acc:NM_001192658]	0.618032	0.994408
ENSBTAT00000002257	CXCL9	Bos taurus chemokine (C-X-C motif) ligand 9 (CXCL9), mRNA. [Source:RefSeq mRNA;Acc:NM_001113172]	0.616864	0.994261
ENSBTAT00000057265	TENM1	teneurin transmembrane protein 1 [Source:HGNC Symbol;Acc:8117]	0.615853	0.993428
ENSBTAT00000037897	SLC30A2	solute carrier family 30 (zinc transporter), member 2 [Source:HGNC Symbol;Acc:11013]	0.614944	0.983675
ENSBTAT00000019267	ATP6V1G2	Bos taurus ATPase, H+ transporting, lysosomal 13kDa, V1 subunit G2 (ATP6V1G2), mRNA. [Source:RefSeq mRNA;Acc:NM_001075664]	0.614861	0.976421
ENSBTAT00000015389	CHST2	carbohydrate (N-acetylglucosamine-6-O) sulfotransferase 2 [Source:HGNC Symbol;Acc:1970]	0.614305	0.995623
ENSBTAT00000066038	BMSA2	PREDICTED: Bos taurus bone marrow stromal antigen 2 (LOC112441507), transcript variant X1, mRNA	0.613576	0.994839
ENSBTAT00000003991	MSMO1	Bos taurus methylsterol monooxygenase 1 (MSMO1), mRNA. [Source:RefSeq mRNA;Acc:NM_001098863]	0.613322	0.986346
ENSBTAT00000022991	ORM1	Bos taurus orosomucoid 1 (ORM1), mRNA. [Source:RefSeq mRNA;Acc:NM_001040502]	0.613166	0.995304
ENSBTAT00000063429	NPPC	Bos taurus natriuretic peptide C (NPPC), mRNA. [Source:RefSeq mRNA;Acc:NM_174125]	0.613149	0.994725
ENSBTAT00000061334	ZBBX	zinc finger, B-box domain containing [Source:HGNC Symbol;Acc:26245]	0.612975	0.991829
ENSBTAT00000021265	NDE1	Bos taurus nudE nuclear distribution gene E homolog 1 (A. nidulans) (NDE1), mRNA. [Source:RefSeq mRNA;Acc:NM_001100321]	0.612954	0.994348
ENSBTAT00000010705	PPIL6	Bos taurus peptidylprolyl isomerase (cyclophilin)-like 6 (PPIL6), mRNA. [Source:RefSeq mRNA;Acc:NM_001046537]	0.612643	0.994147
ENSBTAT00000010617	C1QTNF6	C1q and tumor necrosis factor related protein 6 [Source:HGNC Symbol;Acc:14343]	0.612589	0.994786
ENSBTAT00000004562	DCN	Bos taurus decorin (DCN), mRNA. [Source:RefSeq mRNA;Acc:NM_173906]	0.612169	0.99396
ENSBTAT00000046628	DZANK1	Bos taurus double zinc ribbon and ankyrin repeat domains 1 (DZANK1), mRNA. [Source:RefSeq mRNA;Acc:NM_001076838]	0.611946	0.976568
ENSBTAT00000002834	C25H16orf89	chromosome 16 open reading frame 89 [Source:HGNC Symbol;Acc:28687]	0.611474	0.984255
ENSBTAT00000005120	GPBAR1	Bos taurus G protein-coupled bile acid receptor 1 (GPBAR1), mRNA. [Source:RefSeq mRNA;Acc:NM_175049]	0.611077	0.988793
ENSBTAT00000017127	FCER1A	Bos taurus Fc fragment of IgE, high affinity I, receptor for; alpha polypeptide (FCER1A), mRNA. [Source:RefSeq mRNA;Acc:NM_001100310]	0.610886	0.99544
ENSBTAT00000042614	TMEM232	transmembrane protein 232 [Source:HGNC Symbol;Acc:37270]	0.610619	0.988603
ENSBTAT00000005786	RHOBTB3	Rho-related BTB domain containing 3 [Source:HGNC Symbol;Acc:18757]	0.610041	0.993972
ENSBTAT00000035149	LOC788205	Bos taurus uncharacterized LOC788205 (LOC788205), mRNA	0.608475	0.994566
ENSBTAT00000065991	LOC119470968	PREDICTED: Cebus imitator U1 spliceosomal RNA (LOC119470968), ncRNA	0.607739	0.99192
ENSBTAT00000063932	H4C144	PREDICTED: Bos taurus H4 clustered histone 14 (H4C14), transcript variant X1, misc_RNA	0.606983	0.992305
ENSBTAT00000024680	KLK15	kallikrein-related peptidase 15 [Source:HGNC Symbol;Acc:20453]	0.60692	0.992685
ENSBTAT00000047474	HKDC1	hexokinase domain containing 1 [Source:HGNC Symbol;Acc:23302]	0.606059	0.989875
ENSBTAT00000061156	SHISAL2A	family with sequence similarity 159, member A [Source:HGNC Symbol;Acc:28757]	0.605371	0.994627
ENSBTAT00000054912	C3H1ORF92	Bos taurus leucine rich repeat containing 71 (LRRC71), mRNA. [Source:RefSeq mRNA;Acc:NM_001105357]	0.604975	0.99552
ENSBTAT00000011783	ALPL	Bos taurus alkaline phosphatase, liver/bone/kidney (ALPL), mRNA. [Source:RefSeq mRNA;Acc:NM_176858]	0.60482	0.994951
ENSBTAT00000020759	TNFRSF18	tumor necrosis factor receptor superfamily, member 18 [Source:HGNC Symbol;Acc:11914]	0.6047	0.989501
ENSBTAT00000059075	SNORA69	Small nucleolar RNA SNORA69 [Source:RFAM;Acc:RF00265]	0.604498	0.988942
ENSBTAT00000022005	LAMB3	laminin, beta 3 [Source:HGNC Symbol;Acc:6490]	0.604449	0.983923
ENSBTAT00000048771	C27H4orf47	chromosome 4 open reading frame 47 [Source:HGNC Symbol;Acc:34346]	0.603898	0.992625
ENSBTAT00000026817	GRIK1	glutamate receptor, ionotropic kainate 1 [Source:RefSeq peptide;Acc:NP_001095984]	0.60323	0.993701
NM_001038220	CORO2A	ref|Bos taurus coronin, actin binding protein, 2A (CORO2A), mRNA [NM_001038220]	0.603159	0.983829
ENSBTAT00000013879	STAG3	stromal antigen 3 [Source:HGNC Symbol;Acc:11356]	0.60246	0.995132
ENSBTAT00000027348	IDH1	Bos taurus isocitrate dehydrogenase 1 (NADP+), soluble (IDH1), mRNA. [Source:RefSeq mRNA;Acc:NM_181012]	0.602139	0.986235
ENSBTAT00000037579	TPSB2	TPSB1 protein; Tryptase alpha/beta 1; Uncharacterized protein [Source:UniProtKB/TrEMBL;Acc:A6QQ05]	0.601969	0.993288
ENSBTAT00000006516	TOX	Bos taurus thymocyte selection-associated high mobility group box (TOX), mRNA. [Source:RefSeq mRNA;Acc:NM_001102096]	0.601007	0.992497
ENSBTAT00000045760	RTP4	receptor (chemosensory) transporter protein 4 [Source:HGNC Symbol;Acc:23992]	0.600023	0.99547
ENSBTAT00000001859	ACSM1	acyl-CoA synthetase medium-chain family member 1 [Source:HGNC Symbol;Acc:18049]	0.599966	0.993999
ENSBTAT00000027987	INSYN2A	family with sequence similarity 196, member A [Source:HGNC Symbol;Acc:33859]	0.599811	0.994406
ENSBTAT00000004093	IFI27	Bos taurus putative ISG12(a) protein (IFI27), mRNA. [Source:RefSeq mRNA;Acc:NM_001038050]	0.59938	0.989497
ENSBTAT00000020699	COL9A3	collagen, type IX, alpha 3 [Source:HGNC Symbol;Acc:2219]	0.59833	0.993233
ENSBTAT00000050377	ARSL	arylsulfatase E (chondrodysplasia punctata 1) [Source:HGNC Symbol;Acc:719]	0.597997	0.988389
ENSBTAT00000043154	PTHLH	Bos taurus parathyroid hormone-like hormone (PTHLH), mRNA. [Source:RefSeq mRNA;Acc:NM_174753]	0.597595	0.995939
ENSBTAT00000004844	CHST1	Bos taurus carbohydrate (keratan sulfate Gal-6) sulfotransferase 1 (CHST1), mRNA. [Source:RefSeq mRNA;Acc:NM_001083648]	0.596633	0.992037
ENSBTAT00000006447	ABLIM1	actin binding LIM protein 1 [Source:HGNC Symbol;Acc:78]	0.595664	0.993945
ENSBTAT00000011643	JPH1	junctophilin 1 [Source:HGNC Symbol;Acc:14201]	0.59429	0.993849
ENSBTAT00000008962	PECR	peroxisomal trans-2-enoyl-CoA reductase [Source:HGNC Symbol;Acc:18281]	0.593292	0.988238
ENSBTAT00000022792	EHF	ETS homologous factor [Source:UniProtKB/Swiss-Prot;Acc:Q32LN0]	0.592852	0.981612
ENSBTAT00000017523	SIGLEC1	sialic acid binding Ig-like lectin 1, sialoadhesin [Source:HGNC Symbol;Acc:11127]	0.592611	0.993531
ENSBTAT00000024677	KLK1	Bos taurus kallikrein 1 (KLK1), mRNA. [Source:RefSeq mRNA;Acc:NM_001008416]	0.591608	0.989254
ENSBTAT00000029983	EPS8	epidermal growth factor receptor pathway substrate 8 [Source:HGNC Symbol;Acc:3420]	0.591495	0.994292
ENSBTAT00000027924	ALX3	Bos taurus ALX homeobox 3 (ALX3), mRNA. [Source:RefSeq mRNA;Acc:NM_001192553]	0.591428	0.994833
ENSBTAT00000026373	RGS22	regulator of G-protein signaling 22 [Source:HGNC Symbol;Acc:24499]	0.591096	0.988721
ENSBTAT00000035678	TTLL5	tubulin tyrosine ligase-like family, member 5 [Source:HGNC Symbol;Acc:19963]	0.590384	0.996441
ENSBTAT00000019132	SLC11A2	Bos taurus solute carrier family 11 member 2 (SLC11A2), mRNA	0.590167	0.994165
ENSBTAT00000024355	TNFRSF19	Bos taurus tumor necrosis factor receptor superfamily, member 19 (TNFRSF19), mRNA. [Source:RefSeq mRNA;Acc:NM_001077096]	0.588638	0.995446
ENSBTAT00000014051	MUC1	Bos taurus mucin 1, cell surface associated (MUC1), mRNA. [Source:RefSeq mRNA;Acc:NM_174115]	0.588128	0.97709
ENSBTAT00000025854	IGF2BP3	insulin-like growth factor 2 mRNA binding protein 3 [Source:HGNC Symbol;Acc:28868]	0.588032	0.993701
ENSBTAT00000003245	ELOVL2	Bos taurus ELOVL fatty acid elongase 2 (ELOVL2), mRNA. [Source:RefSeq mRNA;Acc:NM_001083517]	0.587999	0.994047
ENSBTAT00000039787	SFRP1	Bos taurus secreted frizzled-related protein 1 (SFRP1), mRNA. [Source:RefSeq mRNA;Acc:NM_174460]	0.584781	0.977137
ENSBTAT00000024287	SLC1A3	Bos taurus solute carrier family 1 (glial high affinity glutamate transporter), member 3 (SLC1A3), mRNA. [Source:RefSeq mRNA;Acc:NM_174600]	0.584229	0.995489
ENSBTAT00000009636	tryptase-2-like	Bos taurus tryptase-2-like (LOC786948), mRNA	0.583125	0.996133
ENSBTAT00000025506	RHOBTB1	Rho-related BTB domain containing 1 [Source:HGNC Symbol;Acc:18738]	0.583043	0.9956
ENSBTAT00000020028	MST1R	macrophage stimulating 1 receptor (c-met-related tyrosine kinase) [Source:HGNC Symbol;Acc:7381]	0.58247	0.987845
ENSBTAT00000016757	NDP	Bos taurus Norrie disease (pseudoglioma) (NDP), mRNA. [Source:RefSeq mRNA;Acc:NM_001046090]	0.582434	0.99609
ENSBTAT00000052887	CFAP74	chromosome 1 open reading frame 222 [Source:HGNC Symbol;Acc:27917]	0.582286	0.995789
ENSBTAT00000004444	IFI27	Bos taurus putative ISG12(a) protein (IFI27), mRNA. [Source:RefSeq mRNA;Acc:NM_001038050]	0.582079	0.987699
ENSBTAT00000050151	CAMK4	calcium/calmodulin-dependent protein kinase IV [Source:HGNC Symbol;Acc:1464]	0.581211	0.99543
ENSBTAT00000013158	TDRD6	tudor domain containing 6 [Source:HGNC Symbol;Acc:21339]	0.581164	0.995036
ENSBTAT00000006478	PENK	Bos taurus proenkephalin (PENK), mRNA. [Source:RefSeq mRNA;Acc:NM_174141]	0.580639	0.989685
ENSBTAT00000012059	SPON1	Bos taurus spondin 1, extracellular matrix protein (SPON1), mRNA. [Source:RefSeq mRNA;Acc:NM_174743]	0.577934	0.993309
ENSBTAT00000016647	CHP2	Bos taurus calcineurin B homologous protein 2 (CHP2), mRNA. [Source:RefSeq mRNA;Acc:NM_001192405]	0.577901	0.995801
ENSBTAT00000009633	LRRC4C	leucine rich repeat containing 4C [Source:HGNC Symbol;Acc:29317]	0.57785	0.994838
ENSBTAT00000034302	LRP1B	low density lipoprotein receptor-related protein 1B [Source:HGNC Symbol;Acc:6693]	0.577289	0.996598
ENSBTAT00000009939	IFI6	Bos taurus interferon, alpha-inducible protein 6 (IFI6), mRNA. [Source:RefSeq mRNA;Acc:NM_001075588]	0.576598	0.98764
ENSBTAT00000005074	EMILIN2	elastin microfibril interfacer 2 [Source:HGNC Symbol;Acc:19881]	0.575349	0.987509
ENSBTAT00000000284	OR51E1	olfactory receptor, family 51, subfamily E, member 1 [Source:HGNC Symbol;Acc:15194]	0.573924	0.980744
ENSBTAT00000006659	BLK	Bos taurus B lymphoid tyrosine kinase (BLK), mRNA. [Source:RefSeq mRNA;Acc:NM_001075968]	0.573802	0.994363
ENSBTAT00000061595	ZFHX4	PREDICTED: Ovis canadensis zinc finger homeobox 4 (ZFHX4), transcript variant X2, mRNA	0.573611	0.994136
ENSBTAT00000066073	ASB9	Bos taurus ankyrin repeat and SOCS box containing 9 (ASB9), mRNA. [Source:RefSeq mRNA;Acc:NM_001191166]	0.573601	0.99397
ENSBTAT00000050498	OR13C2D	Uncharacterized protein [Source:UniProtKB/TrEMBL;Acc:G3X826]	0.572711	0.989243
ENSBTAT00000046813	LOC112449367	PREDICTED: Bos taurus ankyrin repeat domain-containing protein 26-like (LOC112449367), mRNA	0.57243	0.975194
ENSBTAT00000036658	PCSK5	proprotein convertase subtilisin/kexin type 5 [Source:HGNC Symbol;Acc:8747]	0.571874	0.99555
ENSBTAT00000029240	ALOX12	arachidonate 12-lipoxygenase [Source:HGNC Symbol;Acc:429]	0.570649	0.989746
ENSBTAT00000010748	KCNRG	Bos taurus potassium channel regulator (KCNRG), mRNA. [Source:RefSeq mRNA;Acc:NM_205808]	0.570091	0.986182
ENSBTAT00000002536	PROM2	prominin 2 [Source:HGNC Symbol;Acc:20685]	0.568833	0.979124
ENSBTAT00000016738	ZNF541	zinc finger protein 541 [Source:HGNC Symbol;Acc:25294]	0.566887	0.99485
ENSBTAT00000025992	CDC123	Bos taurus cell division cycle 123 homolog (S. cerevisiae) (CDC123), mRNA. [Source:RefSeq mRNA;Acc:NM_001080274]	0.566218	0.980308
ENSBTAT00000001766	WNT5B	Bos taurus wingless-type MMTV integration site family, member 5B (WNT5B), mRNA. [Source:RefSeq mRNA;Acc:NM_001205628]	0.566094	0.995462
ENSBTAT00000016471	FGF12	Bos taurus fibroblast growth factor 12 (FGF12), mRNA. [Source:RefSeq mRNA;Acc:NM_001079789]	0.565672	0.993659
ENSBTAT00000007461	TMEM130	transmembrane protein 130 [Source:HGNC Symbol;Acc:25429]	0.565401	0.989118
ENSBTAT00000000398	MFAP5	Bos taurus microfibrillar associated protein 5 (MFAP5), mRNA. [Source:RefSeq mRNA;Acc:NM_174386]	0.565352	0.992174
ENSBTAT00000010330	ITIH4	inter-alpha-trypsin inhibitor heavy chain family, member 4 [Source:HGNC Symbol;Acc:6169]	0.565322	0.992808
ENSBTAT00000021612	TACR3	Bos taurus tachykinin receptor 3 (TACR3), mRNA. [Source:RefSeq mRNA;Acc:NM_001192333]	0.562763	0.987394
ENSBTAT00000043384	NNPC	Bos taurus natriuretic peptide C (NPPC), mRNA. [Source:RefSeq mRNA;Acc:NM_174125]	0.562175	0.993947
ENSBTAT00000004377	TC2N	tandem C2 domains, nuclear [Source:HGNC Symbol;Acc:19859]	0.562016	0.980285
ENSBTAT00000006894	DPP10	Bos taurus dipeptidyl-peptidase 10 (non-functional) (DPP10), mRNA. [Source:RefSeq mRNA;Acc:NM_001078070]	0.561345	0.988573
ENSBTAT00000015218	RTN1	Reticulon [Source:UniProtKB/TrEMBL;Acc:E1BP30]	0.561006	0.992416
ENSBTAT00000033135	CDKL4	cyclin-dependent kinase-like 4 [Source:HGNC Symbol;Acc:19287]	0.560587	0.9916
ENSBTAT00000021354	TM6SF2	transmembrane 6 superfamily member 2 [Source:HGNC Symbol;Acc:11861]	0.560056	0.99632
ENSBTAT00000025758	PCDH9	protocadherin 9 [Source:HGNC Symbol;Acc:8661]	0.556421	0.995886
ENSBTAT00000003766	UNC45B	unc-45 homolog B (C. elegans) [Source:HGNC Symbol;Acc:14304]	0.556211	0.981682
ENSBTAT00000057281	SLC11A2	PREDICTED: Bos taurus solute carrier family 11 (proton-coupled divalent metal ion transporters), member 2-like (LOC512464), transcript variant X12, mRNA	0.555803	0.980535
ENSBTAT00000014618	TTYH2	Bos taurus tweety homolog 2 (Drosophila) (TTYH2), mRNA. [Source:RefSeq mRNA;Acc:NM_001105626]	0.55572	0.989076
ENSBTAT00000040084	RARRES1	Bos taurus retinoic acid receptor responder (tazarotene induced) 1 (RARRES1), mRNA. [Source:RefSeq mRNA;Acc:NM_001075430]	0.554605	0.995223
ENSBTAT00000027735	PI3	Bos taurus peptidase inhibitor 3, skin-derived (SKALP) (PI3), mRNA	0.553755	0.977908
ENSBTAT00000031145	FANK1	fibronectin type III and ankyrin repeat domains 1 [Source:HGNC Symbol;Acc:23527]	0.553288	0.983148
ENSBTAT00000017046	EBI3	Bos taurus Epstein-Barr virus induced 3 (EBI3), mRNA. [Source:RefSeq mRNA;Acc:NM_001100365]	0.552748	0.995753
ENSBTAT00000010884	MEDAG	Bos taurus mesenteric estrogen-dependent adipogenesis (MEDAG), mRNA. [Source:RefSeq mRNA;Acc:NM_001083660]	0.54923	0.996598
ENSBTAT00000026562	SLC35D2	solute carrier family 35 (UDP-GlcNAc/UDP-glucose transporter), member D2 [Source:HGNC Symbol;Acc:20799]	0.548531	0.995476
ENSBTAT00000001238	SLC39A2	solute carrier family 39 (zinc transporter), member 2 [Source:HGNC Symbol;Acc:17127]	0.548106	0.993522
ENSBTAT00000013299	FANCD2	Bos taurus Fanconi anemia, complementation group D2 (FANCD2), mRNA. [Source:RefSeq mRNA;Acc:NM_001192429]	0.546748	0.99219
ENSBTAT00000011737	MCPT2	REDICTED: Bos taurus mast cell protease 2 (LOC540321), mRNA	0.54463	0.996727
ENSBTAT00000012850	CSMD1	CUB and Sushi multiple domains 1 [Source:HGNC Symbol;Acc:14026]	0.544448	0.996773
ENSBTAT00000023678	EFHC1	Bos taurus EF-hand domain (C-terminal) containing 1 (EFHC1), mRNA. [Source:RefSeq mRNA;Acc:NM_001192244]	0.544412	0.981166
ENSBTAT00000016383	LRRC71	Bos taurus leucine rich repeat containing 71 (LRRC71), mRNA. [Source:RefSeq mRNA;Acc:NM_001105357]	0.54366	0.997047
ENSBTAT00000063575	AGTR1	Bos taurus angiotensin II receptor, type 1 (AGTR1), mRNA. [Source:RefSeq mRNA;Acc:NM_174233]	0.543592	0.994523
ENSBTAT00000002341	PDPN	Bos taurus podoplanin (PDPN), mRNA. [Source:RefSeq mRNA;Acc:NM_001033120]	0.540535	0.996328
ENSBTAT00000065727	APOBEC3H	Bos taurus apolipoprotein B mRNA editing enzyme, catalytic polypeptide-like 3B (APOBEC3B), mRNA. [Source:RefSeq mRNA;Acc:NM_001077845]	0.540096	0.9967
ENSBTAT00000045329	RASGEF18	Bos taurus RasGEF domain family, member 1B (RASGEF1B), mRNA. [Source:RefSeq mRNA;Acc:NM_001083649]	0.539972	0.995408
ENSBTAT00000013702	MUC13	mucin 13, cell surface associated [Source:HGNC Symbol;Acc:7511]	0.539694	0.995869
ENSBTAT00000001633	MPZL2	Bos taurus myelin protein zero-like 2 (MPZL2), mRNA. [Source:RefSeq mRNA;Acc:NM_001015673]	0.538947	0.979189
ENSBTAT00000053698	TOGARAM2	family with sequence similarity 179, member A [Source:HGNC Symbol;Acc:33715]	0.538619	0.99174
ENSBTAT00000061218	SPINK7	serine peptidase inhibitor, Kazal type 7 (putative) [Source:HGNC Symbol;Acc:24643]	0.538326	0.994187
ENSBTAT00000010319	CETN2	Bos taurus centrin, EF-hand protein, 2 (CETN2), mRNA. [Source:RefSeq mRNA;Acc:NM_001038515]	0.534627	0.996392
ENSBTAT00000017593	FABP7	Bos taurus fatty acid binding protein 7, brain (FABP7), mRNA. [Source:RefSeq mRNA;Acc:NM_001078162]	0.534206	0.996095
ENSBTAT00000052348	LRP1B	PREDICTED: Bos taurus low-density lipoprotein receptor-related protein 1B-like (LOC132343034), mRNA	0.534115	0.996977
ENSBTAT00000011219	KCNV1	potassium channel, subfamily V, member 1 [Source:HGNC Symbol;Acc:18861]	0.533028	0.995911
ENSBTAT00000001081	PRDM1	PR domain containing 1, with ZNF domain [Source:HGNC Symbol;Acc:9346]	0.531122	0.996228
ENSBTAT00000026830	RDH10	Bos taurus retinol dehydrogenase 10 (all-trans) (RDH10), mRNA. [Source:RefSeq mRNA;Acc:NM_174734]	0.530994	0.997171
ENSBTAT00000011254	DNAI1	Bos taurus dynein, axonemal, intermediate chain 1 (DNAI1), mRNA. [Source:RefSeq mRNA;Acc:NM_001038142]	0.528974	0.993652
ENSBTAT00000021694	ATP13A4	ATPase type 13A4 [Source:HGNC Symbol;Acc:25422]	0.528586	0.986372
ENSBTAT00000004931	LPAR3	lysophosphatidic acid receptor 3 [Source:HGNC Symbol;Acc:14298]	0.526748	0.995971
ENSBTAT00000039897	FNDC1	fibronectin type III domain containing 1 [Source:HGNC Symbol;Acc:21184]	0.525275	0.997166
ENSBTAT00000013399	Regakine 1	Bos taurus regakine 1 (LOC504773), mRNA	0.5198	0.995679
ENSBTAT00000017319	SNTN	sentan [Source:RefSeq peptide;Acc:NP_001071606]	0.51932	0.995031
ENSBTAT00000011485	SERPINE2	serpin peptidase inhibitor, clade E (nexin, plasminogen activator inhibitor type 1), member 2 [Source:HGNC Symbol;Acc:8951]	0.519252	0.995675
ENSBTAT00000003881	GPT2	glutamic pyruvate transaminase (alanine aminotransferase) 2 [Source:HGNC Symbol;Acc:18062]	0.518844	0.99174
ENSBTAT00000019583	CST6	Bos taurus cystatin E/M (CST6), mRNA. [Source:RefSeq mRNA;Acc:NM_001012764]	0.51883	0.993347
ENSBTAT00000004495	CDCA7	Bos taurus cell division cycle associated 7 (CDCA7), mRNA. [Source:RefSeq mRNA;Acc:NM_001037488]	0.518501	0.994775
ENSBTAT00000064751	ULBP21	Bos taurus UL16 binding protein 21 (ULBP21), mRNA. [Source:RefSeq mRNA;Acc:NM_001168608]	0.51793	0.996278
ENSBTAT00000064987	CST6	Bos taurus cystatin E/M (CST6), mRNA	0.517828	0.991641
ENSBTAT00000003694	IRF6	Bos taurus interferon regulatory factor 6 (IRF6), mRNA. [Source:RefSeq mRNA;Acc:NM_001076934]	0.514192	0.985435
ENSBTAT00000038022	TINAGL1	tubulointerstitial nephritis antigen-like 1 [Source:HGNC Symbol;Acc:19168]	0.51331	0.991159
ENSBTAT00000028765	SMPDL3A	Bos taurus sphingomyelin phosphodiesterase, acid-like 3A (SMPDL3A), mRNA. [Source:RefSeq mRNA;Acc:NM_001035019]	0.512167	0.997001
ENSBTAT00000008644	P4HA3	Bos taurus prolyl 4-hydroxylase, alpha polypeptide III (P4HA3), mRNA. [Source:RefSeq mRNA;Acc:NM_001001598]	0.512023	0.997019
ENSBTAT00000035110	GGT6	Bos taurus gamma-glutamyltransferase 6 (GGT6), mRNA. [Source:RefSeq mRNA;Acc:NM_001105434]	0.511816	0.977855
ENSBTAT00000025383	FAM167A	Bos taurus family with sequence similarity 167, member A (FAM167A), mRNA. [Source:RefSeq mRNA;Acc:NM_001076494]	0.510436	0.991643
ENSBTAT00000065312	IRF6	Bos taurus interferon regulatory factor 6 (IRF6), mRNA. [Source:RefSeq mRNA;Acc:NM_001076934]	0.50838	0.978941
ENSBTAT00000022701	GASK1B	family with sequence similarity 198, member B [Source:HGNC Symbol;Acc:25312]	0.504679	0.997071
ENSBTAT00000023404	TMEM45B	Bos taurus transmembrane protein 45B (TMEM45B), mRNA. [Source:RefSeq mRNA;Acc:NM_001034375]	0.503231	0.992222
ENSBTAT00000049176	PPP1R14C	Bos taurus protein phosphatase 1, regulatory (inhibitor) subunit 14C (PPP1R14C), mRNA. [Source:RefSeq mRNA;Acc:NM_001078068]	0.502356	0.996524
ENSBTAT00000015564	HSD17B6	Bos taurus hydroxysteroid (17-beta) dehydrogenase 6 homolog (mouse) (HSD17B6), mRNA. [Source:RefSeq mRNA;Acc:NM_001035395]	0.499384	0.991353
ENSBTAT00000025090	SERPINA11	Bos taurus serpin peptidase inhibitor, clade A (alpha-1 antiproteinase, antitrypsin), member 11 (SERPINA11), mRNA. [Source:RefSeq mRNA;Acc:NM_001099083]	0.498348	0.992332
ENSBTAT00000064953	DOK6	docking protein 6 [Source:HGNC Symbol;Acc:28301]	0.497231	0.992819
ENSBTAT00000000762	LY6G6E	Bos taurus lymphocyte antigen 6 complex, locus G6E (LY6G6E), mRNA. [Source:RefSeq mRNA;Acc:NM_001081520]	0.495234	0.994625
ENSBTAT00000000194	ASZ1	Bos taurus ankyrin repeat, SAM and basic leucine zipper domain containing 1 (ASZ1), mRNA. [Source:RefSeq mRNA;Acc:NM_174063]	0.493349	0.996926
ENSBTAT00000004171	NNAT	Bos taurus neuronatin (NNAT), transcript variant 1, mRNA. [Source:RefSeq mRNA;Acc:NM_001201324]	0.49282	0.991286
ENSBTAT00000004736	CYP39A1	Bos taurus cytochrome P450, family 39, subfamily A, polypeptide 1 (CYP39A1), mRNA. [Source:RefSeq mRNA;Acc:NM_001098938]	0.492424	0.9778
ENSBTAT00000060956	ALS2	amyotrophic lateral sclerosis 2 (juvenile) [Source:HGNC Symbol;Acc:443]	0.491377	0.994932
ENSBTAT00000019653	ANKRD24	ankyrin repeat domain 24 [Source:HGNC Symbol;Acc:29424]	0.490598	0.996876
ENSBTAT00000053728	ULBP3	PREDICTED: Bos taurus UL16-binding protein 3 (PREDICTED: Bos taurus UL16-binding protein 3 (LOC100336795), transcript variant X1, mRNA ), transcript variant X1, mRNA	0.489172	0.996683
ENSBTAT00000056296	TRAPPC9	TPA_inf: Bos taurus gene for trappin-19, complete cds	0.488275	0.976107
ENSBTAT00000024824	ATP13A5	ATPase type 13A5 [Source:HGNC Symbol;Acc:31789]	0.48797	0.99114
ENSBTAT00000000589	S100A2	Bos taurus S100 calcium binding protein A2 (S100A2), mRNA. [Source:RefSeq mRNA;Acc:NM_001034367]	0.487787	0.992004
ENSBTAT00000025765	PLXDC1	Bos taurus plexin domain containing 1 (PLXDC1), mRNA. [Source:RefSeq mRNA;Acc:NM_001099077]	0.487171	0.996979
ENSBTAT00000001380	snRNP N-like	Bos taurus small nuclear ribonucleoprotein N-like mRNA, partial sequence	0.486917	0.987691
ENSBTAT00000015904	ERG28	Bos taurus chromosome 10 open reading frame, human C14orf1 (C10H14orf1), mRNA. [Source:RefSeq mRNA;Acc:NM_001035423]	0.485735	0.995186
ENSBTAT00000005588	ATP6V0A4	ATPase, H+ transporting, lysosomal V0 subunit a4 [Source:HGNC Symbol;Acc:866]	0.485235	0.993952
ENSBTAT00000066267		Bos taurus isocitrate dehydrogenase (NADP(+)) 1 (IDH1), mRNA	0.482749	0.987406
ENSBTAT00000012196	CERKL	ceramide kinase-like [Source:HGNC Symbol;Acc:21699]	0.48248	0.995259
ENSBTAT00000025912	PTGES	Bos taurus prostaglandin E synthase (PTGES), mRNA. [Source:RefSeq mRNA;Acc:NM_174443]	0.481215	0.996837
ENSBTAT00000052512	MCPT2	PREDICTED: Bos taurus mast cell protease 2 (LOC100139881), mRNA	0.480652	0.997295
ENSBTAT00000027594	PRSS12	Bos taurus protease, serine, 12 (neurotrypsin, motopsin) (PRSS12), mRNA. [Source:RefSeq mRNA;Acc:NM_001193222]	0.480525	0.99738
ENSBTAT00000045521	CDH11	Bos taurus cadherin 11, type 2, OB-cadherin (osteoblast) (CDH11), mRNA. [Source:RefSeq mRNA;Acc:NM_001081624]	0.480212	0.997436
ENSBTAT00000053147	KCNB2	Bos taurus potassium voltage-gated channel, Shab-related subfamily, member 2 (KCNB2), mRNA. [Source:RefSeq mRNA;Acc:NM_001024563]	0.479859	0.995534
ENSBTAT00000012985	CACNA1G	calcium channel, voltage-dependent, T type, alpha 1G subunit [Source:HGNC Symbol;Acc:1394]	0.478423	0.996112
ENSBTAT00000004170	NNAT	Bos taurus neuronatin (NNAT), transcript variant 1, mRNA. [Source:RefSeq mRNA;Acc:NM_001201324]	0.476451	0.99291
ENSBTAT00000017392	PSPH	Bos taurus phosphoserine phosphatase (PSPH), mRNA. [Source:RefSeq mRNA;Acc:NM_001046355]	0.476114	0.996274
ENSBTAT00000020153	IL12A	Bos taurus interleukin 12A (natural killer cell stimulatory factor 1, cytotoxic lymphocyte maturation factor 1, p35) (IL12A), mRNA. [Source:RefSeq mRNA;Acc:NM_174355]	0.475979	0.997019
ENSBTAT00000020911	STEAP1	Bos taurus six transmembrane epithelial antigen of the prostate 1 (STEAP1), mRNA. [Source:RefSeq mRNA;Acc:NM_001205806]	0.475597	0.997572
ENSBTAT00000005640	SLC27A2	solute carrier family 27 (fatty acid transporter), member 2 [Source:HGNC Symbol;Acc:10996]	0.474644	0.990105
ENSBTAT00000004348	JAKMIP2	janus kinase and microtubule interacting protein 2 [Source:HGNC Symbol;Acc:29067]	0.471446	0.996721
ENSBTAT00000003825	WNT16	Bos taurus wingless-type MMTV integration site family, member 16 (WNT16), mRNA. [Source:RefSeq mRNA;Acc:NM_001014949]	0.470886	0.997149
ENSBTAT00000024821	NABP1	Bos taurus oligonucleotide/oligosaccharide-binding fold containing 2A (NABP1), mRNA. [Source:RefSeq mRNA;Acc:NM_001098124]	0.470237	0.98187
ENSBTAT00000034769	TCAM1	Bos taurus testicular cell adhesion molecule 1 (TCAM1), mRNA. [Source:RefSeq mRNA;Acc:NM_001038211]	0.46883	0.997139
ENSBTAT00000038724	STRA6	stimulated by retinoic acid 6 [Source:HGNC Symbol;Acc:30650]	0.468522	0.996336
ENSBTAT00000021330	PCOLCE2	Bos taurus procollagen C-endopeptidase enhancer 2 (PCOLCE2), mRNA. [Source:RefSeq mRNA;Acc:NM_001075629]	0.467786	0.997248
ENSBTAT00000027184	GATA5	Bos taurus GATA binding protein 5 (GATA5), mRNA. [Source:RefSeq mRNA;Acc:NM_001034221]	0.467014	0.997151
ENSBTAT00000028741	PLEKHG4	pleckstrin homology domain containing, family G (with RhoGef domain) member 4 [Source:HGNC Symbol;Acc:24501]	0.463089	0.995005
ENSBTAT00000004084	CRYGS	Bos taurus crystallin, gamma S (CRYGS), mRNA. [Source:RefSeq mRNA;Acc:NM_174292]	0.462563	0.995734
ENSBTAT00000008605	GSTA2	Bos taurus glutathione S-transferase alpha 2 (GSTA2), mRNA. [Source:RefSeq mRNA;Acc:NM_177515]	0.459177	0.994916
ENSBTAT00000063930	IgM	Bos taurus IgM (LOC524810), mRNA	0.455808	0.986187
ENSBTAT00000005765	PKIB	Bos taurus protein kinase (cAMP-dependent, catalytic) inhibitor beta (PKIB), mRNA. [Source:RefSeq mRNA;Acc:NM_001114518]	0.455071	0.990667
ENSBTAT00000045860	CDH17	Bos taurus cadherin 17, LI cadherin (liver-intestine) (CDH17), mRNA. [Source:RefSeq mRNA;Acc:NM_001098902]	0.450641	0.996223
ENSBTAT00000066110	KCP	PREDICTED: Bos taurus kielin cysteine rich BMP regulator (KCP), transcript variant X1, mRNA	0.448404	0.997102
ENSBTAT00000011611	BTBD16	BTB (POZ) domain containing 16 [Source:HGNC Symbol;Acc:26340]	0.448074	0.996157
ENSBTAT00000028418	COL4A3	collagen, type IV, alpha 3 (Goodpasture antigen) [Source:HGNC Symbol;Acc:2204]	0.445464	0.997694
ENSBTAT00000028173	LOC112448102	PREDICTED: Bos taurus collagen alpha-4(VI) chain (LOC112448102), mRNA	0.444958	0.996212
ENSBTAT00000055576	TMPRSS4	Bos taurus transmembrane protease, serine 4 (TMPRSS4), mRNA. [Source:RefSeq mRNA;Acc:NM_001101973]	0.440409	0.97705
ENSBTAT00000018370	BCAT1	Bos taurus branched chain amino-acid transaminase 1, cytosolic (BCAT1), mRNA. [Source:RefSeq mRNA;Acc:NM_001083644]	0.439179	0.996894
ENSBTAT00000015890	DMBT1	deleted in malignant brain tumors 1 [Source:HGNC Symbol;Acc:2926]	0.437927	0.992912
ENSBTAT00000038453	HSD17B13	Bos taurus hydroxysteroid (17-beta) dehydrogenase 13 (HSD17B13), mRNA. [Source:RefSeq mRNA;Acc:NM_001046616]	0.434355	0.996929
ENSBTAT00000008895	BCAT1	Bos taurus potassium large conductance calcium-activated channel, subfamily M, beta member 1 (KCNMB1), mRNA. [Source:RefSeq mRNA;Acc:NM_001001141]	0.432812	0.996036
ENSBTAT00000004671	RIBC2	Bos taurus RIB43A domain with coiled-coils 2 (RIBC2), mRNA. [Source:RefSeq mRNA;Acc:NM_001038191]	0.431966	0.976424
ENSBTAT00000019982	CPA3	carboxypeptidase A3 (mast cell) [Source:HGNC Symbol;Acc:2298]	0.42966	0.997538
ENSBTAT00000009779	TEKT1	Bos taurus tektin 1 (TEKT1), mRNA. [Source:RefSeq mRNA;Acc:NM_001075783]	0.427843	0.990694
ENSBTAT00000017279	SMPDL3B	Bos taurus sphingomyelin phosphodiesterase, acid-like 3B (SMPDL3B), mRNA. [Source:RefSeq mRNA;Acc:NM_001100379]	0.423877	0.99545
ENSBTAT00000011189	LOC513969	PREDICTED: Bos taurus ankyrin repeat domain-containing protein 26 (LOC513969), mRNA	0.422962	0.990245
ENSBTAT00000048571	MEP1B	meprin A, beta [Source:HGNC Symbol;Acc:7020]	0.422617	0.976334
ENSBTAT00000046354	GSTA2	Bos taurus glutathione S-transferase alpha 2 (GSTA2), mRNA. [Source:RefSeq mRNA;Acc:NM_177515]	0.421833	0.996104
ENSBTAT00000023042	PTI	Bos taurus spleen trypsin inhibitor (LOC404103), mRNA. [Source:RefSeq mRNA;Acc:NM_205786]	0.418973	0.997729
ENSBTAT00000001560	LRRN1	Bos taurus leucine rich repeat neuronal 1 (LRRN1), mRNA. [Source:RefSeq mRNA;Acc:NM_001080738]	0.414755	0.997321
ENSBTAT00000006557	GPLD1	glycosylphosphatidylinositol specific phospholipase D1 [Source:HGNC Symbol;Acc:4459]	0.413745	0.99447
ENSBTAT00000010604	DMRT2	doublesex and mab-3 related transcription factor 2 [Source:HGNC Symbol;Acc:2935]	0.410053	0.995005
ENSBTAT00000002671	TFAP2C	Bos taurus transcription factor AP-2 gamma (activating enhancer binding protein 2 gamma) (TFAP2C), mRNA. [Source:RefSeq mRNA;Acc:NM_001075509]	0.406127	0.997506
ENSBTAT00000020085	ADAMTS13	ADAM metallopeptidase with thrombospondin type 1 motif, 13 [Source:HGNC Symbol;Acc:1366]	0.404749	0.997154
ENSBTAT00000018302	COL4A4	collagen, type IV, alpha 4 [Source:HGNC Symbol;Acc:2206]	0.40317	0.998048
ENSBTAT00000020078	HSD11B1	Bos taurus hydroxysteroid (11-beta) dehydrogenase 1 (HSD11B1), mRNA. [Source:RefSeq mRNA;Acc:NM_001123032]	0.403022	0.997626
ENSBTAT00000010650	WNT2	Bos taurus wingless-type MMTV integration site family member 2 (WNT2), mRNA. [Source:RefSeq mRNA;Acc:NM_001013001]	0.399848	0.996664
ENSBTAT00000017505	COL2A1	Bos taurus collagen, type II, alpha 1 (COL2A1), transcript variant 2, mRNA. [Source:RefSeq mRNA;Acc:NM_001113224]	0.396504	0.997534
ENSBTAT00000001496	ADAMDEC1	Bos taurus ADAM-like, decysin 1 (ADAMDEC1), mRNA. [Source:RefSeq mRNA;Acc:NM_001206371]	0.394186	0.997378
ENSBTAT00000026544	SCGN	Bos taurus secretagogin, EF-hand calcium binding protein (SCGN), mRNA. [Source:RefSeq mRNA;Acc:NM_001099173]	0.39294	0.997605
ENSBTAT00000061571	EMB	embigin [Source:HGNC Symbol;Acc:30465]	0.38566	0.996724
ENSBTAT00000064249	GRAN	Bos taurus granulysin, mRNA (cDNA clone MGC:140059 IMAGE:7928792), complete cds	0.380245	0.993438
ENSBTAT00000044444	INHCA	Bos taurus serotransferrin-like (LOC525947), mRNA. [Source:RefSeq mRNA;Acc:NM_001046279]	0.378309	0.996405
ENSBTAT00000021174	CALB1	Bos taurus calbindin 1, 28kDa (CALB1), mRNA. [Source:RefSeq mRNA;Acc:NM_001076195]	0.373529	0.997527
ENSBTAT00000018539	PTI	Bos taurus pancreatic trypsin inhibitor (PTI), mRNA	0.369731	0.997901
ENSBTAT00000004318	FST	Bos taurus follistatin (FST), mRNA. [Source:RefSeq mRNA;Acc:NM_175801]	0.367699	0.997761
ENSBTAT00000009718	SERPINA14	Uterine milk protein [Source:UniProtKB/Swiss-Prot;Acc:P46201]	0.356379	0.992884
ENSBTAT00000028678	TMPRSS4	Bos taurus transmembrane protease, serine 4 (TMPRSS4), mRNA. [Source:RefSeq mRNA;Acc:NM_001101973]	0.354616	0.994623
ENSBTAT00000022569	CHST4	Bos taurus carbohydrate (N-acetylglucosamine 6-O) sulfotransferase 4 (CHST4), mRNA. [Source:RefSeq mRNA;Acc:NM_001076145]	0.354542	0.996109
ENSBTAT00000012957	FXYD2	Bos taurus FXYD domain containing ion transport regulator 2 (FXYD2), mRNA. [Source:RefSeq mRNA;Acc:NM_174320]	0.353358	0.995429
ENSBTAT00000025341	AQP4	Bos taurus aquaporin 4 (AQP4), mRNA. [Source:RefSeq mRNA;Acc:NM_181003]	0.351013	0.991021
ENSBTAT00000000767	LY6G6C	Bos taurus lymphocyte antigen 6 complex, locus G6C (LY6G6C), mRNA. [Source:RefSeq mRNA;Acc:NM_001077856]	0.349229	0.997962
ENSBTAT00000011047	MYL3	Bos taurus myosin, light chain 3, alkali; ventricular, skeletal, slow (MYL3), mRNA. [Source:RefSeq mRNA;Acc:NM_001076501]	0.348155	0.994503
ENSBTAT00000028045	TNMD	Bos taurus tenomodulin (TNMD), mRNA. [Source:RefSeq mRNA;Acc:NM_001099948]	0.34654	0.997806
ENSBTAT00000022459	LRRTM3	Bos taurus leucine rich repeat transmembrane neuronal 3 (LRRTM3), mRNA. [Source:RefSeq mRNA;Acc:NM_001103283]	0.344337	0.988828
ENSBTAT00000009871	CKMT1A	Bos taurus creatine kinase, mitochondrial 1B (CKMT1B), mRNA. [Source:RefSeq mRNA;Acc:NM_174275]	0.341663	0.997398
ENSBTAT00000021088	NK1	Bos taurus NK1 (NK1), NK2C (NK2C), NK2B (NK2B), and NK2A (NK2A) genes, complete cds	0.341588	0.996676
ENSBTAT00000033367	H4C11	Histone H4 [Source:UniProtKB/Swiss-Prot;Acc:P62803]	0.336398	0.998033
ENSBTAT00000033051	SH2D6	SH2 domain containing 6 [Source:HGNC Symbol;Acc:30439]	0.326994	0.997968
ENSBTAT00000065026	0		0.323535	0.985192
ENSBTAT00000020594	acyl-coenzyme A thioesterase THEM4	PREDICTED: Bos taurus acyl-coenzyme A thioesterase THEM4 (LOC615277), transcript variant X1, mRNA	0.322853	0.997946
ENSBTAT00000056893	0	Bos taurus lysozyme pseudogene, isolate NS4	0.321628	0.983351
ENSBTAT00000007349	IGFBP2	Bos taurus insulin like growth factor binding protein 2 (IGFBP2), mRNA	0.30684	0.997452
ENSBTAT00000002431	SGCG	Bos taurus sarcoglycan, gamma (35kDa dystrophin-associated glycoprotein) (SGCG), mRNA. [Source:RefSeq mRNA;Acc:NM_001075244]	0.293576	0.998149
ENSBTAT00000053450	CFTR	Bos taurus cystic fibrosis transmembrane conductance regulator (ATP-binding cassette sub-family C, member 7) (CFTR), mRNA. [Source:RefSeq mRNA;Acc:NM_174018]	0.289747	0.99665
ENSBTAT00000064194	IGFBP1	Bos taurus insulin-like growth factor binding protein 1 (IGFBP1), mRNA. [Source:RefSeq mRNA;Acc:NM_174554]	0.273198	0.997873
ENSBTAT00000033888	S100-A15A	PREDICTED: Bos taurus protein S100-A15A (LOC786371), transcript variant X3, mRNA	0.268552	0.984228
ENSBTAT00000028140	CYP26A1	Bos taurus cytochrome P450, family 26, subfamily A, polypeptide 1 (CYP26A1), transcript variant 1, mRNA. [Source:RefSeq mRNA;Acc:NM_001101185]	0.24968	0.996034
ENSBTAT00000016163	CLEC4E	C-type lectin domain family 4, member E [Source:HGNC Symbol;Acc:14555]	0.215514	0.99743
