# Supplementary material for: Ageing-driven molecular and functional changes in the bovine endometrium
Source: PLoS One. 2025 Sep 26;20(9):e0332176. doi: 10.1371/journal.pone.0332176 (PMC12468982; doi:10.1371/journal.pone.0332176)
Supplement: S4 Table — (XLS) [file pone.0332176.s008.xls]

## Sheet: Sheet0
Ingenuity Canonical Pathways	-log(B-H p-value)	Ratio	z-score	Molecules
ILK Signaling	6.92	0.127	2.558	ACTA1,ACTA2,ACTC1,ACTG2,ACTN1,ACTN2,ACTN4,CFL2,CREB3L4,DIRAS3,FLNA,FLNB,FOS,HIF1A,ITGB7,LIMS2,MUC1,MYH11,MYL3,MYL4,MYL9,MYO10,PPP2R2B,RHOBTB1,TGFB1I1
Actin Cytoskeleton Signaling	6.18	0.107	2.828	ACTA1,ACTA2,ACTC1,ACTG2,ACTN1,ACTN2,ACTN4,CFL2,FGF12,FGF18,FLNA,GNG12,ITGA7,ITGA8,ITGB7,MYH11,MYL3,MYL4,MYL9,MYLK,MYO10,PAK5,PFN1,TIAM1,TLN1,WASF1
Regulation of Actin-based Motility by Rho	5.14	0.144	2.309	ACTA1,ACTA2,ACTC1,ACTG2,DIRAS3,ITGA7,ITGA8,ITGB7,MYL3,MYL4,MYL9,MYLK,PAK5,PFN1,RHOBTB1,WASF1
Smooth Muscle Contraction	4.83	0.233	2.53	ACTA2,ACTG2,CACNA1G,LMOD1,MYH11,MYL9,MYLK,SORBS1,TLN1,TPM2
Signaling by Rho Family GTPases	4.52	0.0899	2.357	ACTA1,ACTA2,ACTC1,ACTG2,ARHGEF18,CDC42EP3,CDH11,CDH13,CDH17,CFL2,DES,DIRAS3,FOS,GNG12,ITGA7,ITGA8,ITGB7,MYL3,MYL4,MYL9,MYLK,PAK5,RHOBTB1,WASF1
Striated Muscle Contraction	3.72	0.222	2.121	ACTA1,ACTC1,ACTN2,DES,MYL3,MYL4,TMOD2,TPM2
Integrin Signaling	3.64	0.0905	4	ACTA1,ACTA2,ACTC1,ACTG2,ACTN1,ACTN2,ACTN4,DIRAS3,ITGA7,ITGA8,ITGB7,MYL9,MYLK,PAK5,PFN1,RHOBTB1,TLN1,TSPAN2,ZYX
Sertoli Cell-Sertoli Cell Junction Signaling	3.3	0.081	2.065	A2M,ACTA1,ACTA2,ACTC1,ACTG2,ACTN1,ACTN2,ACTN4,CDH11,CDH13,CDH17,CLDN10,COL4A3,CREB3L4,LAMB3,MAP3K15,OCLN,PAK5,SORBS1,TUBB4A
White Adipose Tissue Browning Pathway	3.14	0.101	2.138	ADCY8,ADRB3,BMP7,CACNA1G,CACNA1S,CACNA2D4,CACNB2,CREB3L4,FCER1A,FGFR1,FGFR2,GPBAR1,LDHA,PRKG1
Paxillin Signaling	3.1	0.113	3	ACTA1,ACTA2,ACTC1,ACTG2,ACTN1,ACTN2,ACTN4,ITGA7,ITGA8,ITGB7,PAK5,TLN1
Nuclear Cytoskeleton Signaling Pathway	2.59	0.0769	2.183	ACTA1,ACTA2,ACTC1,ACTG2,BLK,CDH11,CDH13,CDH17,DES,EGR1,ITGA7,ITGA8,ITGB7,KIF2A,KIF6,SRF,TUBB4A
Molecular Mechanisms of Cancer	2.35	0.0488	2.082	ADCY8,ADGRB3,ADRB3,AGTR1,ARHGEF18,BMP4,BMP7,CAMK2B,CCKBR,CDKN2B,CHRM3,CHRM4,CNR1,DIRAS3,FANCD2,FOS,FOXO1,FZD7,GALR2,GLI1,GNG12,GPR182,GPRC5A,HCRTR1,HIF1A,IHH,IL4R,ITGA7,ITGA8,ITGB7,LPAR3,OXTR,P2RY14,PAK5,PTGFR,PTGIR,QRFPR,RHOBTB1,RXFP1,S1PR5,TACR3,VN1R1
Caveolar-mediated Endocytosis Signaling	2.33	0.114	3	ACTA1,ACTA2,ACTC1,ACTG2,FLNA,FLNB,ITGA7,ITGA8,ITGB7
Oxytocin Signaling Pathway	2.27	0.0667	2.828	ATP2B2,ATP2B4,CACNA1S,CACNA2D4,CACNB2,CREB3L4,FOS,GNG12,KCNJ8,LPL,MYH11,MYL3,MYL4,MYL9,MYLK,MYO10,OXTR,PRKG1,PTGFR
Pancreatic Secretion Signaling Pathway	1.9	0.0658	2	ADCY8,AQP1,ARHGDIG,ARHGEF18,ATP2B2,ATP2B4,CA13,CA14,CA4,CA8,CFTR,CHRM3,LPL,RYR3,SLC4A7,SNAP25
VEGF Signaling	1.85	0.0928	2.121	ACTA1,ACTA2,ACTC1,ACTG2,ACTN1,ACTN2,ACTN4,FOXO1,HIF1A
RHO GTPases activate PAKs	1.69	0.19	2	FLNA,MYH11,MYL9,MYLK
Platelet homeostasis	1.66	0.093	2.828	ATP2B2,ATP2B4,GNG12,GNGT1,KCNMB1,P2RX2,PRKG1,PTGIR
Serotonin Receptor Signaling	1.58	0.0511	2.041	ADCY8,ADRB3,BLK,CACNA1G,CACNA1S,CACNA2D4,CACNB2,CAMK2B,CREB3L4,DIRAS3,FOXO1,GNG12,GPBAR1,GPLD1,HIF1A,IL12A,KCNH2,MYLK,OCLN,PAK5,PLN,RHOBTB1,RYR3,SRF
NGF-stimulated transcription	1.5	0.128	2.236	EGR1,FOS,FOSB,JUNB,SRF
SNARE Signaling Pathway	1.42	0.0725	2.333	ADCY8,CACNB2,CAMK2B,LMAN1L,MYH11,MYL3,MYL4,MYL9,MYO10,SNAP25
Gap Junction Signaling	1.38	0.0537	2.828	ACTA1,ACTA2,ACTC1,ACTG2,ADCY8,CACNA1G,CCN3,CREB3L4,GJB1,GJB4,GJB5,GRIA2,GRIK1,KCNH2,OXTR,P2RY14,PRKG1,TUBB4A
Irritable Bowel Syndrome Signaling Pathway	1.32	0.0554	2	CXCL1,DIRAS3,IL12A,IL17B,MYL3,MYL4,MYL9,MYLK,OCLN,RHOBTB1,TNFSF10,WNT16,WNT2,WNT5B,WNT7A,WNT7B
Leukocyte Extravasation Signaling	1.29	0.0619	2.111	ACTA1,ACTA2,ACTC1,ACTG2,ACTN1,ACTN2,ACTN4,ARHGAP1,BTK,CLDN10,CXCL12,ICAM3
Gαs Signaling	1.25	0.0709	2.828	ADCY8,ADD2,ADRB3,CHRM3,CNR1,CREB3L4,GNG12,PTGIR,RYR3
Insulin Secretion Signaling Pathway	0.913	0.0502	2.333	ADCY8,BLK,CACNA1G,CACNA1S,CACNA2D4,CACNB2,CAMK2B,CHRM3,CREB3L4,GCK,KCNJ8,PRLR,RYR3,SNAP25
Agrin Interactions at Neuromuscular Junction	0.763	0.0735	2.236	ACTA1,ACTA2,ACTC1,ACTG2,PAK5
G alpha (z) signalling events	0.741	0.0833	2	ADCY8,GNG12,GNGT1,RGS17
Virus Entry via Endocytic Pathways	0.712	0.0583	2.646	ACTA1,ACTA2,ACTC1,ACTG2,FLNA,FLNB,ITGB7
Gap junction trafficking and regulation	0.695	0.0784	2	GJB1,GJB4,GJB5,TUBB4A
Ephrin Receptor Signaling	0.686	0.0495	2.646	CFL2,CREB3L4,CXCL12,GNG12,ITGA7,ITGA8,ITGB7,PAK5,PTPN13,SORBS1
Extra-nuclear estrogen signaling	0.678	0.0667	2.236	BTC,FOS,GNG12,GNGT1,SRF
Signaling by TGF-beta Receptor Complex	0.658	0.0741	2	ARHGEF18,ITGA8,LTBP1,LTBP4
Integration of energy metabolism	0.588	0.0556	2.449	ADCY8,CACNB2,CHRM3,GNG12,GNGT1,SNAP25
Nitric Oxide Signaling in the Cardiovascular System	0.492	0.05	2	ADRB3,CACNA1S,CACNA2D4,CACNB2,PLN,PRKG1
Synaptic Long Term Depression	0.369	0.0404	2.121	CACNA1G,CACNA1S,CACNA2D4,CACNB2,GRIA2,PPP2R2B,PRKG1,RYR3
RAF/MAP kinase cascade	0.355	0.0382	3	ACTN2,BTC,CAMK2B,DUSP2,FGF18,FGFR1,FGFR2,GFRA1,PSMB9,TLN1
Cholecystokinin/Gastrin-mediated Signaling	0.312	0.0427	2	CCKBR,DIRAS3,FOS,RHOBTB1,SRF
Synaptic Long Term Potentiation	0.265	0.0403	2	ADCY8,CAMK2B,CAMK4,CREB3L4,GRIA2
FAK Signaling	0	0.027	2.2	ADGRB3,ADRB3,AGTR1,CCKBR,CHRM3,CHRM4,CNR1,FOS,FZD7,GALR2,GPR182,GPRC5A,HCRTR1,IL4R,ITGA7,ITGA8,ITGB7,LPAR3,OXTR,P2RY14,PAK5,PTGFR,PTGIR,QRFPR,RXFP1,S1PR5,TACR3,VN1R1
