# Supplementary material for: Ageing-driven molecular and functional changes in the bovine endometrium
Source: PLoS One. 2025 Sep 26;20(9):e0332176. doi: 10.1371/journal.pone.0332176 (PMC12468982; doi:10.1371/journal.pone.0332176)
Supplement: S5 Table — (XLS) [file pone.0332176.s009.xls]

## Sheet: Sheet0
Category	Diseases or Functions Annotation	B-H p-value	Activation Z-score	Molecules
Cancer,Organismal Injury and Abnormalities	Non-hematological solid tumor	1.18e-76	-1.077	A2M,AARSD1,ABHD1,ABI3BP,ABLIM1,ABLIM3,ACMSD,ACSM1,ACSS1,ACTA1,ACTA2,ACTBL2,ACTC1,ACTG2,ACTL7B,ACTN1,ACTN2,ACTN4,ACY1,ADAMDEC1,ADAMTS13,ADAMTS5,ADAMTS6,ADAMTS8,ADCY8,ADD2,ADGB,ADGRB3,ADH6,ADRB3,AGR2,AGTR1,AIFM3,AKAP6,ALDH4A1,ALOX12,ALPL,ALS2,ALX3,AMN,AMPH,ANGPTL1,ANGPTL2,ANKRD24,ANKS4B,ANXA9,AOC3,APCDD1,APOBEC3H,APOD,APOLD1,AQP1,AQP4,ARHGAP1,ARHGDIG,ARHGEF18,ARHGEF38,ARMCX6,ARSL,ARVCF,ASAH2,ASB16,…
Cancer,Organismal Injury and Abnormalities	Nonhematologic malignant neoplasm	1.48e-76	-0.77	A2M,AARSD1,ABHD1,ABI3BP,ABLIM1,ABLIM3,ACMSD,ACSM1,ACSS1,ACTA1,ACTA2,ACTBL2,ACTC1,ACTG2,ACTL7B,ACTN1,ACTN2,ACTN4,ACY1,ADAMDEC1,ADAMTS13,ADAMTS5,ADAMTS6,ADAMTS8,ADCY8,ADD2,ADGB,ADGRB3,ADH6,ADRB3,AGR2,AGTR1,AIFM3,AKAP6,ALDH4A1,ALOX12,ALPL,ALS2,ALX3,AMN,AMPH,ANGPTL1,ANGPTL2,ANKRD24,ANKS4B,ANXA9,AOC3,APCDD1,APOBEC3H,APOD,APOLD1,AQP1,AQP4,ARHGAP1,ARHGDIG,ARHGEF18,ARHGEF38,ARMCX6,ARSL,ARVCF,ASAH2,ASB16,…
Cancer,Organismal Injury and Abnormalities	Carcinoma	8.88e-72	-0.628	A2M,AARSD1,ABHD1,ABI3BP,ABLIM1,ABLIM3,ACMSD,ACSM1,ACSS1,ACTA1,ACTA2,ACTBL2,ACTC1,ACTG2,ACTL7B,ACTN1,ACTN2,ACTN4,ACY1,ADAMDEC1,ADAMTS13,ADAMTS5,ADAMTS6,ADAMTS8,ADCY8,ADD2,ADGB,ADGRB3,ADH6,ADRB3,AGR2,AGTR1,AIFM3,AKAP6,ALDH4A1,ALOX12,ALPL,ALS2,ALX3,AMN,AMPH,ANGPTL1,ANGPTL2,ANKRD24,ANKS4B,ANXA9,AOC3,APCDD1,APOBEC3H,APOD,APOLD1,AQP1,AQP4,ARHGAP1,ARHGDIG,ARHGEF18,ARHGEF38,ARMCX6,ARSL,ARVCF,ASAH2,ASB16,…
Cancer,Organismal Injury and Abnormalities	Non-melanoma solid tumor	1.1e-70	-0.799	A2M,AARSD1,ABHD1,ABI3BP,ABLIM1,ABLIM3,ACMSD,ACSM1,ACSS1,ACTA1,ACTA2,ACTBL2,ACTC1,ACTG2,ACTL7B,ACTN1,ACTN2,ACTN4,ACY1,ADAMDEC1,ADAMTS13,ADAMTS5,ADAMTS6,ADAMTS8,ADCY8,ADD2,ADGB,ADGRB3,ADH6,ADRB3,AGR2,AGTR1,AIFM3,AKAP6,ALDH4A1,ALOX12,ALPL,ALS2,ALX3,AMN,AMPH,ANGPTL1,ANGPTL2,ANKRD24,ANKS4B,ANXA9,AOC3,APCDD1,APOBEC3H,APOD,APOLD1,AQP1,AQP4,ARHGAP1,ARHGDIG,ARHGEF18,ARHGEF38,ARMCX6,ARSL,ARVCF,ASAH2,ASB16,…
Cancer,Organismal Injury and Abnormalities	Tumorigenesis of tissue	1.22e-69	-1.062	A2M,AARSD1,ABHD1,ABI3BP,ABLIM1,ABLIM3,ACMSD,ACSM1,ACSS1,ACTA1,ACTA2,ACTBL2,ACTC1,ACTG2,ACTL7B,ACTN1,ACTN2,ACTN4,ACY1,ADAMDEC1,ADAMTS13,ADAMTS5,ADAMTS6,ADAMTS8,ADCY8,ADD2,ADGB,ADGRB3,ADH6,ADRB3,AGR2,AGTR1,AIFM3,AKAP6,ALDH4A1,ALOX12,ALPL,ALS2,ALX3,AMN,AMPH,ANGPTL1,ANGPTL2,ANKRD24,ANKS4B,ANXA9,AOC3,APCDD1,APOBEC3H,APOD,APOLD1,AQP1,AQP4,ARHGAP1,ARHGDIG,ARHGEF18,ARHGEF38,ARMCX6,ARSL,ARVCF,ASAH2,ASB16,…
Cancer,Organismal Injury and Abnormalities	Non-central nervous system malignant neoplasm	2.54e-66	0.666	A2M,AARSD1,ABHD1,ABI3BP,ABLIM1,ABLIM3,ACMSD,ACSM1,ACSS1,ACTA1,ACTA2,ACTBL2,ACTC1,ACTG2,ACTL7B,ACTN1,ACTN2,ACTN4,ACY1,ADAMDEC1,ADAMTS13,ADAMTS5,ADAMTS6,ADAMTS8,ADCY8,ADD2,ADGB,ADGRB3,ADH6,ADRB3,AGR2,AGTR1,AIFM3,AKAP6,ALDH4A1,ALOX12,ALPL,ALS2,ALX3,AMN,AMPH,ANGPTL1,ANGPTL2,ANKRD24,ANKS4B,ANXA9,AOC3,APCDD1,APOBEC3H,APOD,APOLD1,AQP1,AQP4,ARHGAP1,ARHGDIG,ARHGEF18,ARHGEF38,ARMCX6,ARSL,ARVCF,ASAH2,ASB16,…
Cancer,Organismal Injury and Abnormalities	Extracranial solid tumor	1.79e-65	0.931	A2M,AARSD1,ABHD1,ABI3BP,ABLIM1,ABLIM3,ACMSD,ACSM1,ACSS1,ACTA1,ACTA2,ACTBL2,ACTC1,ACTG2,ACTL7B,ACTN1,ACTN2,ACTN4,ACY1,ADAMDEC1,ADAMTS13,ADAMTS5,ADAMTS6,ADAMTS8,ADCY8,ADD2,ADGB,ADGRB3,ADH6,ADRB3,AGR2,AGTR1,AIFM3,AKAP6,ALDH4A1,ALOX12,ALPL,ALS2,ALX3,AMN,AMPH,ANGPTL1,ANGPTL2,ANKRD24,ANKS4B,ANXA9,AOC3,APCDD1,APOBEC3H,APOD,APOLD1,AQP1,AQP4,ARHGAP1,ARHGDIG,ARHGEF18,ARHGEF38,ARMCX6,ARSL,ARVCF,ASAH2,ASB16,…
Cancer,Organismal Injury and Abnormalities	Extrapancreatic malignant tumor	1.14e-61	0.533	A2M,AARSD1,ABHD1,ABI3BP,ABLIM1,ABLIM3,ACMSD,ACSM1,ACSS1,ACTA1,ACTA2,ACTBL2,ACTC1,ACTG2,ACTL7B,ACTN1,ACTN2,ACTN4,ACY1,ADAMDEC1,ADAMTS13,ADAMTS5,ADAMTS6,ADAMTS8,ADCY8,ADD2,ADGB,ADGRB3,ADH6,ADRB3,AGR2,AGTR1,AIFM3,AKAP6,ALDH4A1,ALOX12,ALPL,ALS2,ALX3,AMN,AMPH,ANGPTL1,ANGPTL2,ANKRD24,ANKS4B,ANXA9,AOC3,APCDD1,APOBEC3H,APOD,APOLD1,AQP1,AQP4,ARHGAP1,ARHGDIG,ARHGEF18,ARHGEF38,ARMCX6,ARSL,ARVCF,ASAH2,ASB16,…
Cancer,Organismal Injury and Abnormalities	Adenocarcinoma	2.06e-61	-1.119	A2M,AARSD1,ABHD1,ABI3BP,ABLIM1,ABLIM3,ACMSD,ACSM1,ACSS1,ACTA1,ACTA2,ACTBL2,ACTC1,ACTG2,ACTL7B,ACTN1,ACTN2,ACTN4,ACY1,ADAMDEC1,ADAMTS13,ADAMTS5,ADAMTS6,ADAMTS8,ADCY8,ADD2,ADGB,ADGRB3,ADH6,ADRB3,AGR2,AGTR1,AKAP6,ALDH4A1,ALOX12,ALPL,ALS2,ALX3,AMN,AMPH,ANGPTL1,ANGPTL2,ANKRD24,ANKS4B,ANXA9,AOC3,APCDD1,APOD,APOLD1,AQP1,AQP4,ARHGAP1,ARHGDIG,ARHGEF18,ARHGEF38,ARMCX6,ARSL,ARVCF,ASAH2,ASB16,ASB9,ASPG,ASZ1,…
Cancer,Organismal Injury and Abnormalities	Formation of solid tumor	3.5e-61	-1.002	A2M,AARSD1,ABHD1,ABI3BP,ABLIM3,ACMSD,ACSM1,ACSS1,ACTA1,ACTA2,ACTBL2,ACTC1,ACTG2,ACTL7B,ACTN1,ACTN2,ACTN4,ACY1,ADAMDEC1,ADAMTS13,ADAMTS5,ADAMTS6,ADAMTS8,ADCY8,ADD2,ADGB,ADGRB3,ADRB3,AGR2,AIFM3,AKAP6,ALDH4A1,ALOX12,ALPL,ALS2,ALX3,AMN,AMPH,ANGPTL1,ANGPTL2,ANKRD24,ANKS4B,ANXA9,AOC3,APCDD1,APOBEC3H,APOD,APOLD1,AQP1,AQP4,ARHGAP1,ARHGEF18,ARHGEF38,ARMCX6,ARSL,ARVCF,ASAH2,ASB16,ASB9,ASPG,ASZ1,ATP13A4,ATP…
Cancer,Organismal Injury and Abnormalities	Abdominal carcinoma	3.76e-60	0.36	A2M,AARSD1,ABHD1,ABI3BP,ABLIM1,ABLIM3,ACMSD,ACSM1,ACSS1,ACTA1,ACTA2,ACTBL2,ACTC1,ACTG2,ACTL7B,ACTN1,ACTN2,ACTN4,ACY1,ADAMDEC1,ADAMTS13,ADAMTS5,ADAMTS6,ADAMTS8,ADCY8,ADD2,ADGB,ADGRB3,ADH6,ADRB3,AGR2,AGTR1,AIFM3,AKAP6,ALDH4A1,ALOX12,ALPL,ALS2,ALX3,AMN,AMPH,ANGPTL1,ANGPTL2,ANKRD24,ANKS4B,ANXA9,AOC3,APCDD1,APOBEC3H,APOD,APOLD1,AQP1,AQP4,ARHGAP1,ARHGDIG,ARHGEF18,ARHGEF38,ARMCX6,ARSL,ARVCF,ASAH2,ASB16,…
Cancer,Organismal Injury and Abnormalities	Abdominal neoplasm	5.37e-59	0.426	A2M,AARSD1,ABHD1,ABI3BP,ABLIM1,ABLIM3,ACMSD,ACSM1,ACSS1,ACTA1,ACTA2,ACTBL2,ACTC1,ACTG2,ACTL7B,ACTN1,ACTN2,ACTN4,ACY1,ADAMDEC1,ADAMTS13,ADAMTS5,ADAMTS6,ADAMTS8,ADCY8,ADD2,ADGB,ADGRB3,ADH6,ADRB3,AGR2,AGTR1,AIFM3,AKAP6,ALDH4A1,ALOX12,ALPL,ALS2,ALX3,AMN,AMPH,ANGPTL1,ANGPTL2,ANKRD24,ANKS4B,ANXA9,AOC3,APCDD1,APOBEC3H,APOD,APOLD1,AQP1,AQP4,ARHGAP1,ARHGDIG,ARHGEF18,ARHGEF38,ARMCX6,ARSL,ARVCF,ASAH2,ASB16,…
Cancer,Gastrointestinal Disease,Organismal Injury and Abnormalities	Digestive system cancer	7.61e-59	0.778	A2M,AARSD1,ABHD1,ABI3BP,ABLIM1,ABLIM3,ACMSD,ACSS1,ACTA1,ACTA2,ACTBL2,ACTC1,ACTG2,ACTL7B,ACTN1,ACTN2,ACTN4,ACY1,ADAMDEC1,ADAMTS13,ADAMTS5,ADAMTS6,ADAMTS8,ADCY8,ADD2,ADGB,ADGRB3,ADH6,ADRB3,AGR2,AGTR1,AIFM3,AKAP6,ALDH4A1,ALOX12,ALPL,ALS2,ALX3,AMN,AMPH,ANGPTL1,ANGPTL2,ANKRD24,ANKS4B,ANXA9,AOC3,APCDD1,APOBEC3H,APOD,APOLD1,AQP1,AQP4,ARHGAP1,ARHGDIG,ARHGEF18,ARHGEF38,ARSL,ARVCF,ASAH2,ASB16,ASB9,ASPG,ASZ…
Cancer,Organismal Injury and Abnormalities	Intraabdominal organ tumor	1.07e-58	0.187	A2M,AARSD1,ABHD1,ABI3BP,ABLIM1,ABLIM3,ACMSD,ACSM1,ACSS1,ACTA1,ACTA2,ACTBL2,ACTC1,ACTG2,ACTL7B,ACTN1,ACTN2,ACTN4,ACY1,ADAMDEC1,ADAMTS13,ADAMTS5,ADAMTS6,ADAMTS8,ADCY8,ADD2,ADGB,ADGRB3,ADH6,ADRB3,AGR2,AGTR1,AIFM3,AKAP6,ALDH4A1,ALOX12,ALPL,ALS2,ALX3,AMN,AMPH,ANGPTL1,ANGPTL2,ANKRD24,ANKS4B,ANXA9,AOC3,APCDD1,APOBEC3H,APOD,APOLD1,AQP1,AQP4,ARHGAP1,ARHGDIG,ARHGEF18,ARHGEF38,ARMCX6,ARSL,ARVCF,ASAH2,ASB16,…
Cancer,Organismal Injury and Abnormalities	Abdominal cancer	1.61e-58	0.264	A2M,AARSD1,ABHD1,ABI3BP,ABLIM1,ABLIM3,ACMSD,ACSM1,ACSS1,ACTA1,ACTA2,ACTBL2,ACTC1,ACTG2,ACTL7B,ACTN1,ACTN2,ACTN4,ACY1,ADAMDEC1,ADAMTS13,ADAMTS5,ADAMTS6,ADAMTS8,ADCY8,ADD2,ADGB,ADGRB3,ADH6,ADRB3,AGR2,AGTR1,AIFM3,AKAP6,ALDH4A1,ALOX12,ALPL,ALS2,ALX3,AMN,AMPH,ANGPTL1,ANGPTL2,ANKRD24,ANKS4B,ANXA9,AOC3,APCDD1,APOBEC3H,APOD,APOLD1,AQP1,AQP4,ARHGAP1,ARHGDIG,ARHGEF18,ARHGEF38,ARMCX6,ARSL,ARVCF,ASAH2,ASB16,…
Cancer,Gastrointestinal Disease,Organismal Injury and Abnormalities	Digestive organ tumor	1.45e-57	-0.04	A2M,AARSD1,ABHD1,ABI3BP,ABLIM1,ABLIM3,ACMSD,ACSS1,ACTA1,ACTA2,ACTBL2,ACTC1,ACTG2,ACTL7B,ACTN1,ACTN2,ACTN4,ACY1,ADAMDEC1,ADAMTS13,ADAMTS5,ADAMTS6,ADAMTS8,ADCY8,ADD2,ADGB,ADGRB3,ADH6,ADRB3,AGR2,AGTR1,AIFM3,AKAP6,ALDH4A1,ALOX12,ALPL,ALS2,ALX3,AMN,AMPH,ANGPTL1,ANGPTL2,ANKRD24,ANKS4B,ANXA9,AOC3,APCDD1,APOBEC3H,APOD,APOLD1,AQP1,AQP4,ARHGAP1,ARHGDIG,ARHGEF18,ARHGEF38,ARSL,ARVCF,ASAH2,ASB16,ASB9,ASPG,ASZ…
Cancer,Organismal Injury and Abnormalities	Head and neck tumor	6.14e-57	-2.316	A2M,AARSD1,ABHD1,ABI3BP,ABLIM1,ABLIM3,ACMSD,ACSM1,ACSS1,ACTA1,ACTA2,ACTBL2,ACTC1,ACTG2,ACTL7B,ACTN1,ACTN2,ACTN4,ACY1,ADAMDEC1,ADAMTS13,ADAMTS5,ADAMTS6,ADAMTS8,ADCY8,ADD2,ADGB,ADGRB3,ADRB3,AGR2,AGTR1,AIFM3,AKAP6,ALDH4A1,ALOX12,ALPL,ALS2,AMN,AMPH,ANGPTL1,ANGPTL2,ANKRD24,ANKS4B,ANXA9,AOC3,APCDD1,APOBEC3H,APOD,AQP1,AQP4,ARHGAP1,ARHGDIG,ARHGEF18,ARHGEF38,ARMCX6,ARSL,ARVCF,ASAH2,ASB16,ASB9,ASPG,ASZ1,AT…
Cancer,Organismal Injury and Abnormalities	Abdominal adenocarcinoma	1.09e-56	-0.609	A2M,AARSD1,ABHD1,ABI3BP,ABLIM1,ABLIM3,ACMSD,ACSM1,ACSS1,ACTA1,ACTA2,ACTBL2,ACTC1,ACTG2,ACTL7B,ACTN1,ACTN2,ACTN4,ACY1,ADAMDEC1,ADAMTS13,ADAMTS5,ADAMTS6,ADAMTS8,ADCY8,ADD2,ADGB,ADGRB3,ADH6,ADRB3,AGR2,AGTR1,AKAP6,ALDH4A1,ALOX12,ALPL,ALS2,ALX3,AMN,AMPH,ANGPTL1,ANGPTL2,ANKRD24,ANKS4B,ANXA9,AOC3,APCDD1,APOD,APOLD1,AQP1,AQP4,ARHGAP1,ARHGDIG,ARHGEF18,ARHGEF38,ARMCX6,ARSL,ARVCF,ASAH2,ASB16,ASPG,ASZ1,ATP13…
Cancer,Organismal Injury and Abnormalities	Head and neck cancer	3.23e-56	-0.915	A2M,AARSD1,ABHD1,ABI3BP,ABLIM1,ABLIM3,ACMSD,ACSM1,ACSS1,ACTA1,ACTA2,ACTBL2,ACTC1,ACTG2,ACTL7B,ACTN1,ACTN2,ACTN4,ACY1,ADAMDEC1,ADAMTS13,ADAMTS5,ADAMTS6,ADAMTS8,ADCY8,ADD2,ADGB,ADGRB3,ADRB3,AGR2,AGTR1,AIFM3,AKAP6,ALDH4A1,ALOX12,ALPL,ALS2,AMN,AMPH,ANGPTL1,ANGPTL2,ANKRD24,ANKS4B,ANXA9,AOC3,APCDD1,APOBEC3H,APOD,AQP1,AQP4,ARHGAP1,ARHGDIG,ARHGEF18,ARHGEF38,ARMCX6,ARSL,ARVCF,ASAH2,ASB16,ASB9,ASPG,ASZ1,AT…
Cancer,Organismal Injury and Abnormalities	Malignant solid organ tumor	2.5e-52	-0.45	A2M,AARSD1,ABHD1,ABI3BP,ABLIM1,ABLIM3,ACMSD,ACSM1,ACTC1,ACTL7B,ACTN1,ACTN2,ACTN4,ADAMDEC1,ADAMTS13,ADAMTS5,ADAMTS6,ADAMTS8,ADCY8,ADD2,ADGB,ADGRB3,ADH6,ADRB3,AGR2,AGTR1,AIFM3,AKAP6,ALDH4A1,ALOX12,ALPL,ALS2,AMPH,ANGPTL1,ANGPTL2,ANKRD24,ANKS4B,ANXA9,AOC3,APCDD1,APOBEC3H,APOD,AQP1,AQP4,ARHGEF18,ARSL,ARVCF,ASAH2,ASB16,ASB9,ASZ1,ATP13A4,ATP13A5,ATP1A2,ATP2B2,ATP2B4,ATP2C2,ATP6V0A4,B3GALT2,B4GALNT1,B4GA…
Cancer,Organismal Injury and Abnormalities	Generation of tumor	1.86e-51	-0.855	A2M,AARSD1,ABHD1,ABI3BP,ABLIM3,ACMSD,ACSM1,ACSS1,ACTA1,ACTA2,ACTBL2,ACTC1,ACTG2,ACTL7B,ACTN1,ACTN2,ACTN4,ACY1,ADAMDEC1,ADAMTS13,ADAMTS5,ADAMTS6,ADAMTS8,ADCY8,ADD2,ADGB,ADGRB3,ADRB3,AGR2,AIFM3,AKAP6,ALDH4A1,ALOX12,ALPL,ALS2,ALX3,AMN,AMPH,ANGPTL1,ANGPTL2,ANKRD24,ANKS4B,ANXA9,AOC3,APCDD1,APOD,AQP1,AQP4,ARHGAP1,ARHGEF18,ARHGEF38,ARMCX6,ARSL,ARVCF,ASAH2,ASB9,ASPG,ASZ1,ATP13A4,ATP13A5,ATP1A2,ATP2B2,ATP…
Dermatological Diseases and Conditions,Organismal Injury and Abnormalities	Skin lesion	3.12e-51	-0.156	A2M,AARSD1,ABHD1,ABI3BP,ABLIM1,ABLIM3,ACMSD,ACSM1,ACTC1,ACTL7B,ACTN1,ACTN2,ACTN4,ADAMDEC1,ADAMTS13,ADAMTS5,ADAMTS6,ADAMTS8,ADCY8,ADD2,ADGB,ADGRB3,ADH6,ADRB3,AGR2,AGTR1,AIFM3,AKAP6,ALDH4A1,ALOX12,ALPL,ALS2,AMPH,ANGPTL1,ANGPTL2,ANKRD24,ANKS4B,ANXA9,AOC3,APCDD1,APOD,AQP1,AQP4,ARHGEF18,ARSL,ARVCF,ASAH2,ASB16,ASB9,ASZ1,ATP13A4,ATP13A5,ATP1A2,ATP2B2,ATP2B4,ATP2C2,ATP6V0A4,B3GALT2,B4GALNT1,B4GALNT4,BAIA…
Cancer,Dermatological Diseases and Conditions,Organismal Injury and Abnormalities	Skin cancer	6.31e-51	-0.403	A2M,AARSD1,ABHD1,ABI3BP,ABLIM1,ABLIM3,ACMSD,ACSM1,ACTC1,ACTL7B,ACTN1,ACTN2,ACTN4,ADAMDEC1,ADAMTS13,ADAMTS5,ADAMTS6,ADAMTS8,ADCY8,ADD2,ADGB,ADGRB3,ADH6,ADRB3,AGR2,AGTR1,AIFM3,AKAP6,ALDH4A1,ALOX12,ALPL,ALS2,AMPH,ANGPTL1,ANGPTL2,ANKRD24,ANKS4B,ANXA9,AOC3,APCDD1,APOD,AQP1,AQP4,ARHGEF18,ARSL,ARVCF,ASAH2,ASB16,ASB9,ASZ1,ATP13A4,ATP13A5,ATP1A2,ATP2B2,ATP2B4,ATP2C2,ATP6V0A4,B3GALT2,B4GALNT1,B4GALNT4,BAIA…
Cancer,Dermatological Diseases and Conditions,Organismal Injury and Abnormalities	Skin tumor	6.93e-51	-1.309	A2M,AARSD1,ABHD1,ABI3BP,ABLIM1,ABLIM3,ACMSD,ACSM1,ACTC1,ACTL7B,ACTN1,ACTN2,ACTN4,ADAMDEC1,ADAMTS13,ADAMTS5,ADAMTS6,ADAMTS8,ADCY8,ADD2,ADGB,ADGRB3,ADH6,ADRB3,AGR2,AGTR1,AIFM3,AKAP6,ALDH4A1,ALOX12,ALPL,ALS2,AMPH,ANGPTL1,ANGPTL2,ANKRD24,ANKS4B,ANXA9,AOC3,APCDD1,APOD,AQP1,AQP4,ARHGEF18,ARSL,ARVCF,ASAH2,ASB16,ASB9,ASZ1,ATP13A4,ATP13A5,ATP1A2,ATP2B2,ATP2B4,ATP2C2,ATP6V0A4,B3GALT2,B4GALNT1,B4GALNT4,BAIA…
Cancer,Organismal Injury and Abnormalities	Cancer of secretory structure	1.32e-50	-1.348	A2M,AARSD1,ABI3BP,ABLIM1,ACMSD,ACSM1,ACSS1,ACTA1,ACTA2,ACTBL2,ACTC1,ACTG2,ACTL7B,ACTN1,ACTN2,ACTN4,ACY1,ADAMDEC1,ADAMTS13,ADAMTS5,ADAMTS6,ADAMTS8,ADCY8,ADD2,ADGB,ADGRB3,ADRB3,AGR2,AGTR1,AIFM3,AKAP6,ALDH4A1,ALOX12,ALPL,ALS2,AMN,AMPH,ANGPTL1,ANGPTL2,ANKRD24,ANKS4B,ANXA9,AOC3,APCDD1,APOBEC3H,APOD,APOLD1,AQP1,AQP4,ARHGDIG,ARHGEF18,ARHGEF38,ARMCX6,ARSL,ARVCF,ASAH2,ASB16,ASB9,ASPG,ASZ1,ATP13A4,ATP13A5,…
Cancer,Organismal Injury and Abnormalities	Melanoma	2.94e-47	0.67	A2M,AARSD1,ABI3BP,ABLIM1,ABLIM3,ACMSD,ACSM1,ACTC1,ACTL7B,ACTN1,ACTN2,ACTN4,ADAMDEC1,ADAMTS13,ADAMTS5,ADAMTS6,ADAMTS8,ADCY8,ADD2,ADGB,ADGRB3,ADH6,ADRB3,AGR2,AGTR1,AIFM3,AKAP6,ALDH4A1,ALOX12,ALPL,ALS2,AMN,AMPH,ANGPTL1,ANGPTL2,ANKRD24,ANKS4B,ANXA9,AOC3,APCDD1,APOD,AQP1,AQP4,ARHGAP1,ARHGEF18,ARSL,ARVCF,ASAH2,ASB16,ASB9,ASZ1,ATP13A4,ATP13A5,ATP1A2,ATP2B2,ATP2B4,ATP2C2,ATP6V0A4,ATP6V1G3,B3GALT2,B4GALNT…
Cancer,Gastrointestinal Disease,Organismal Injury and Abnormalities	Gastrointestinal tumor	1.29e-46	-0.371	A2M,AARSD1,ABHD1,ABI3BP,ABLIM1,ABLIM3,ACMSD,ACSS1,ACTA1,ACTA2,ACTBL2,ACTC1,ACTG2,ACTL7B,ACTN1,ACTN2,ACTN4,ACY1,ADAMDEC1,ADAMTS13,ADAMTS5,ADAMTS6,ADAMTS8,ADCY8,ADD2,ADGB,ADGRB3,ADH6,ADRB3,AGR2,AGTR1,AKAP6,ALDH4A1,ALOX12,ALPL,ALS2,ALX3,AMN,AMPH,ANGPTL1,ANGPTL2,ANKRD24,ANKS4B,AOC3,APCDD1,APOD,APOLD1,AQP1,AQP4,ARHGAP1,ARHGDIG,ARHGEF18,ARHGEF38,ARSL,ARVCF,ASAH2,ASB16,ASPG,ASZ1,ATP13A4,ATP13A5,ATP1A2,A…
Cancer,Endocrine System Disorders,Organismal Injury and Abnormalities	Endocrine gland tumor	5.52e-46	-1.619	A2M,AARSD1,ABI3BP,ABLIM1,ACMSD,ACSM1,ACSS1,ACTA1,ACTA2,ACTG2,ACTL7B,ACTN1,ACTN2,ACTN4,ACY1,ADAMTS13,ADAMTS5,ADAMTS6,ADAMTS8,ADCY8,ADD2,ADGB,ADGRB3,ADRB3,AGR2,AGTR1,AIFM3,AKAP6,ALDH4A1,ALOX12,ALPL,ALS2,AMN,AMPH,ANGPTL1,ANGPTL2,ANKRD24,ANKS4B,ANXA9,AOC3,APCDD1,APOBEC3H,APOD,AQP1,ARHGAP1,ARHGDIG,ARHGEF18,ARHGEF38,ARMCX6,ARSL,ARVCF,ASAH2,ASB16,ASB9,ASPG,ASZ1,ATP13A4,ATP13A5,ATP1A2,ATP2B2,ATP2B4,ATP2C…
Cancer,Gastrointestinal Disease,Organismal Injury and Abnormalities	Gastrointestinal tract cancer	5.52e-46	0.278	A2M,AARSD1,ABHD1,ABI3BP,ABLIM1,ABLIM3,ACMSD,ACSS1,ACTA1,ACTA2,ACTBL2,ACTC1,ACTG2,ACTL7B,ACTN1,ACTN2,ACTN4,ACY1,ADAMDEC1,ADAMTS13,ADAMTS5,ADAMTS6,ADAMTS8,ADCY8,ADD2,ADGB,ADGRB3,ADH6,ADRB3,AGR2,AGTR1,AKAP6,ALDH4A1,ALOX12,ALPL,ALS2,ALX3,AMN,AMPH,ANGPTL1,ANGPTL2,ANKRD24,ANKS4B,AOC3,APCDD1,APOD,APOLD1,AQP1,AQP4,ARHGAP1,ARHGDIG,ARHGEF18,ARHGEF38,ARSL,ARVCF,ASAH2,ASB16,ASPG,ASZ1,ATP13A4,ATP13A5,ATP1A2,A…
Cancer,Endocrine System Disorders,Organismal Injury and Abnormalities	Endocrine cancer	1.81e-44		A2M,AARSD1,ABI3BP,ABLIM1,ACMSD,ACSM1,ACSS1,ACTA1,ACTA2,ACTG2,ACTL7B,ACTN1,ACTN2,ACTN4,ACY1,ADAMTS13,ADAMTS5,ADAMTS6,ADAMTS8,ADCY8,ADD2,ADGB,ADGRB3,ADRB3,AGR2,AGTR1,AIFM3,AKAP6,ALDH4A1,ALOX12,ALPL,ALS2,AMN,AMPH,ANGPTL1,ANGPTL2,ANKRD24,ANKS4B,ANXA9,AOC3,APCDD1,APOBEC3H,APOD,AQP1,ARHGAP1,ARHGDIG,ARHGEF18,ARHGEF38,ARMCX6,ARSL,ARVCF,ASAH2,ASB16,ASB9,ASPG,ASZ1,ATP13A4,ATP13A5,ATP1A2,ATP2B2,ATP2B4,ATP2C…
Cancer,Gastrointestinal Disease,Organismal Injury and Abnormalities	Gastrointestinal carcinoma	7.15e-44	0.91	A2M,AARSD1,ABHD1,ABI3BP,ABLIM1,ABLIM3,ACMSD,ACSS1,ACTA1,ACTA2,ACTBL2,ACTC1,ACTG2,ACTL7B,ACTN1,ACTN2,ACTN4,ACY1,ADAMDEC1,ADAMTS13,ADAMTS5,ADAMTS6,ADAMTS8,ADCY8,ADD2,ADGB,ADGRB3,ADH6,AGTR1,AKAP6,ALDH4A1,ALOX12,ALPL,ALS2,ALX3,AMN,AMPH,ANGPTL1,ANGPTL2,ANKRD24,ANKS4B,AOC3,APCDD1,APOD,APOLD1,AQP1,AQP4,ARHGAP1,ARHGDIG,ARHGEF18,ARHGEF38,ARSL,ARVCF,ASAH2,ASB16,ASPG,ASZ1,ATP13A4,ATP13A5,ATP1A2,ATP2B2,ATP2B…
Cancer,Organismal Injury and Abnormalities	Incidence of tumor	9.09e-44	-1.329	A2M,AARSD1,ABI3BP,ABLIM3,ACMSD,ACSM1,ACSS1,ACTA1,ACTA2,ACTBL2,ACTC1,ACTG2,ACTL7B,ACTN1,ACTN2,ACTN4,ACY1,ADAMDEC1,ADAMTS5,ADAMTS6,ADAMTS8,ADCY8,ADD2,ADGB,ADGRB3,ADRB3,AGR2,AKAP6,ALDH4A1,ALOX12,ALPL,ALS2,ALX3,AMPH,ANGPTL1,ANGPTL2,ANKRD24,ANKS4B,ANXA9,AOC3,APCDD1,APOD,APOLD1,AQP1,AQP4,ARHGAP1,ARHGEF18,ARHGEF38,ARMCX6,ARSL,ARVCF,ASAH2,ASB9,ASPG,ASZ1,ATP13A4,ATP13A5,ATP1A2,ATP2B2,ATP2B4,ATP2C2,ATP6V0A…
Cancer,Endocrine System Disorders,Organismal Injury and Abnormalities	Endocrine carcinoma	9.09e-44		A2M,AARSD1,ABI3BP,ABLIM1,ACMSD,ACSM1,ACSS1,ACTA1,ACTA2,ACTG2,ACTL7B,ACTN1,ACTN2,ACTN4,ACY1,ADAMTS13,ADAMTS5,ADAMTS6,ADAMTS8,ADCY8,ADD2,ADGB,ADGRB3,ADRB3,AGR2,AIFM3,AKAP6,ALDH4A1,ALOX12,ALPL,ALS2,AMN,AMPH,ANGPTL1,ANGPTL2,ANKRD24,ANKS4B,ANXA9,AOC3,APCDD1,APOBEC3H,APOD,AQP1,ARHGAP1,ARHGDIG,ARHGEF18,ARHGEF38,ARMCX6,ARSL,ARVCF,ASAH2,ASB16,ASB9,ASPG,ASZ1,ATP13A4,ATP13A5,ATP1A2,ATP2B2,ATP2B4,ATP2C2,ATP6…
Cancer,Organismal Injury and Abnormalities	Malignant genitourinary solid tumor	9.57e-44	-0.942	A2M,AARSD1,ABI3BP,ABLIM1,ABLIM3,ACSM1,ACSS1,ACTA1,ACTA2,ACTBL2,ACTC1,ACTG2,ACTL7B,ACTN1,ACTN2,ACTN4,ACY1,ADAMDEC1,ADAMTS13,ADAMTS5,ADAMTS6,ADAMTS8,ADCY8,ADD2,ADGB,ADGRB3,ADRB3,AGR2,AGTR1,AKAP6,ALDH4A1,ALPL,ALS2,AMN,AMPH,ANGPTL1,ANGPTL2,ANKRD24,ANKS4B,ANXA9,AOC3,APCDD1,APOBEC3H,APOD,APOLD1,AQP1,AQP4,ARHGAP1,ARHGEF18,ARHGEF38,ARMCX6,ARSL,ARVCF,ASB16,ASPG,ASZ1,ATP13A4,ATP13A5,ATP1A2,ATP2B2,ATP2B4,AT…
Cancer,Organismal Injury and Abnormalities	Uveal or cutaneous melanoma	4.45e-43		A2M,AARSD1,ABI3BP,ABLIM1,ABLIM3,ACMSD,ACSM1,ACTC1,ACTL7B,ACTN1,ACTN2,ACTN4,ADAMDEC1,ADAMTS13,ADAMTS5,ADAMTS6,ADAMTS8,ADCY8,ADD2,ADGB,ADGRB3,ADH6,ADRB3,AGR2,AGTR1,AIFM3,AKAP6,ALDH4A1,ALOX12,ALPL,ALS2,AMPH,ANGPTL1,ANGPTL2,ANKRD24,ANKS4B,ANXA9,AOC3,APCDD1,APOD,AQP1,AQP4,ARHGEF18,ARSL,ARVCF,ASAH2,ASB16,ASB9,ASZ1,ATP13A4,ATP13A5,ATP1A2,ATP2B2,ATP2B4,ATP2C2,ATP6V0A4,B3GALT2,B4GALNT1,B4GALNT4,BAIAP2L1,B…
Cancer,Organismal Injury and Abnormalities	Non rhabdoid tumor	4.5e-43	-1.682	ABI3BP,ABLIM1,ACMSD,ACSS1,ACTA2,ACTC1,ACTL7B,ACTN1,ACTN4,ADAMDEC1,ADAMTS5,ADAMTS6,ADAMTS8,ADCY8,ADD2,ADGB,ADGRB3,ADRB3,AGR2,AGTR1,AIFM3,AKAP6,ALDH4A1,ALOX12,ALPL,ALS2,AMPH,ANGPTL1,ANGPTL2,ANKRD24,ANXA9,AOC3,APCDD1,APOBEC3H,APOD,APOLD1,AQP1,ARHGAP1,ARHGEF18,ARHGEF38,ARSL,ARVCF,ASAH2,ASPG,ASZ1,ATP13A4,ATP13A5,ATP1A2,ATP2B2,ATP2B4,ATP2C2,ATP6V0A4,B4GALNT1,B4GALNT4,BCAS3,BCAT1,BMP4,BMP7,BTG2,BTK,C16o…
Cancer,Dermatological Diseases and Conditions,Organismal Injury and Abnormalities	Cutaneous melanoma	7.6e-43		A2M,AARSD1,ABI3BP,ABLIM1,ABLIM3,ACMSD,ACSM1,ACTC1,ACTL7B,ACTN1,ACTN2,ACTN4,ADAMDEC1,ADAMTS13,ADAMTS5,ADAMTS6,ADAMTS8,ADCY8,ADD2,ADGB,ADGRB3,ADH6,ADRB3,AGR2,AGTR1,AIFM3,AKAP6,ALDH4A1,ALOX12,ALPL,ALS2,AMPH,ANGPTL1,ANGPTL2,ANKRD24,ANKS4B,ANXA9,AOC3,APCDD1,APOD,AQP1,AQP4,ARHGEF18,ARSL,ARVCF,ASAH2,ASB16,ASB9,ASZ1,ATP13A4,ATP13A5,ATP1A2,ATP2B2,ATP2B4,ATP2C2,ATP6V0A4,B3GALT2,B4GALNT1,B4GALNT4,BAIAP2L1,B…
Cancer,Organismal Injury and Abnormalities	Genitourinary tumor	8.48e-43	1.013	A2M,AARSD1,ABI3BP,ABLIM1,ABLIM3,ACSM1,ACSS1,ACTA1,ACTA2,ACTBL2,ACTC1,ACTG2,ACTL7B,ACTN1,ACTN2,ACTN4,ACY1,ADAMDEC1,ADAMTS13,ADAMTS5,ADAMTS6,ADAMTS8,ADCY8,ADD2,ADGB,ADGRB3,ADRB3,AGR2,AGTR1,AIFM3,AKAP6,ALDH4A1,ALPL,ALS2,AMN,AMPH,ANGPTL1,ANGPTL2,ANKRD24,ANKS4B,ANXA9,AOC3,APCDD1,APOBEC3H,APOD,APOLD1,AQP1,AQP4,ARHGAP1,ARHGEF18,ARHGEF38,ARMCX6,ARSL,ARVCF,ASB16,ASPG,ASZ1,ATP13A4,ATP13A5,ATP1A2,ATP2B2,ATP…
Cancer,Endocrine System Disorders,Organismal Injury and Abnormalities	Nonpituitary endocrine tumor	1.1e-42	-1	A2M,AARSD1,ABI3BP,ABLIM1,ACMSD,ACSM1,ACSS1,ACTA1,ACTA2,ACTG2,ACTL7B,ACTN1,ACTN2,ACTN4,ACY1,ADAMTS13,ADAMTS5,ADAMTS6,ADAMTS8,ADCY8,ADD2,ADGB,ADGRB3,ADRB3,AGR2,AIFM3,AKAP6,ALDH4A1,ALOX12,ALPL,ALS2,AMN,AMPH,ANGPTL1,ANGPTL2,ANKRD24,ANKS4B,ANXA9,AOC3,APCDD1,APOBEC3H,APOD,AQP1,ARHGDIG,ARHGEF18,ARMCX6,ARSL,ARVCF,ASAH2,ASB16,ASB9,ASPG,ASZ1,ATP13A4,ATP13A5,ATP1A2,ATP2B2,ATP2B4,ATP2C2,ATP6V0A4,ATP6V1G2,B4G…
Cancer,Gastrointestinal Disease,Organismal Injury and Abnormalities	Gastrointestinal adenocarcinoma	5.76e-42		A2M,AARSD1,ABHD1,ABI3BP,ABLIM1,ABLIM3,ACMSD,ACSS1,ACTA1,ACTA2,ACTBL2,ACTC1,ACTG2,ACTL7B,ACTN1,ACTN2,ACTN4,ACY1,ADAMDEC1,ADAMTS13,ADAMTS5,ADAMTS6,ADAMTS8,ADCY8,ADD2,ADGB,ADGRB3,ADH6,AGTR1,AKAP6,ALDH4A1,ALOX12,ALPL,ALS2,ALX3,AMN,AMPH,ANGPTL1,ANGPTL2,ANKRD24,ANKS4B,AOC3,APCDD1,APOD,APOLD1,AQP1,AQP4,ARHGAP1,ARHGDIG,ARHGEF18,ARHGEF38,ARSL,ARVCF,ASAH2,ASB16,ASPG,ASZ1,ATP13A4,ATP13A5,ATP1A2,ATP2B2,ATP2B…
Cancer,Organismal Injury and Abnormalities	Head and neck carcinoma	1.15e-41	0	A2M,AARSD1,ABI3BP,ABLIM1,ABLIM3,ACMSD,ACSM1,ACSS1,ACTA1,ACTA2,ACTC1,ACTG2,ACTL7B,ACTN1,ACTN2,ACTN4,ACY1,ADAMTS13,ADAMTS5,ADAMTS6,ADAMTS8,ADCY8,ADD2,ADGB,ADGRB3,ADRB3,AGR2,AGTR1,AIFM3,AKAP6,ALDH4A1,ALOX12,ALS2,AMN,AMPH,ANGPTL1,ANGPTL2,ANKRD24,ANKS4B,ANXA9,AOC3,APCDD1,APOBEC3H,APOD,AQP1,ARHGDIG,ARHGEF18,ARMCX6,ARSL,ARVCF,ASAH2,ASB16,ASB9,ASPG,ASZ1,ATP13A4,ATP13A5,ATP1A2,ATP2B2,ATP2B4,ATP2C2,ATP6V0A…
Cancer,Organismal Injury and Abnormalities	Genitourinary carcinoma	3.46e-41	-0.73	A2M,AARSD1,ABI3BP,ABLIM1,ABLIM3,ACSM1,ACSS1,ACTA2,ACTBL2,ACTC1,ACTG2,ACTL7B,ACTN1,ACTN2,ACTN4,ACY1,ADAMDEC1,ADAMTS13,ADAMTS5,ADAMTS6,ADAMTS8,ADCY8,ADD2,ADGB,ADGRB3,ADRB3,AGR2,AKAP6,ALDH4A1,ALPL,ALS2,AMN,AMPH,ANGPTL1,ANGPTL2,ANKRD24,ANKS4B,ANXA9,AOC3,APCDD1,APOBEC3H,APOD,APOLD1,AQP1,AQP4,ARHGAP1,ARHGEF18,ARHGEF38,ARMCX6,ARSL,ARVCF,ASB16,ASPG,ASZ1,ATP13A4,ATP13A5,ATP1A2,ATP2B2,ATP2B4,ATP2C2,ATP6V0A…
Cancer,Organismal Injury and Abnormalities	Pelvic cancer	1.78e-40	-0.447	A2M,AARSD1,ABI3BP,ABLIM1,ABLIM3,ACSM1,ACSS1,ACTA1,ACTA2,ACTBL2,ACTC1,ACTG2,ACTL7B,ACTN1,ACTN2,ACTN4,ACY1,ADAMDEC1,ADAMTS13,ADAMTS5,ADAMTS6,ADAMTS8,ADCY8,ADD2,ADGB,ADGRB3,AGR2,AGTR1,AKAP6,ALDH4A1,ALPL,ALS2,AMPH,ANGPTL1,ANGPTL2,ANKRD24,ANKS4B,ANXA9,AOC3,APCDD1,APOBEC3H,APOD,APOLD1,AQP1,AQP4,ARHGAP1,ARHGEF18,ARHGEF38,ARMCX6,ARSL,ARVCF,ASB16,ASPG,ASZ1,ATP13A4,ATP13A5,ATP1A2,ATP2B2,ATP2B4,ATP2C2,ATP6V…
Cancer,Gastrointestinal Disease,Organismal Injury and Abnormalities	Intestinal tumor	2.08e-40	-1.113	A2M,AARSD1,ABHD1,ABI3BP,ABLIM1,ABLIM3,ACSS1,ACTA1,ACTA2,ACTBL2,ACTC1,ACTG2,ACTL7B,ACTN1,ACTN2,ACTN4,ACY1,ADAMDEC1,ADAMTS13,ADAMTS5,ADAMTS6,ADAMTS8,ADCY8,ADD2,ADGB,ADGRB3,ADH6,AGR2,AGTR1,AKAP6,ALDH4A1,ALOX12,ALPL,ALS2,AMN,AMPH,ANGPTL1,ANGPTL2,ANKRD24,ANKS4B,AOC3,APCDD1,APOD,APOLD1,AQP1,AQP4,ARHGAP1,ARHGDIG,ARHGEF18,ARHGEF38,ARSL,ARVCF,ASAH2,ASB16,ASPG,ATP13A4,ATP13A5,ATP1A2,ATP2B2,ATP2B4,ATP2C2,AT…
Cancer,Organismal Injury and Abnormalities	Pelvic tumor	2.71e-40	1.311	A2M,AARSD1,ABI3BP,ABLIM1,ABLIM3,ACSM1,ACSS1,ACTA1,ACTA2,ACTBL2,ACTC1,ACTG2,ACTL7B,ACTN1,ACTN2,ACTN4,ACY1,ADAMDEC1,ADAMTS13,ADAMTS5,ADAMTS6,ADAMTS8,ADCY8,ADD2,ADGB,ADGRB3,AGR2,AGTR1,AKAP6,ALDH4A1,ALPL,ALS2,AMPH,ANGPTL1,ANGPTL2,ANKRD24,ANKS4B,ANXA9,AOC3,APCDD1,APOBEC3H,APOD,APOLD1,AQP1,AQP4,ARHGAP1,ARHGEF18,ARHGEF38,ARMCX6,ARSL,ARVCF,ASB16,ASPG,ASZ1,ATP13A4,ATP13A5,ATP1A2,ATP2B2,ATP2B4,ATP2C2,ATP6V…
Cancer,Gastrointestinal Disease,Organismal Injury and Abnormalities	Large intestine neoplasm	2.75e-40	-0.631	A2M,AARSD1,ABHD1,ABI3BP,ABLIM1,ABLIM3,ACSS1,ACTA1,ACTA2,ACTBL2,ACTC1,ACTG2,ACTL7B,ACTN1,ACTN2,ACTN4,ACY1,ADAMDEC1,ADAMTS13,ADAMTS5,ADAMTS6,ADAMTS8,ADCY8,ADD2,ADGB,ADGRB3,ADH6,AGR2,AGTR1,AKAP6,ALDH4A1,ALOX12,ALPL,ALS2,AMN,AMPH,ANGPTL1,ANGPTL2,ANKRD24,ANKS4B,AOC3,APCDD1,APOD,APOLD1,AQP1,AQP4,ARHGAP1,ARHGDIG,ARHGEF18,ARHGEF38,ARSL,ARVCF,ASAH2,ASB16,ASPG,ATP13A4,ATP13A5,ATP1A2,ATP2B2,ATP2B4,ATP2C2,AT…
Cancer,Gastrointestinal Disease,Organismal Injury and Abnormalities	Intestinal cancer	6.02e-40	-0.303	A2M,AARSD1,ABHD1,ABI3BP,ABLIM1,ABLIM3,ACSS1,ACTA1,ACTA2,ACTBL2,ACTC1,ACTG2,ACTL7B,ACTN1,ACTN2,ACTN4,ACY1,ADAMDEC1,ADAMTS13,ADAMTS5,ADAMTS6,ADAMTS8,ADCY8,ADD2,ADGB,ADGRB3,ADH6,AGR2,AGTR1,AKAP6,ALDH4A1,ALOX12,ALPL,ALS2,AMN,AMPH,ANGPTL1,ANGPTL2,ANKRD24,ANKS4B,AOC3,APCDD1,APOD,APOLD1,AQP1,AQP4,ARHGAP1,ARHGDIG,ARHGEF18,ARHGEF38,ARSL,ARVCF,ASAH2,ASB16,ASPG,ATP13A4,ATP13A5,ATP1A2,ATP2B2,ATP2B4,ATP2C2,AT…
Cancer,Organismal Injury and Abnormalities	Neck neoplasm	6.79e-40		A2M,AARSD1,ABI3BP,ABLIM1,ABLIM3,ACMSD,ACSM1,ACSS1,ACTA1,ACTA2,ACTG2,ACTL7B,ACTN1,ACTN2,ACTN4,ACY1,ADAMTS13,ADAMTS5,ADAMTS6,ADAMTS8,ADCY8,ADD2,ADGB,ADGRB3,ADRB3,AGR2,AIFM3,AKAP6,ALDH4A1,ALOX12,ALS2,AMN,AMPH,ANGPTL1,ANGPTL2,ANKRD24,ANKS4B,ANXA9,AOC3,APCDD1,APOBEC3H,APOD,AQP1,ARHGDIG,ARHGEF18,ARMCX6,ARSL,ARVCF,ASAH2,ASB16,ASB9,ASPG,ASZ1,ATP13A4,ATP13A5,ATP1A2,ATP2B2,ATP2B4,ATP2C2,ATP6V0A4,ATP6V1G2,B…
Cancer,Gastrointestinal Disease,Organismal Injury and Abnormalities	Malignant neoplasm of large intestine	1.07e-39	-0.045	A2M,AARSD1,ABHD1,ABI3BP,ABLIM1,ABLIM3,ACSS1,ACTA1,ACTA2,ACTBL2,ACTC1,ACTG2,ACTL7B,ACTN1,ACTN2,ACTN4,ACY1,ADAMDEC1,ADAMTS13,ADAMTS5,ADAMTS6,ADAMTS8,ADCY8,ADD2,ADGB,ADGRB3,ADH6,AGR2,AGTR1,AKAP6,ALDH4A1,ALOX12,ALPL,ALS2,AMN,AMPH,ANGPTL1,ANGPTL2,ANKRD24,ANKS4B,AOC3,APCDD1,APOD,APOLD1,AQP1,AQP4,ARHGAP1,ARHGDIG,ARHGEF18,ARHGEF38,ARSL,ARVCF,ASAH2,ASB16,ASPG,ATP13A4,ATP13A5,ATP1A2,ATP2B2,ATP2B4,ATP2C2,AT…
Cancer,Neurological Disease,Organismal Injury and Abnormalities	Nervous system neoplasm	8.18e-39	-1.114	A2M,ABHD1,ABI3BP,ABLIM3,ACMSD,ACSM1,ACSS1,ACTA2,ACTBL2,ACTL7B,ACTN1,ACTN2,ACTN4,ACY1,ADAMDEC1,ADAMTS13,ADAMTS5,ADAMTS6,ADAMTS8,ADCY8,ADD2,ADGB,ADGRB3,AIFM3,AKAP6,ALDH4A1,ALOX12,ALPL,ALS2,AMN,AMPH,ANGPTL1,ANGPTL2,ANKRD24,ANKS4B,ANXA9,AOC3,APCDD1,AQP1,AQP4,ARHGAP1,ARHGEF18,ARHGEF38,ARSL,ARVCF,ASZ1,ATP13A4,ATP13A5,ATP1A2,ATP2B2,ATP2B4,ATP6V0A4,ATP6V1G2,ATP6V1G3,B4GALNT1,B4GALNT4,BAIAP2L1,BCAS3,BCAT1…
Cancer,Organismal Injury and Abnormalities	Frequency of tumor	9.15e-39	-1.574	A2M,AARSD1,ABI3BP,ABLIM3,ACMSD,ACSM1,ACSS1,ACTA1,ACTA2,ACTBL2,ACTC1,ACTG2,ACTL7B,ACTN1,ACTN2,ACTN4,ACY1,ADAMDEC1,ADAMTS5,ADAMTS6,ADAMTS8,ADCY8,ADD2,ADGB,ADGRB3,ADRB3,AGR2,AKAP6,ALDH4A1,ALOX12,ALPL,ALS2,ALX3,AMPH,ANGPTL1,ANGPTL2,ANKRD24,ANKS4B,ANXA9,AOC3,APCDD1,APOD,AQP1,AQP4,ARHGAP1,ARHGEF18,ARHGEF38,ARMCX6,ARSL,ARVCF,ASAH2,ASB9,ASPG,ASZ1,ATP13A4,ATP13A5,ATP1A2,ATP2B2,ATP2B4,ATP2C2,ATP6V0A4,ATP6V…
Cancer,Organismal Injury and Abnormalities	Tumorigenesis of epithelial neoplasm	1.22e-38	-1.193	A2M,AARSD1,ABI3BP,ABLIM3,ACMSD,ACSM1,ACSS1,ACTA1,ACTA2,ACTBL2,ACTC1,ACTG2,ACTL7B,ACTN1,ACTN2,ACTN4,ACY1,ADAMDEC1,ADAMTS5,ADAMTS6,ADAMTS8,ADCY8,ADD2,ADGB,ADGRB3,ADRB3,AGR2,AKAP6,ALDH4A1,ALOX12,ALPL,ALS2,ALX3,AMPH,ANGPTL1,ANGPTL2,ANKRD24,ANKS4B,ANXA9,AOC3,APCDD1,APOD,AQP1,AQP4,ARHGAP1,ARHGEF18,ARHGEF38,ARMCX6,ARSL,ARVCF,ASAH2,ASB9,ASPG,ASZ1,ATP13A4,ATP13A5,ATP1A2,ATP2B2,ATP2B4,ATP2C2,ATP6V0A4,ATP6V…
Cancer,Organismal Injury and Abnormalities	Formation of epithelial neoplasm	1.29e-38	-1.193	A2M,AARSD1,ABI3BP,ABLIM3,ACMSD,ACSM1,ACSS1,ACTA1,ACTA2,ACTBL2,ACTC1,ACTG2,ACTL7B,ACTN1,ACTN2,ACTN4,ACY1,ADAMDEC1,ADAMTS5,ADAMTS6,ADAMTS8,ADCY8,ADD2,ADGB,ADGRB3,ADRB3,AGR2,AKAP6,ALDH4A1,ALOX12,ALPL,ALS2,ALX3,AMPH,ANGPTL1,ANGPTL2,ANKRD24,ANKS4B,ANXA9,AOC3,APCDD1,APOD,AQP1,AQP4,ARHGAP1,ARHGEF18,ARHGEF38,ARMCX6,ARSL,ARVCF,ASAH2,ASB9,ASPG,ASZ1,ATP13A4,ATP13A5,ATP1A2,ATP2B2,ATP2B4,ATP2C2,ATP6V0A4,ATP6V…
Cancer,Organismal Injury and Abnormalities	Cancer of head	1.75e-38		A2M,ABHD1,ABI3BP,ABLIM3,ACMSD,ACSM1,ACSS1,ACTA1,ACTA2,ACTBL2,ACTC1,ACTL7B,ACTN1,ACTN2,ACTN4,ACY1,ADAMDEC1,ADAMTS13,ADAMTS5,ADAMTS6,ADAMTS8,ADCY8,ADD2,ADGB,ADGRB3,AIFM3,AKAP6,ALDH4A1,ALOX12,ALPL,ALS2,AMN,AMPH,ANGPTL1,ANGPTL2,ANKRD24,ANKS4B,AOC3,APCDD1,AQP1,AQP4,ARHGAP1,ARHGEF18,ARHGEF38,ARSL,ARVCF,ASZ1,ATP13A4,ATP13A5,ATP1A2,ATP2B2,ATP2B4,ATP2C2,ATP6V0A4,ATP6V1G3,B4GALNT1,B4GALNT4,BAIAP2L1,BCAS3,B…
Cancer,Endocrine System Disorders,Organismal Injury and Abnormalities	Thyroid cancer	2.14e-38		A2M,AARSD1,ABI3BP,ABLIM1,ACMSD,ACSM1,ACSS1,ACTA1,ACTA2,ACTG2,ACTL7B,ACTN1,ACTN2,ACTN4,ACY1,ADAMTS13,ADAMTS5,ADAMTS6,ADAMTS8,ADCY8,ADD2,ADGB,ADGRB3,ADRB3,AGR2,AIFM3,AKAP6,ALDH4A1,ALOX12,ALS2,AMN,AMPH,ANGPTL1,ANGPTL2,ANKRD24,ANKS4B,ANXA9,AOC3,APCDD1,APOBEC3H,APOD,AQP1,ARHGDIG,ARHGEF18,ARMCX6,ARSL,ARVCF,ASAH2,ASB16,ASB9,ASPG,ASZ1,ATP13A4,ATP13A5,ATP1A2,ATP2B2,ATP2B4,ATP2C2,ATP6V0A4,ATP6V1G2,B4GALNT1…
Cancer,Endocrine System Disorders,Organismal Injury and Abnormalities	Thyroid gland tumor	3.5e-38		A2M,AARSD1,ABI3BP,ABLIM1,ACMSD,ACSM1,ACSS1,ACTA1,ACTA2,ACTG2,ACTL7B,ACTN1,ACTN2,ACTN4,ACY1,ADAMTS13,ADAMTS5,ADAMTS6,ADAMTS8,ADCY8,ADD2,ADGB,ADGRB3,ADRB3,AGR2,AIFM3,AKAP6,ALDH4A1,ALOX12,ALS2,AMN,AMPH,ANGPTL1,ANGPTL2,ANKRD24,ANKS4B,ANXA9,AOC3,APCDD1,APOBEC3H,APOD,AQP1,ARHGDIG,ARHGEF18,ARMCX6,ARSL,ARVCF,ASAH2,ASB16,ASB9,ASPG,ASZ1,ATP13A4,ATP13A5,ATP1A2,ATP2B2,ATP2B4,ATP2C2,ATP6V0A4,ATP6V1G2,B4GALNT1…
Cancer,Gastrointestinal Disease,Organismal Injury and Abnormalities	Large intestine carcinoma	4.96e-38	0.652	A2M,AARSD1,ABHD1,ABI3BP,ABLIM1,ABLIM3,ACSS1,ACTA1,ACTA2,ACTBL2,ACTC1,ACTG2,ACTL7B,ACTN1,ACTN2,ACTN4,ACY1,ADAMDEC1,ADAMTS13,ADAMTS5,ADAMTS6,ADAMTS8,ADCY8,ADD2,ADGB,ADGRB3,ADH6,AGTR1,AKAP6,ALDH4A1,ALOX12,ALPL,ALS2,AMN,AMPH,ANGPTL1,ANGPTL2,ANKRD24,ANKS4B,AOC3,APCDD1,APOD,APOLD1,AQP1,AQP4,ARHGAP1,ARHGDIG,ARHGEF18,ARHGEF38,ARSL,ARVCF,ASAH2,ASB16,ASPG,ATP13A4,ATP13A5,ATP1A2,ATP2B2,ATP2B4,ATP2C2,ATP6V0A…
Cancer,Gastrointestinal Disease,Organismal Injury and Abnormalities	Large intestine adenocarcinoma	8.59e-38		A2M,AARSD1,ABHD1,ABI3BP,ABLIM1,ABLIM3,ACSS1,ACTA1,ACTA2,ACTBL2,ACTC1,ACTG2,ACTL7B,ACTN1,ACTN2,ACTN4,ACY1,ADAMDEC1,ADAMTS13,ADAMTS5,ADAMTS6,ADAMTS8,ADCY8,ADD2,ADGB,ADGRB3,ADH6,AGTR1,AKAP6,ALDH4A1,ALOX12,ALPL,ALS2,AMN,AMPH,ANGPTL1,ANGPTL2,ANKRD24,ANKS4B,AOC3,APCDD1,APOD,APOLD1,AQP1,AQP4,ARHGAP1,ARHGDIG,ARHGEF18,ARHGEF38,ARSL,ARVCF,ASAH2,ASB16,ASPG,ATP13A4,ATP13A5,ATP1A2,ATP2B2,ATP2B4,ATP2C2,ATP6V0A…
Cancer,Endocrine System Disorders,Organismal Injury and Abnormalities	Thyroid carcinoma	8.95e-38		A2M,AARSD1,ABI3BP,ABLIM1,ACMSD,ACSM1,ACSS1,ACTA1,ACTA2,ACTG2,ACTL7B,ACTN1,ACTN2,ACTN4,ACY1,ADAMTS13,ADAMTS5,ADAMTS6,ADAMTS8,ADCY8,ADD2,ADGB,ADGRB3,ADRB3,AGR2,AIFM3,AKAP6,ALDH4A1,ALOX12,ALS2,AMN,AMPH,ANGPTL1,ANGPTL2,ANKRD24,ANKS4B,ANXA9,AOC3,APCDD1,APOBEC3H,APOD,AQP1,ARHGDIG,ARHGEF18,ARMCX6,ARSL,ARVCF,ASAH2,ASB16,ASB9,ASPG,ASZ1,ATP13A4,ATP13A5,ATP1A2,ATP2B2,ATP2B4,ATP2C2,ATP6V0A4,ATP6V1G2,B4GALNT1…
Cancer,Neurological Disease,Organismal Injury and Abnormalities	Central nervous system solid tumor	1.55e-37	-0.899	A2M,ABHD1,ABI3BP,ABLIM3,ACMSD,ACSM1,ACSS1,ACTA2,ACTBL2,ACTL7B,ACTN1,ACTN2,ACTN4,ACY1,ADAMDEC1,ADAMTS13,ADAMTS5,ADAMTS6,ADAMTS8,ADCY8,ADD2,ADGB,ADGRB3,AIFM3,AKAP6,ALDH4A1,ALOX12,ALPL,ALS2,AMN,AMPH,ANGPTL1,ANGPTL2,ANKRD24,ANKS4B,AOC3,APCDD1,AQP1,AQP4,ARHGAP1,ARHGEF18,ARHGEF38,ARSL,ARVCF,ASZ1,ATP13A4,ATP13A5,ATP1A2,ATP2B2,ATP2B4,ATP6V0A4,ATP6V1G2,ATP6V1G3,B4GALNT1,B4GALNT4,BAIAP2L1,BCAS3,BCAT1,BLK,B…
Cancer,Organismal Injury and Abnormalities	Breast or colorectal cancer	1.85e-37	-0.292	A2M,ABI3BP,ABLIM1,ABLIM3,ACTA1,ACTA2,ACTC1,ACTL7B,ACTN1,ACTN2,ACTN4,ADAMDEC1,ADAMTS5,ADAMTS6,ADAMTS8,ADCY8,ADD2,ADGB,ADGRB3,ADRB3,AGR2,AKAP6,ALPL,ALS2,AMN,AMPH,ANGPTL1,ANGPTL2,ANKRD24,ANKS4B,ANXA9,AOC3,APCDD1,APOD,AQP1,AQP4,ARHGAP1,ARHGEF18,ARHGEF38,ARSL,ARVCF,ASAH2,ASPG,ATP13A4,ATP13A5,ATP1A2,ATP2B2,ATP2B4,ATP2C2,ATP6V1G3,B3GALT2,B4GALNT1,B4GALNT4,BAIAP2L1,BCAS3,BCAT1,BLK,BMP4,BMP7,BTG2,BTK,C15o…
Cancer,Organismal Injury and Abnormalities	Upper abdominal cancer	1.96e-37	0.058	A2M,AARSD1,ABHD1,ABI3BP,ABLIM1,ABLIM3,ACMSD,ACSS1,ACTA2,ACTBL2,ACTG2,ACTL7B,ACTN1,ACTN2,ACTN4,ACY1,ADAMDEC1,ADAMTS13,ADAMTS5,ADAMTS6,ADCY8,ADD2,ADGB,ADGRB3,ADH6,ADRB3,AGR2,AIFM3,AKAP6,ALDH4A1,ALPL,ALS2,ALX3,AMN,AMPH,ANGPTL1,ANKRD24,ANKS4B,ANXA9,APOBEC3H,APOD,AQP1,AQP4,ARHGAP1,ARHGDIG,ARHGEF18,ARSL,ARVCF,ASB9,ASZ1,ATP13A5,ATP1A2,ATP2B2,ATP2B4,ATP2C2,ATP6V0A4,B3GALT2,B4GALNT1,B4GALNT4,BAIAP2L1,BCAS…
Organismal Injury and Abnormalities	Soft tissue lesion	2.98e-37	-1.79	A2M,ABHD1,ABI3BP,ABLIM3,ACMSD,ACSM1,ACSS1,ACTA2,ACTBL2,ACTC1,ACTL7B,ACTN1,ACTN2,ACTN4,ACY1,ADAMDEC1,ADAMTS13,ADAMTS5,ADAMTS6,ADAMTS8,ADCY8,ADD2,ADGB,ADGRB3,AGTR1,AIFM3,AKAP6,ALDH4A1,ALOX12,ALPL,ALS2,AMN,AMPH,ANGPTL1,ANGPTL2,ANKRD24,ANKS4B,AOC3,APCDD1,APOBEC3H,APOLD1,AQP1,AQP4,ARHGAP1,ARHGEF18,ARHGEF38,ARSL,ARVCF,ASB16,ASPG,ASZ1,ATP13A4,ATP13A5,ATP1A2,ATP2B2,ATP2B4,ATP2C2,ATP6V0A4,ATP6V1G3,B3GALT2…
Cancer,Organismal Injury and Abnormalities,Reproductive System Disease	Genital tumor	5.49e-37	1.124	A2M,AARSD1,ABI3BP,ABLIM3,ACSM1,ACSS1,ACTA1,ACTA2,ACTBL2,ACTC1,ACTG2,ACTL7B,ACTN1,ACTN2,ACTN4,ACY1,ADAMDEC1,ADAMTS13,ADAMTS5,ADAMTS6,ADCY8,ADD2,ADGB,ADGRB3,AGR2,AGTR1,AIFM3,AKAP6,ALDH4A1,ALPL,ALS2,AMPH,ANGPTL1,ANGPTL2,ANKRD24,ANKS4B,ANXA9,AOC3,APCDD1,APOD,APOLD1,AQP1,ARHGEF18,ARHGEF38,ARMCX6,ARSL,ARVCF,ASB16,ASPG,ASZ1,ATP13A4,ATP13A5,ATP1A2,ATP2B2,ATP2B4,ATP2C2,ATP6V0A4,B4GALNT1,B4GALNT4,BAIAP2L1,…
Cancer,Organismal Injury and Abnormalities	Anogenital cancer	9.18e-37		A2M,AARSD1,ABI3BP,ABLIM3,ACSM1,ACSS1,ACTA1,ACTA2,ACTBL2,ACTC1,ACTG2,ACTL7B,ACTN1,ACTN2,ACTN4,ACY1,ADAMDEC1,ADAMTS13,ADAMTS5,ADAMTS6,ADCY8,ADD2,ADGB,ADGRB3,AGR2,AGTR1,AKAP6,ALDH4A1,ALPL,ALS2,AMPH,ANGPTL1,ANGPTL2,ANKRD24,ANKS4B,ANXA9,AOC3,APCDD1,APOD,APOLD1,AQP1,ARHGEF18,ARHGEF38,ARMCX6,ARSL,ARVCF,ASB16,ASPG,ASZ1,ATP13A4,ATP13A5,ATP1A2,ATP2B2,ATP2B4,ATP2C2,ATP6V0A4,B4GALNT1,B4GALNT4,BAIAP2L1,BCAS3,…
Cancer,Organismal Injury and Abnormalities,Reproductive System Disease	Genital tract cancer	1.22e-36		A2M,AARSD1,ABI3BP,ABLIM3,ACSM1,ACSS1,ACTA1,ACTA2,ACTBL2,ACTC1,ACTG2,ACTL7B,ACTN1,ACTN2,ACTN4,ACY1,ADAMDEC1,ADAMTS13,ADAMTS5,ADAMTS6,ADCY8,ADD2,ADGB,ADGRB3,AGR2,AGTR1,AKAP6,ALDH4A1,ALPL,ALS2,AMPH,ANGPTL1,ANGPTL2,ANKRD24,ANKS4B,ANXA9,AOC3,APCDD1,APOD,APOLD1,AQP1,ARHGEF18,ARHGEF38,ARMCX6,ARSL,ARVCF,ASB16,ASPG,ASZ1,ATP13A4,ATP13A5,ATP1A2,ATP2B2,ATP2B4,ATP2C2,ATP6V0A4,B4GALNT1,B4GALNT4,BAIAP2L1,BCAS3,…
Neurological Disease,Organismal Injury and Abnormalities	Neurogenic lesion	1.26e-36	-1.96	A2M,ABHD1,ABI3BP,ABLIM3,ACMSD,ACSM1,ACSS1,ACTA2,ACTBL2,ACTL7B,ACTN1,ACTN2,ACTN4,ACY1,ADAMDEC1,ADAMTS13,ADAMTS5,ADAMTS6,ADAMTS8,ADCY8,ADD2,ADGB,ADGRB3,AGTR1,AIFM3,AKAP6,ALDH4A1,ALOX12,ALPL,ALS2,AMN,AMPH,ANGPTL1,ANGPTL2,ANKRD24,ANKS4B,AOC3,APCDD1,APOLD1,AQP1,AQP4,ARHGAP1,ARHGEF18,ARHGEF38,ARSL,ARVCF,ASZ1,ATP13A4,ATP13A5,ATP1A2,ATP2B2,ATP2B4,ATP6V0A4,ATP6V1G3,B3GALT2,B4GALNT1,B4GALNT4,BAIAP2L1,BCAS3…
Cancer,Organismal Injury and Abnormalities	Pelvic carcinoma	4.27e-36		A2M,AARSD1,ABI3BP,ABLIM1,ABLIM3,ACSM1,ACSS1,ACTBL2,ACTC1,ACTG2,ACTL7B,ACTN1,ACTN2,ACTN4,ACY1,ADAMDEC1,ADAMTS13,ADAMTS5,ADAMTS6,ADAMTS8,ADCY8,ADD2,ADGB,ADGRB3,AKAP6,ALDH4A1,ALPL,ALS2,AMPH,ANGPTL1,ANGPTL2,ANKRD24,ANKS4B,ANXA9,AOC3,APCDD1,APOBEC3H,APOD,APOLD1,AQP1,AQP4,ARHGAP1,ARHGEF18,ARHGEF38,ARMCX6,ARSL,ARVCF,ASB16,ASPG,ASZ1,ATP13A4,ATP13A5,ATP1A2,ATP2B2,ATP2B4,ATP2C2,ATP6V0A4,ATP6V1G3,B4GALNT1,B…
Endocrine System Disorders,Gastrointestinal Disease,Metabolic Disease,Organismal Injury and Abnormalities	Diabetes mellitus	4.78e-36	0.896	A2M,ACSS1,ACTA1,ACTA2,ACTG2,ADAMTS6,ADRB3,AGR2,AGTR1,AKAP6,ALDH4A1,ALOX12,ALPL,AMN,AOC3,APCDD1,APOD,APOLD1,AQP1,ARHGAP1,ARHGDIG,ARVCF,ASAH2,ASPG,ATP2B4,ATP6V1G2,ATP6V1G3,BCAT1,BLK,BMP4,BMP7,BTC,BTG2,BTK,C1QTNF3,C1QTNF6,C1S,C2,C3,C5,C7,CA13,CA14,CA4,CA8,CACNA1S,CACNA2D4,CACNB2,CALB1,CAMK2B,CAMK4,CCDC141,CCDC68,CCL21,CCL3,CCL4,CCN1,CD24,CDC123,CDC42EP3,CDH11,CDH17,CDKN2B,CFTR,CH25H,CHI3L1,CHP2,CHRD…
Cancer,Organismal Injury and Abnormalities	Development of malignant tumor	5.15e-36	-1.051	A2M,AARSD1,ABI3BP,ABLIM3,ACMSD,ACSM1,ACSS1,ACTA1,ACTA2,ACTBL2,ACTC1,ACTG2,ACTL7B,ACTN1,ACTN2,ACTN4,ACY1,ADAMDEC1,ADAMTS5,ADAMTS6,ADAMTS8,ADCY8,ADD2,ADGB,ADGRB3,ADRB3,AGR2,AKAP6,ALDH4A1,ALOX12,ALPL,ALS2,ALX3,AMPH,ANGPTL2,ANKRD24,ANKS4B,ANXA9,AOC3,APCDD1,APOD,AQP1,AQP4,ARHGAP1,ARHGEF18,ARHGEF38,ARMCX6,ARSL,ARVCF,ASAH2,ASB9,ASPG,ASZ1,ATP13A4,ATP13A5,ATP1A2,ATP2B2,ATP2B4,ATP2C2,ATP6V0A4,ATP6V1G3,B3GA…
Cancer,Organismal Injury and Abnormalities,Reproductive System Disease	Breast or gynecological cancer	5.77e-36	-0.44	ABI3BP,ABLIM1,ABLIM3,ACSM1,ACSS1,ACTA2,ACTBL2,ACTC1,ACTG2,ACTL7B,ACTN1,ACTN2,ACTN4,ACY1,ADAMDEC1,ADAMTS5,ADAMTS6,ADAMTS8,ADCY8,ADD2,ADGB,ADGRB3,ADRB3,AGR2,AKAP6,ALDH4A1,ALPL,ALS2,AMN,AMPH,ANGPTL2,ANKRD24,ANXA9,AOC3,APCDD1,APOD,APOLD1,AQP1,ARHGEF18,ARHGEF38,ARMCX6,ARSL,ARVCF,ASZ1,ATP13A5,ATP1A2,ATP2B2,ATP2C2,ATP6V0A4,B4GALNT1,B4GALNT4,BAIAP2L1,BCAS3,BCAT1,BLK,BMP4,BMP7,BTG2,BTK,C1S,C2,C3,C4BPA,C5,…
Cancer,Organismal Injury and Abnormalities	Development of carcinoma	1.11e-35	-0.734	A2M,AARSD1,ABI3BP,ABLIM3,ACMSD,ACSM1,ACSS1,ACTA1,ACTA2,ACTBL2,ACTC1,ACTG2,ACTL7B,ACTN1,ACTN2,ACTN4,ACY1,ADAMDEC1,ADAMTS5,ADAMTS6,ADAMTS8,ADCY8,ADD2,ADGB,ADGRB3,ADRB3,AGR2,AKAP6,ALDH4A1,ALOX12,ALPL,ALS2,ALX3,AMPH,ANGPTL2,ANKRD24,ANKS4B,ANXA9,AOC3,APCDD1,APOD,AQP1,AQP4,ARHGAP1,ARHGEF18,ARHGEF38,ARMCX6,ARSL,ARVCF,ASAH2,ASB9,ASPG,ASZ1,ATP13A4,ATP13A5,ATP1A2,ATP2B2,ATP2B4,ATP2C2,ATP6V0A4,ATP6V1G3,B3GA…
Cancer,Gastrointestinal Disease,Organismal Injury and Abnormalities	Hepato-pancreato-biliary cancer	2.24e-35	0.4	A2M,ABHD1,ABI3BP,ABLIM1,ABLIM3,ACTA2,ACTBL2,ACTG2,ACTL7B,ACTN1,ACTN2,ACTN4,ACY1,ADAMDEC1,ADAMTS13,ADAMTS5,ADAMTS6,ADCY8,ADD2,ADGB,ADGRB3,ADH6,ADRB3,AGR2,AIFM3,AKAP6,ALDH4A1,ALPL,ALS2,ALX3,AMN,AMPH,ANGPTL1,ANKRD24,ANKS4B,ANXA9,APOBEC3H,AQP1,AQP4,ARHGDIG,ARSL,ARVCF,ASB9,ASZ1,ATP13A5,ATP1A2,ATP2B2,ATP2B4,ATP2C2,ATP6V0A4,B3GALT2,B4GALNT1,BAIAP2L1,BCAS3,BCAT1,BMP4,BMP7,BTK,C16orf89,C1QL3,C1QTNF3,C1S,C…
Cancer	Cell transformation	3.16e-35	-1.783	A2M,ABI3BP,ABLIM1,ABLIM3,ACSS1,ACTA1,ACTA2,ACTC1,ACTL7B,ACTN1,ACTN2,ACTN4,ADAMDEC1,ADAMTS5,ADAMTS6,ADCY8,ADD2,ADGB,ADGRB3,ADRB3,AGR2,AGTR1,AIFM3,AKAP6,ALDH4A1,ALOX12,ALPL,ALS2,ALX3,AMPH,ANGPTL1,ANGPTL2,ANKRD24,AOC3,APCDD1,APOBEC3H,APOD,AQP1,ARHGAP1,ARHGDIG,ARHGEF18,ARHGEF38,ARSL,ARVCF,ASPG,ASZ1,ATP13A4,ATP13A5,ATP1A2,ATP2B2,ATP2B4,ATP2C2,ATP6V0A4,B4GALNT1,B4GALNT4,BAIAP2L1,BCAS3,BCAT1,BLK,BMP4,BM…
Cancer,Neurological Disease,Organismal Injury and Abnormalities	Central nervous system cancer	3.56e-35	-0.514	A2M,ABHD1,ABI3BP,ABLIM3,ACMSD,ACSM1,ACSS1,ACTA2,ACTBL2,ACTL7B,ACTN1,ACTN2,ACTN4,ACY1,ADAMDEC1,ADAMTS13,ADAMTS5,ADAMTS6,ADAMTS8,ADCY8,ADD2,ADGB,ADGRB3,AIFM3,AKAP6,ALDH4A1,ALOX12,ALPL,ALS2,AMN,AMPH,ANGPTL1,ANGPTL2,ANKRD24,ANKS4B,AOC3,APCDD1,AQP1,AQP4,ARHGAP1,ARHGEF18,ARHGEF38,ARSL,ARVCF,ASZ1,ATP13A4,ATP13A5,ATP1A2,ATP2B2,ATP2B4,ATP6V0A4,ATP6V1G2,ATP6V1G3,B4GALNT1,B4GALNT4,BAIAP2L1,BCAS3,BCAT1,BLK,B…
Cancer,Organismal Injury and Abnormalities	Development of neuroepithelial tumor	3.87e-35	0.178	A2M,ABHD1,ABI3BP,ABLIM3,ACMSD,ACSM1,ACSS1,ACTA2,ACTBL2,ACTL7B,ACTN1,ACTN2,ACTN4,ADAMDEC1,ADAMTS13,ADAMTS5,ADAMTS6,ADAMTS8,ADCY8,ADD2,ADGB,ADGRB3,AIFM3,AKAP6,ALDH4A1,ALOX12,ALPL,ALS2,AMN,AMPH,ANGPTL1,ANGPTL2,ANKRD24,ANKS4B,AOC3,APCDD1,AQP1,AQP4,ARHGAP1,ARHGEF18,ARHGEF38,ARSL,ARVCF,ASZ1,ATP13A4,ATP13A5,ATP1A2,ATP2B2,ATP2B4,ATP6V0A4,ATP6V1G2,ATP6V1G3,B4GALNT1,B4GALNT4,BAIAP2L1,BCAS3,BCAT1,BLK,BMP7,B…
Cancer,Organismal Injury and Abnormalities	Neoplasia of cells	9.27e-35	-1.733	A2M,ABI3BP,ABLIM1,ABLIM3,ACSS1,ACTA1,ACTA2,ACTC1,ACTL7B,ACTN1,ACTN2,ACTN4,ADAMDEC1,ADAMTS5,ADAMTS6,ADCY8,ADD2,ADGB,ADGRB3,ADRB3,AGR2,AGTR1,AIFM3,AKAP6,ALDH4A1,ALOX12,ALPL,ALS2,ALX3,AMPH,ANGPTL1,ANGPTL2,ANKRD24,AOC3,APCDD1,APOBEC3H,APOD,AQP1,ARHGAP1,ARHGDIG,ARHGEF18,ARHGEF38,ARSL,ARVCF,ASPG,ASZ1,ATP13A4,ATP13A5,ATP1A2,ATP2B2,ATP2B4,ATP2C2,ATP6V0A4,B4GALNT1,B4GALNT4,BAIAP2L1,BCAS3,BCAT1,BLK,BMP4,BM…
Cancer,Neurological Disease,Organismal Injury and Abnormalities	Glioma	9.27e-35	0.178	A2M,ABHD1,ABI3BP,ABLIM3,ACMSD,ACSM1,ACSS1,ACTA2,ACTBL2,ACTL7B,ACTN1,ACTN2,ACTN4,ADAMDEC1,ADAMTS13,ADAMTS5,ADAMTS6,ADAMTS8,ADCY8,ADD2,ADGB,ADGRB3,AIFM3,AKAP6,ALDH4A1,ALOX12,ALPL,ALS2,AMN,AMPH,ANGPTL1,ANGPTL2,ANKRD24,ANKS4B,AOC3,APCDD1,AQP1,AQP4,ARHGAP1,ARHGEF18,ARHGEF38,ARSL,ARVCF,ASZ1,ATP13A4,ATP13A5,ATP1A2,ATP2B2,ATP2B4,ATP6V0A4,ATP6V1G2,ATP6V1G3,B4GALNT1,B4GALNT4,BAIAP2L1,BCAS3,BCAT1,BLK,BMP7,B…
Metabolic Disease,Organismal Injury and Abnormalities	Glucose metabolism disorder	1.46e-34	-0.12	A2M,ACSS1,ACTA1,ACTA2,ACTG2,ADAMTS6,ADRB3,AGR2,AGTR1,AKAP6,ALDH4A1,ALOX12,ALPL,AMN,AOC3,APCDD1,APOD,APOLD1,AQP1,ARHGAP1,ARHGDIG,ARVCF,ASAH2,ASPG,ATP2B4,ATP6V1G2,ATP6V1G3,BAIAP2L1,BCAT1,BLK,BMP4,BMP7,BTC,BTG2,BTK,C1QL3,C1QTNF3,C1QTNF6,C1S,C2,C3,C5,C7,CA13,CA14,CA4,CA8,CACNA1S,CACNA2D4,CACNB2,CALB1,CAMK2B,CAMK4,CCDC141,CCDC68,CCKBR,CCL21,CCL3,CCL4,CCL8,CCN1,CD24,CDC123,CDC42EP3,CDH11,CDH17,CDKN2B,C…
Cancer,Organismal Injury and Abnormalities	Genitourinary adenocarcinoma	7.07e-34	-0.391	A2M,AARSD1,ABI3BP,ABLIM3,ACSM1,ACSS1,ACTA2,ACTBL2,ACTC1,ACTG2,ACTL7B,ACTN1,ACTN2,ACTN4,ACY1,ADAMDEC1,ADAMTS13,ADAMTS5,ADAMTS6,ADAMTS8,ADCY8,ADD2,ADGB,ADGRB3,ADRB3,AKAP6,ALDH4A1,ALS2,AMPH,ANGPTL1,ANGPTL2,ANKRD24,ANKS4B,ANXA9,AOC3,APCDD1,APOD,AQP1,ARHGEF18,ARHGEF38,ARMCX6,ARSL,ARVCF,ASB16,ASPG,ASZ1,ATP13A4,ATP13A5,ATP1A2,ATP2B2,ATP2B4,ATP2C2,ATP6V0A4,B4GALNT1,B4GALNT4,BAIAP2L1,BCAS3,BCAT1,BLK,BMP4,…
Neurological Disease,Organismal Injury and Abnormalities	Brain lesion	1.34e-33	-2.034	A2M,ABHD1,ABI3BP,ABLIM3,ACMSD,ACSM1,ACSS1,ACTA2,ACTBL2,ACTL7B,ACTN1,ACTN2,ACTN4,ACY1,ADAMDEC1,ADAMTS13,ADAMTS5,ADAMTS6,ADAMTS8,ADCY8,ADD2,ADGB,ADGRB3,AGTR1,AIFM3,AKAP6,ALDH4A1,ALOX12,ALPL,ALS2,AMN,AMPH,ANGPTL1,ANGPTL2,ANKRD24,ANKS4B,AOC3,APCDD1,AQP1,AQP4,ARHGAP1,ARHGEF18,ARHGEF38,ARSL,ARVCF,ASZ1,ATP13A4,ATP13A5,ATP1A2,ATP2B2,ATP2B4,ATP6V0A4,ATP6V1G3,B3GALT2,B4GALNT1,B4GALNT4,BAIAP2L1,BCAS3,BCAT1,…
Cancer,Neurological Disease,Organismal Injury and Abnormalities	Glioma cancer	1.77e-33	-0.036	A2M,ABHD1,ABI3BP,ABLIM3,ACMSD,ACSM1,ACSS1,ACTA2,ACTBL2,ACTL7B,ACTN1,ACTN2,ACTN4,ADAMDEC1,ADAMTS13,ADAMTS5,ADAMTS6,ADAMTS8,ADCY8,ADD2,ADGB,ADGRB3,AIFM3,AKAP6,ALDH4A1,ALOX12,ALPL,ALS2,AMN,AMPH,ANGPTL1,ANGPTL2,ANKRD24,ANKS4B,AOC3,APCDD1,AQP1,AQP4,ARHGAP1,ARHGEF18,ARHGEF38,ARSL,ARVCF,ASZ1,ATP13A4,ATP13A5,ATP1A2,ATP2B2,ATP2B4,ATP6V0A4,ATP6V1G2,ATP6V1G3,B4GALNT1,B4GALNT4,BAIAP2L1,BCAS3,BCAT1,BLK,BMP7,B…
Cancer,Organismal Injury and Abnormalities	Development of adenocarcinoma	2.02e-32	-1.541	ABI3BP,ABLIM3,ACSM1,ACSS1,ACTA2,ACTBL2,ACTC1,ACTL7B,ACTN1,ACTN2,ACTN4,ACY1,ADAMDEC1,ADAMTS5,ADAMTS6,ADAMTS8,ADCY8,ADD2,ADGB,ADGRB3,ADRB3,AGR2,AKAP6,ALDH4A1,ALOX12,ALS2,AMPH,ANGPTL2,ANKRD24,ANXA9,AOC3,APCDD1,APOD,AQP1,AQP4,ARHGAP1,ARHGEF18,ARHGEF38,ARMCX6,ARSL,ARVCF,ASAH2,ASB9,ASZ1,ATP13A4,ATP13A5,ATP1A2,ATP2B2,ATP2C2,ATP6V0A4,B4GALNT1,B4GALNT4,BCAS3,BCAT1,BLK,BMP7,BTG2,BTK,C16orf89,C1QL3,C1QTNF3,…
Cancer,Organismal Injury and Abnormalities	Breast or pancreatic cancer	2.43e-32	-1.071	ABI3BP,ABLIM1,ABLIM3,ACTA2,ACTBL2,ACTL7B,ACTN2,ACTN4,ADAMDEC1,ADAMTS13,ADAMTS5,ADAMTS6,ADAMTS8,ADCY8,ADD2,ADGB,ADGRB3,ADRB3,AGR2,AKAP6,ALPL,ALS2,AMN,AMPH,ANGPTL2,ANKRD24,ANKS4B,ANXA9,AOC3,APCDD1,APOD,AQP1,AQP4,ARHGEF18,ARHGEF38,ARSL,ATP13A5,ATP1A2,ATP2B2,ATP2B4,ATP2C2,B3GALT2,B4GALNT1,BAIAP2L1,BCAS3,BCAT1,BLK,BMP4,BMP7,BTG2,BTK,C16orf89,C2,C22orf46P,C3,C5,C7,CA13,CA14,CA4,CA8,CACNA1G,CACNA1S,CACN…
Cancer,Organismal Injury and Abnormalities	Pelvic adenocarcinoma	3.16e-32		A2M,AARSD1,ABI3BP,ABLIM3,ACSM1,ACSS1,ACTBL2,ACTC1,ACTG2,ACTL7B,ACTN1,ACTN2,ACTN4,ACY1,ADAMDEC1,ADAMTS13,ADAMTS5,ADAMTS6,ADCY8,ADD2,ADGB,ADGRB3,AKAP6,ALDH4A1,ALS2,AMPH,ANGPTL1,ANGPTL2,ANKRD24,ANKS4B,ANXA9,AOC3,APCDD1,APOD,AQP1,ARHGEF18,ARHGEF38,ARMCX6,ARSL,ARVCF,ASB16,ASPG,ASZ1,ATP13A4,ATP13A5,ATP1A2,ATP2B2,ATP2B4,ATP2C2,ATP6V0A4,ATP6V1G3,B4GALNT1,B4GALNT4,BAIAP2L1,BCAS3,BCAT1,BLK,BMP4,BMP7,BTK,C1…
Cancer,Neurological Disease,Organismal Injury and Abnormalities	Brain tumor	3.34e-32	-2.201	A2M,ABHD1,ABI3BP,ABLIM3,ACMSD,ACSM1,ACSS1,ACTA2,ACTBL2,ACTL7B,ACTN1,ACTN2,ACTN4,ACY1,ADAMDEC1,ADAMTS13,ADAMTS5,ADAMTS6,ADAMTS8,ADCY8,ADD2,ADGB,ADGRB3,AIFM3,AKAP6,ALDH4A1,ALOX12,ALPL,ALS2,AMN,AMPH,ANGPTL1,ANGPTL2,ANKRD24,ANKS4B,AOC3,APCDD1,AQP1,AQP4,ARHGAP1,ARHGEF18,ARHGEF38,ARSL,ARVCF,ASZ1,ATP13A4,ATP13A5,ATP1A2,ATP2B2,ATP2B4,ATP6V0A4,ATP6V1G3,B4GALNT1,B4GALNT4,BAIAP2L1,BCAS3,BCAT1,BLK,BMP7,BTBD1…
Neurological Disease,Organismal Injury and Abnormalities	Intracranial lesion	3.47e-32	-2.201	A2M,ABHD1,ABI3BP,ABLIM3,ACMSD,ACSM1,ACSS1,ACTA2,ACTBL2,ACTL7B,ACTN1,ACTN2,ACTN4,ACY1,ADAMDEC1,ADAMTS13,ADAMTS5,ADAMTS6,ADAMTS8,ADCY8,ADD2,ADGB,ADGRB3,AIFM3,AKAP6,ALDH4A1,ALOX12,ALPL,ALS2,AMN,AMPH,ANGPTL1,ANGPTL2,ANKRD24,ANKS4B,AOC3,APCDD1,AQP1,AQP4,ARHGAP1,ARHGEF18,ARHGEF38,ARSL,ARVCF,ASZ1,ATP13A4,ATP13A5,ATP1A2,ATP2B2,ATP2B4,ATP6V0A4,ATP6V1G3,B4GALNT1,B4GALNT4,BAIAP2L1,BCAS3,BCAT1,BLK,BMP7,BTBD1…
Gastrointestinal Disease,Organismal Injury and Abnormalities	Colorectal lesion	9.47e-32	-0.91	A2M,ABI3BP,ABLIM3,ACTA1,ACTA2,ACTC1,ACTL7B,ACTN1,ACTN2,ADAMTS8,ADCY8,ADD2,ADGB,ADGRB3,AGR2,AKAP6,ALPL,ALS2,AMPH,ANGPTL1,ANGPTL2,ANKRD24,ANKS4B,AOC3,APCDD1,APOD,AQP1,AQP4,ARHGAP1,ARHGEF18,ARHGEF38,ARSL,ARVCF,ASAH2,ASPG,ATP13A4,ATP13A5,ATP1A2,ATP2B2,ATP2B4,ATP2C2,ATP6V1G3,B3GALT2,B4GALNT1,B4GALNT4,BCAS3,BMP4,BMP7,C15orf48,C1QL3,C1QTNF3,C1QTNF6,C2,C3,C4BPA,C5,C7,CA4,CABLES2,CACNA1G,CACNA1S,CACNA2D4,…
Cancer,Gastrointestinal Disease,Organismal Injury and Abnormalities	Colorectal tumor	1.98e-31	-0.631	A2M,ABI3BP,ABLIM3,ACTA1,ACTA2,ACTC1,ACTL7B,ACTN1,ACTN2,ADAMTS8,ADCY8,ADD2,ADGB,ADGRB3,AGR2,AKAP6,ALPL,ALS2,AMPH,ANGPTL1,ANGPTL2,ANKRD24,ANKS4B,AOC3,APCDD1,APOD,AQP1,AQP4,ARHGAP1,ARHGEF18,ARHGEF38,ARSL,ARVCF,ASAH2,ASPG,ATP13A4,ATP13A5,ATP1A2,ATP2B2,ATP2B4,ATP2C2,ATP6V1G3,B3GALT2,B4GALNT1,B4GALNT4,BCAS3,BMP4,BMP7,C15orf48,C1QL3,C1QTNF3,C1QTNF6,C2,C3,C4BPA,C5,C7,CA4,CABLES2,CACNA1G,CACNA1S,CACNA2D4,…
Organismal Injury and Abnormalities	Non-malignant disorder	5.08e-31	-1.937	ABHD1,ACTA1,ACTA2,ACTC1,ACTN1,ACTN2,ACTN4,ADAMTS5,ADGRB3,ADRB3,AGR2,AGTR1,AKAP6,ALOX12,ALX3,AMPH,ANGPTL1,ANGPTL2,AOC3,APCDD1,APOD,APOLD1,ARSL,ARVCF,ATP1A2,ATP2B2,BCAS3,BCAT1,BLK,BMP4,BMP7,BTG2,BTK,C15orf48,C1QTNF6,C1S,C2,C3,C4BPA,C5,C7,CA13,CA14,CA4,CACNA1S,CACNA2D4,CACNB2,CAMK2B,CAMK4,CCDC68,CCL21,CCL3,CCL4,CCN1,CCN3,CD24,CDC42EP3,CDH11,CDH13,CDK1,CDKN2B,CDON,CETN2,CHP2,CHRDL2,CHRM3,CHRM4,CHST9,…
Cancer,Organismal Injury and Abnormalities,Reproductive System Disease	Tumorigenesis of reproductive tract	5.4e-31	2.433	ABI3BP,ABLIM3,ACSM1,ACSS1,ACTBL2,ACTC1,ACTG2,ACTL7B,ACTN1,ACTN2,ACTN4,ACY1,ADAMDEC1,ADAMTS5,ADAMTS6,ADCY8,ADD2,ADGB,ADGRB3,AGR2,AKAP6,ALDH4A1,ALPL,ALS2,AMPH,ANGPTL2,ANKRD24,AOC3,APCDD1,APOD,APOLD1,AQP1,ARHGEF18,ARMCX6,ARSL,ARVCF,ASZ1,ATP13A5,ATP1A2,ATP2B2,ATP2C2,ATP6V0A4,B4GALNT4,BCAT1,BMP7,BTK,C1S,C2,C3,C4BPA,C5,C7,CA8,CACNA1G,CACNA2D4,CACNB2,CAMK2B,CAP2,CASQ1,CCDC141,CCKBR,CCL21,CCL3,CCL4,CCN1,…
Cancer,Organismal Injury and Abnormalities,Reproductive System Disease	Female genital neoplasm	7.36e-31	2.433	ABI3BP,ABLIM3,ACSM1,ACSS1,ACTBL2,ACTC1,ACTG2,ACTL7B,ACTN1,ACTN2,ACTN4,ACY1,ADAMDEC1,ADAMTS5,ADAMTS6,ADCY8,ADD2,ADGB,ADGRB3,AGR2,AKAP6,ALDH4A1,ALPL,ALS2,AMPH,ANGPTL2,ANKRD24,AOC3,APCDD1,APOD,APOLD1,AQP1,ARHGEF18,ARMCX6,ARSL,ARVCF,ASZ1,ATP13A5,ATP1A2,ATP2B2,ATP2C2,ATP6V0A4,B4GALNT4,BCAT1,BMP7,BTK,C1S,C2,C3,C4BPA,C5,C7,CA8,CACNA1G,CACNA2D4,CACNB2,CAMK2B,CAP2,CASQ1,CCDC141,CCKBR,CCL21,CCL3,CCL4,CCN1,…
Cancer,Organismal Injury and Abnormalities,Reproductive System Disease	Development of genital tumor	8.9e-31		ABI3BP,ABLIM3,ACSM1,ACSS1,ACTBL2,ACTC1,ACTG2,ACTL7B,ACTN1,ACTN2,ACTN4,ACY1,ADAMDEC1,ADAMTS5,ADCY8,ADD2,ADGB,ADGRB3,AKAP6,ALDH4A1,ALS2,AMPH,ANGPTL2,ANKRD24,AOC3,APCDD1,APOD,APOLD1,AQP1,ARHGEF18,ARMCX6,ARSL,ARVCF,ASZ1,ATP13A5,ATP1A2,ATP2B2,ATP2C2,ATP6V0A4,B4GALNT4,BCAT1,BMP7,BTK,C1S,C2,C3,C4BPA,C5,C7,CA8,CACNA1G,CACNA2D4,CACNB2,CAMK2B,CAP2,CASQ1,CCDC141,CCKBR,CCL21,CCL3,CCL4,CCN1,CD24,CDA,CDC123,CD…
Cancer,Neurological Disease,Organismal Injury and Abnormalities	High grade glioma	1.12e-30	-0.036	A2M,ABHD1,ABI3BP,ABLIM3,ACMSD,ACSM1,ACSS1,ACTBL2,ACTL7B,ACTN1,ACTN2,ACTN4,ADAMDEC1,ADAMTS13,ADAMTS5,ADAMTS6,ADAMTS8,ADCY8,ADD2,ADGB,ADGRB3,AKAP6,ALDH4A1,ALOX12,ALPL,ALS2,AMPH,ANGPTL1,ANKRD24,ANKS4B,APCDD1,AQP1,AQP4,ARHGAP1,ARHGEF18,ARHGEF38,ARSL,ARVCF,ASZ1,ATP13A4,ATP13A5,ATP1A2,ATP2B2,ATP2B4,ATP6V0A4,ATP6V1G2,ATP6V1G3,B4GALNT1,B4GALNT4,BAIAP2L1,BCAS3,BCAT1,BLK,BTBD16,BTC,C1QL3,C1S,C2,C22orf46P,C…
Endocrine System Disorders,Gastrointestinal Disease,Metabolic Disease,Organismal Injury and Abnormalities	Diabetic complication	2.36e-30		ACTA1,ACTG2,ADRB3,AGTR1,ALDH4A1,APCDD1,APOD,APOLD1,AQP1,ARHGDIG,ASPG,ATP2B4,ATP6V1G3,BLK,BMP4,BTG2,BTK,C1QTNF3,C1QTNF6,C1S,C3,C7,CA13,CA14,CA4,CA8,CACNA1S,CACNA2D4,CACNB2,CALB1,CCDC141,CCL21,CCL3,CCN1,CD24,CDH11,CHI3L1,CHP2,CHRDL2,CHRM3,CHRM4,CNR1,COL11A1,COL12A1,COL22A1,COL2A1,COL4A3,COL4A4,COL5A3,COL7A1,COL9A3,CPA3,CRABP1,Cryzl2,CXCL1,CXCL2,CYP51A1,DAPP1,DMRT2,DPP10,DTNA,DUSP2,EGR1,F10,FABP4,FA…
Cancer,Organismal Injury and Abnormalities,Reproductive System Disease	Genital carcinoma	3.39e-30		A2M,AARSD1,ABI3BP,ABLIM3,ACSM1,ACSS1,ACTBL2,ACTC1,ACTG2,ACTL7B,ACTN1,ACTN2,ACTN4,ACY1,ADAMDEC1,ADAMTS13,ADAMTS5,ADAMTS6,ADCY8,ADD2,ADGB,ADGRB3,AKAP6,ALDH4A1,ALS2,AMPH,ANGPTL1,ANGPTL2,ANKRD24,ANKS4B,ANXA9,AOC3,APCDD1,APOD,APOLD1,AQP1,ARHGEF18,ARHGEF38,ARMCX6,ARSL,ARVCF,ASB16,ASPG,ASZ1,ATP13A4,ATP13A5,ATP1A2,ATP2B2,ATP2B4,ATP2C2,ATP6V0A4,B4GALNT1,B4GALNT4,BAIAP2L1,BCAS3,BCAT1,BLK,BMP7,BTK,C1S,C2,C3…
Cancer,Neurological Disease,Organismal Injury and Abnormalities	Brain cancer	6.47e-30		A2M,ABHD1,ABI3BP,ABLIM3,ACMSD,ACSM1,ACSS1,ACTA2,ACTBL2,ACTL7B,ACTN1,ACTN2,ACTN4,ACY1,ADAMDEC1,ADAMTS13,ADAMTS5,ADAMTS6,ADAMTS8,ADCY8,ADD2,ADGB,ADGRB3,AIFM3,AKAP6,ALDH4A1,ALOX12,ALPL,ALS2,AMN,AMPH,ANGPTL1,ANGPTL2,ANKRD24,ANKS4B,AOC3,APCDD1,AQP1,AQP4,ARHGAP1,ARHGEF18,ARHGEF38,ARSL,ARVCF,ASZ1,ATP13A4,ATP13A5,ATP1A2,ATP2B2,ATP2B4,ATP6V0A4,ATP6V1G3,B4GALNT1,B4GALNT4,BAIAP2L1,BCAS3,BCAT1,BLK,BMP7,BTBD1…
Cancer,Organismal Injury and Abnormalities,Reproductive System Disease	Female genital tract cancer	1.46e-29		ABI3BP,ABLIM3,ACSM1,ACSS1,ACTBL2,ACTC1,ACTG2,ACTL7B,ACTN1,ACTN2,ACTN4,ACY1,ADAMDEC1,ADAMTS5,ADAMTS6,ADCY8,ADD2,ADGB,ADGRB3,AGR2,AKAP6,ALDH4A1,ALS2,AMPH,ANGPTL2,ANKRD24,AOC3,APCDD1,APOD,APOLD1,AQP1,ARHGEF18,ARMCX6,ARSL,ARVCF,ASZ1,ATP13A5,ATP1A2,ATP2B2,ATP2C2,ATP6V0A4,B4GALNT4,BCAT1,BMP7,BTK,C1S,C2,C3,C4BPA,C5,C7,CA8,CACNA1G,CACNA2D4,CACNB2,CAMK2B,CAP2,CASQ1,CCDC141,CCKBR,CCL21,CCL3,CCL4,CCN1,CD24,…
Cancer,Neurological Disease,Organismal Injury and Abnormalities	Brain glioma	1.75e-29		A2M,ABHD1,ABI3BP,ABLIM3,ACMSD,ACSM1,ACSS1,ACTA2,ACTBL2,ACTL7B,ACTN1,ACTN2,ACTN4,ADAMDEC1,ADAMTS13,ADAMTS5,ADAMTS6,ADAMTS8,ADCY8,ADD2,ADGB,ADGRB3,AIFM3,AKAP6,ALDH4A1,ALOX12,ALPL,ALS2,AMN,AMPH,ANGPTL1,ANGPTL2,ANKRD24,ANKS4B,AOC3,APCDD1,AQP1,AQP4,ARHGAP1,ARHGEF18,ARHGEF38,ARSL,ARVCF,ASZ1,ATP13A4,ATP13A5,ATP1A2,ATP2B2,ATP2B4,ATP6V0A4,ATP6V1G3,B4GALNT1,B4GALNT4,BAIAP2L1,BCAS3,BCAT1,BLK,BMP7,BTBD16,BTC…
Gastrointestinal Disease,Hepatic System Disease,Organismal Injury and Abnormalities	Liver lesion	1.86e-29	0.53	A2M,ABHD1,ABI3BP,ABLIM1,ABLIM3,ACTA1,ACTA2,ACTC1,ACTG2,ACTL7B,ACTN1,ACTN4,ACY1,ADAMDEC1,ADAMTS13,ADAMTS5,ADAMTS6,ADCY8,ADD2,ADGB,ADGRB3,ADH6,ADRB3,AGTR1,AIFM3,AKAP6,ALDH4A1,ALPL,ALS2,ALX3,AMN,AMPH,ANGPTL1,ANKRD24,ANXA9,APCDD1,APOBEC3H,AQP1,ARHGDIG,ARHGEF18,ARSL,ARVCF,ASAH2,ASB9,ASZ1,ATP13A5,ATP1A2,ATP2B2,ATP2C2,ATP6V0A4,BCAS3,BCAT1,BMP4,BMP7,BTK,C16orf89,C1QL3,C1QTNF3,C1S,C2,C3,C4BPA,C5,C7,CA13,C…
Cancer,Organismal Injury and Abnormalities,Reproductive System Disease	Uterine tumor	2.47e-29		ABI3BP,ABLIM3,ACSM1,ACSS1,ACTBL2,ACTC1,ACTG2,ACTL7B,ACTN1,ACTN2,ACTN4,ACY1,ADAMTS5,ADCY8,ADD2,ADGB,ADGRB3,AKAP6,ALDH4A1,AMPH,ANGPTL2,ANKRD24,AOC3,APOD,APOLD1,AQP1,ARHGEF18,ARMCX6,ARSL,ARVCF,ASZ1,ATP13A5,ATP1A2,ATP2B2,ATP2C2,ATP6V0A4,B4GALNT4,BCAT1,BMP7,BTK,C1S,C2,C3,C4BPA,C7,CA8,CACNA1G,CACNA2D4,CACNB2,CAMK2B,CAP2,CASQ1,CCDC141,CCKBR,CCL21,CCL3,CCL4,CCN1,CD24,CDA,CDC123,CDC42EP3,CDH11,CDH13,CDH17…
Cancer,Organismal Injury and Abnormalities	Breast or gastric cancer	5.12e-29	-0.44	A2M,AARSD1,ABI3BP,ABLIM1,ABLIM3,ACMSD,ACSS1,ACTA2,ACTBL2,ACTG2,ACTN2,ACTN4,ADAMDEC1,ADAMTS5,ADAMTS6,ADAMTS8,ADCY8,ADD2,ADGB,ADGRB3,ADRB3,AGR2,AKAP6,ALPL,ALS2,ALX3,AMN,AMPH,ANGPTL2,ANKRD24,ANXA9,AOC3,APCDD1,APOD,AQP1,ARHGAP1,ARHGEF18,ARHGEF38,ATP13A5,ATP1A2,ATP2B2,ATP2C2,ATP6V0A4,B4GALNT1,B4GALNT4,BAIAP2L1,BCAS3,BCAT1,BLK,BMP4,BMP7,BTG2,BTK,C1S,C2,C3,C5,C7,CA13,CA14,CA4,CA8,CACNA1G,CACNA1S,CACNA2D…
Cancer,Organismal Injury and Abnormalities	Cancer of cells	6.92e-29	-1.83	A2M,ABI3BP,ABLIM1,ABLIM3,ACSS1,ACTA1,ACTA2,ACTC1,ACTL7B,ACTN2,ACTN4,ADAMTS6,ADCY8,ADD2,ADGRB3,ADRB3,AGR2,AGTR1,AIFM3,AKAP6,ALOX12,ALPL,ALS2,ALX3,AMPH,ANGPTL1,ANGPTL2,ANKRD24,AOC3,APCDD1,APOBEC3H,APOD,AQP1,ARHGAP1,ARHGDIG,ARHGEF38,ARVCF,ASZ1,ATP13A4,ATP13A5,ATP1A2,ATP2B2,ATP2C2,B4GALNT4,BAIAP2L1,BCAT1,BLK,BMP4,BMP7,BTG2,BTK,C1S,C2CD4B,C3,C7,CACNA1G,CACNA1S,CACNA2D4,CACNB2,CALB1,CAMK2B,CAP2,CAVIN4,…
Cancer,Gastrointestinal Disease,Organismal Injury and Abnormalities	Colorectal cancer	8.87e-29	-0.045	A2M,ABI3BP,ABLIM3,ACTA1,ACTA2,ACTC1,ACTL7B,ACTN1,ACTN2,ADAMTS8,ADCY8,ADD2,ADGB,ADGRB3,AGR2,AKAP6,ALPL,ALS2,AMPH,ANGPTL1,ANGPTL2,ANKRD24,ANKS4B,AOC3,APCDD1,APOD,AQP1,AQP4,ARHGAP1,ARHGEF18,ARHGEF38,ARSL,ARVCF,ASAH2,ASPG,ATP13A4,ATP13A5,ATP1A2,ATP2B2,ATP2B4,ATP2C2,ATP6V1G3,B3GALT2,B4GALNT1,B4GALNT4,BCAS3,BMP4,BMP7,C15orf48,C1QL3,C1QTNF3,C1QTNF6,C2,C3,C4BPA,C5,C7,CA4,CABLES2,CACNA1G,CACNA1S,CACNA2D4,…
Cancer,Neurological Disease,Organismal Injury and Abnormalities	Malignant brain glioma	7.02e-28		A2M,ABHD1,ABI3BP,ABLIM3,ACMSD,ACSM1,ACSS1,ACTA2,ACTBL2,ACTL7B,ACTN1,ACTN2,ACTN4,ADAMDEC1,ADAMTS13,ADAMTS5,ADAMTS6,ADAMTS8,ADCY8,ADD2,ADGB,ADGRB3,AIFM3,AKAP6,ALDH4A1,ALOX12,ALPL,ALS2,AMN,AMPH,ANGPTL1,ANGPTL2,ANKRD24,ANKS4B,AOC3,APCDD1,AQP1,AQP4,ARHGAP1,ARHGEF18,ARHGEF38,ARSL,ARVCF,ASZ1,ATP13A4,ATP13A5,ATP1A2,ATP2B2,ATP2B4,ATP6V0A4,ATP6V1G3,B4GALNT1,B4GALNT4,BAIAP2L1,BCAS3,BCAT1,BLK,BMP7,BTBD16,BTC…
Cancer,Organismal Injury and Abnormalities	Hematological or lymphatic system tumor	1.22e-27	-0.031	ABI3BP,ABLIM1,ACSS1,ACTA2,ACTC1,ACTL7B,ACTN1,ADAMDEC1,ADAMTS5,ADAMTS6,ADCY8,ADD2,ADGB,ADGRB3,ADRB3,AGR2,AGTR1,AIFM3,AKAP6,ALDH4A1,ALOX12,ALPL,ALS2,AMPH,ANKRD24,AOC3,APCDD1,AQP1,ARHGAP1,ARHGEF18,ARHGEF38,ARSL,ARVCF,ASPG,ASZ1,ATP13A4,ATP13A5,ATP1A2,ATP2B2,ATP2B4,ATP2C2,ATP6V0A4,B4GALNT1,B4GALNT4,BCAS3,BCAT1,BMP7,BTG2,BTK,C16orf89,C1QL3,C1S,C2CD4B,C3,C5,C7,CACNA1G,CACNA2D4,CACNB2,CASQ1,CCDC190,CCKBR…
Cancer,Hematological Disease,Organismal Injury and Abnormalities	Neoplasia of blood cells	1.39e-27	0.156	ABI3BP,ABLIM1,ACSS1,ACTA2,ACTC1,ACTL7B,ACTN1,ADAMDEC1,ADAMTS5,ADAMTS6,ADCY8,ADD2,ADGB,ADGRB3,ADRB3,AGR2,AGTR1,AIFM3,AKAP6,ALDH4A1,ALOX12,ALPL,ALS2,AMPH,ANKRD24,AOC3,APCDD1,AQP1,ARHGAP1,ARHGEF18,ARHGEF38,ARSL,ARVCF,ASPG,ASZ1,ATP13A4,ATP13A5,ATP1A2,ATP2B2,ATP2B4,ATP2C2,ATP6V0A4,B4GALNT1,B4GALNT4,BCAS3,BCAT1,BMP7,BTG2,BTK,C16orf89,C1QL3,C1S,C2CD4B,C3,C5,C7,CACNA1G,CACNA2D4,CACNB2,CCDC190,CCKBR,CCL21…
Cancer,Gastrointestinal Disease,Hepatic System Disease,Organismal Injury and Abnormalities	Hepatobiliary carcinoma	1.43e-27	0.808	A2M,ABHD1,ABI3BP,ABLIM1,ABLIM3,ACTBL2,ACTG2,ACTL7B,ACTN1,ACY1,ADAMDEC1,ADAMTS13,ADAMTS5,ADAMTS6,ADCY8,ADD2,ADGB,ADGRB3,ADH6,ADRB3,AIFM3,AKAP6,ALDH4A1,ALPL,ALS2,ALX3,AMN,AMPH,ANGPTL1,ANKRD24,ANXA9,APOBEC3H,AQP1,ARHGDIG,ARVCF,ASB9,ASZ1,ATP13A5,ATP1A2,ATP2B2,ATP2C2,ATP6V0A4,BCAS3,BCAT1,BMP4,BMP7,BTK,C16orf89,C1QL3,C1QTNF3,C1S,C2,C3,C4BPA,C5,C7,CA13,CA14,CA4,CABLES2,CACNA1G,CACNA1S,CACNA2D4,CACNB2,CA…
Cancer,Hematological Disease,Organismal Injury and Abnormalities	Hematologic cancer	2.48e-27	0.229	ABI3BP,ABLIM1,ACSS1,ACTA2,ACTC1,ACTL7B,ACTN1,ADAMTS5,ADAMTS6,ADCY8,ADD2,ADGB,ADGRB3,ADRB3,AGR2,AGTR1,AIFM3,AKAP6,ALDH4A1,ALOX12,ALPL,ALS2,AMPH,ANKRD24,AOC3,APCDD1,AQP1,ARHGAP1,ARHGEF18,ARHGEF38,ARSL,ARVCF,ASPG,ASZ1,ATP13A4,ATP13A5,ATP1A2,ATP2B2,ATP2B4,ATP2C2,ATP6V0A4,B4GALNT1,B4GALNT4,BCAS3,BCAT1,BMP7,BTG2,BTK,C16orf89,C1QL3,C1S,C2CD4B,C3,C5,C7,CACNA1G,CACNA2D4,CACNB2,CASQ1,CCDC190,CCKBR,CCL21,CC…
Cancer,Gastrointestinal Disease,Hepatic System Disease,Organismal Injury and Abnormalities	Liver carcinoma	2.63e-27	0.972	ABHD1,ABI3BP,ABLIM1,ABLIM3,ACTG2,ACTL7B,ACTN1,ACY1,ADAMDEC1,ADAMTS13,ADAMTS5,ADAMTS6,ADCY8,ADD2,ADGB,ADGRB3,ADH6,ADRB3,AIFM3,AKAP6,ALDH4A1,ALPL,ALS2,ALX3,AMN,AMPH,ANGPTL1,ANKRD24,ANXA9,APOBEC3H,AQP1,ARHGDIG,ARVCF,ASB9,ASZ1,ATP13A5,ATP1A2,ATP2B2,ATP2C2,ATP6V0A4,BCAS3,BCAT1,BMP4,BMP7,BTK,C16orf89,C1QL3,C1QTNF3,C1S,C2,C3,C4BPA,C5,C7,CA13,CA14,CA4,CABLES2,CACNA1G,CACNA1S,CACNA2D4,CACNB2,CALB1,CAMK2B,…
Cancer,Gastrointestinal Disease,Hepatic System Disease,Organismal Injury and Abnormalities	Liver cancer	3.02e-27	0.945	ABHD1,ABI3BP,ABLIM1,ABLIM3,ACTG2,ACTL7B,ACTN1,ACTN4,ACY1,ADAMDEC1,ADAMTS13,ADAMTS5,ADAMTS6,ADCY8,ADD2,ADGB,ADGRB3,ADH6,ADRB3,AIFM3,AKAP6,ALDH4A1,ALPL,ALS2,ALX3,AMN,AMPH,ANGPTL1,ANKRD24,ANXA9,APOBEC3H,AQP1,ARHGDIG,ARSL,ARVCF,ASB9,ASZ1,ATP13A5,ATP1A2,ATP2B2,ATP2C2,ATP6V0A4,BCAS3,BCAT1,BMP4,BMP7,BTK,C16orf89,C1QL3,C1QTNF3,C1S,C2,C3,C4BPA,C5,C7,CA13,CA14,CA4,CABLES2,CACNA1G,CACNA1S,CACNA2D4,CACNB2,CA…
Cancer,Hematological Disease,Organismal Injury and Abnormalities	Hematopoietic neoplasm	3.67e-27	-0.124	ABI3BP,ABLIM1,ACSS1,ACTA2,ACTC1,ACTL7B,ACTN1,ADAMDEC1,ADAMTS5,ADAMTS6,ADCY8,ADD2,ADGB,ADGRB3,ADRB3,AGR2,AGTR1,AIFM3,AKAP6,ALDH4A1,ALOX12,ALPL,ALS2,AMPH,ANKRD24,AOC3,APCDD1,AQP1,ARHGAP1,ARHGEF18,ARHGEF38,ARSL,ARVCF,ASPG,ASZ1,ATP13A4,ATP13A5,ATP1A2,ATP2B2,ATP2B4,ATP2C2,ATP6V0A4,B4GALNT1,B4GALNT4,BCAS3,BCAT1,BMP7,BTG2,BTK,C16orf89,C1QL3,C1S,C2CD4B,C3,C5,C7,CACNA1G,CACNA2D4,CACNB2,CASQ1,CCDC190,CCKBR…
Cancer,Gastrointestinal Disease,Hepatic System Disease,Organismal Injury and Abnormalities	Hepatobiliary system cancer	5.05e-27	0.813	A2M,ABHD1,ABI3BP,ABLIM1,ABLIM3,ACTBL2,ACTG2,ACTL7B,ACTN1,ACTN4,ACY1,ADAMDEC1,ADAMTS13,ADAMTS5,ADAMTS6,ADCY8,ADD2,ADGB,ADGRB3,ADH6,ADRB3,AIFM3,AKAP6,ALDH4A1,ALPL,ALS2,ALX3,AMN,AMPH,ANGPTL1,ANKRD24,ANXA9,APOBEC3H,AQP1,ARHGDIG,ARSL,ARVCF,ASB9,ASZ1,ATP13A5,ATP1A2,ATP2B2,ATP2C2,ATP6V0A4,BCAS3,BCAT1,BMP4,BMP7,BTK,C16orf89,C1QL3,C1QTNF3,C1S,C2,C3,C4BPA,C5,C7,CA13,CA14,CA4,CABLES2,CACNA1G,CACNA1S,CACNA2D…
Cancer,Gastrointestinal Disease,Organismal Injury and Abnormalities	Malignant hepatobiliary neoplasm	5.05e-27	0.813	A2M,ABHD1,ABI3BP,ABLIM1,ABLIM3,ACTBL2,ACTG2,ACTL7B,ACTN1,ACTN4,ACY1,ADAMDEC1,ADAMTS13,ADAMTS5,ADAMTS6,ADCY8,ADD2,ADGB,ADGRB3,ADH6,ADRB3,AIFM3,AKAP6,ALDH4A1,ALPL,ALS2,ALX3,AMN,AMPH,ANGPTL1,ANKRD24,ANXA9,APOBEC3H,AQP1,ARHGDIG,ARSL,ARVCF,ASB9,ASZ1,ATP13A5,ATP1A2,ATP2B2,ATP2C2,ATP6V0A4,BCAS3,BCAT1,BMP4,BMP7,BTK,C16orf89,C1QL3,C1QTNF3,C1S,C2,C3,C4BPA,C5,C7,CA13,CA14,CA4,CABLES2,CACNA1G,CACNA1S,CACNA2D…
Organismal Injury and Abnormalities,Reproductive System Disease	Abnormality of endometrium	5.4e-27		ABHD1,ABI3BP,ABLIM3,ACSM1,ACSS1,ACTBL2,ACTC1,ACTG2,ACTL7B,ACTN1,ACTN2,ACTN4,ACY1,ADAMTS5,ADCY8,ADD2,ADGB,ADGRB3,AKAP6,ALDH4A1,AMPH,ANGPTL2,ANKRD24,AOC3,APOD,APOLD1,AQP1,AQP4,ARHGEF18,ARMCX6,ARSL,ARVCF,ASZ1,ATP13A5,ATP1A2,ATP2B2,ATP2C2,ATP6V0A4,B4GALNT4,BCAT1,BMP7,BTK,C1S,C2,C3,C4BPA,C7,CA8,CACNA1G,CACNB2,CAMK2B,CAP2,CASQ1,CCDC141,CCKBR,CCL21,CCL3,CCL4,CDA,CDH11,CDH13,CDH17,CDK1,CDON,CERKL,CETN2,C…
Endocrine System Disorders,Gastrointestinal Disease,Metabolic Disease,Organismal Injury and Abnormalities,Renal and Urological Disease	Diabetic nephropathy	6e-27		ACTA1,ACTG2,AGTR1,ALDH4A1,APCDD1,APOD,APOLD1,AQP1,ARHGDIG,ASPG,ATP2B4,ATP6V1G3,BLK,BMP4,BTG2,BTK,C1QTNF3,C1S,C3,C7,CA13,CA14,CA4,CA8,CACNA1S,CACNB2,CALB1,CCDC141,CCL21,CCL3,CCN1,CD24,CDH11,CHI3L1,CHP2,CHRDL2,CNR1,COL4A4,CPA3,CRABP1,Cryzl2,CXCL1,CXCL2,CYP51A1,DAPP1,DMRT2,DTNA,DUSP2,EGR1,F10,FABP4,FAP,FBXO17,FCER1A,FOS,FOSB,FXYD2,FZD7,GDPD2,GPC5,GPLD1,GPX2,GRIA2,HSD11B1,IGFBP1,IGFBP2,IHH,JUNB,KCNV1…
Cancer,Organismal Injury and Abnormalities,Reproductive System Disease	Uterine cancer	9.15e-27		ABI3BP,ABLIM3,ACSM1,ACSS1,ACTBL2,ACTC1,ACTG2,ACTL7B,ACTN1,ACTN2,ACTN4,ACY1,ADAMTS5,ADCY8,ADD2,ADGB,ADGRB3,AKAP6,ALDH4A1,AMPH,ANGPTL2,ANKRD24,AOC3,APOD,APOLD1,AQP1,ARHGEF18,ARMCX6,ARSL,ARVCF,ASZ1,ATP13A5,ATP1A2,ATP2B2,ATP2C2,ATP6V0A4,B4GALNT4,BCAT1,BMP7,BTK,C1S,C2,C3,C4BPA,C7,CA8,CACNA1G,CACNA2D4,CACNB2,CAMK2B,CAP2,CASQ1,CCDC141,CCKBR,CCL21,CCL3,CCL4,CDA,CDC123,CDH11,CDH13,CDH17,CDK1,CDON,CERKL,CE…
Organismal Injury and Abnormalities,Reproductive System Disease	Abnormal growth in endometrium	9.55e-27		ABI3BP,ABLIM3,ACSM1,ACSS1,ACTBL2,ACTC1,ACTG2,ACTL7B,ACTN1,ACTN2,ACTN4,ACY1,ADAMTS5,ADCY8,ADD2,ADGB,ADGRB3,AKAP6,ALDH4A1,AMPH,ANGPTL2,ANKRD24,AOC3,APOD,APOLD1,AQP1,ARHGEF18,ARMCX6,ARSL,ARVCF,ASZ1,ATP13A5,ATP1A2,ATP2B2,ATP2C2,ATP6V0A4,B4GALNT4,BCAT1,BMP7,BTK,C1S,C2,C3,C4BPA,C7,CA8,CACNA1G,CACNB2,CAMK2B,CAP2,CASQ1,CCDC141,CCKBR,CCL21,CCL3,CCL4,CDA,CDH11,CDH13,CDH17,CDK1,CDON,CERKL,CETN2,CFAP74,CFTR,…
Cancer,Hematological Disease,Organismal Injury and Abnormalities	Myeloid or lymphoid neoplasm	9.77e-27	0.21	ABI3BP,ABLIM1,ACSS1,ACTA2,ACTC1,ACTL7B,ACTN1,ADAMTS5,ADAMTS6,ADCY8,ADD2,ADGB,ADGRB3,ADRB3,AGR2,AGTR1,AIFM3,AKAP6,ALDH4A1,ALOX12,ALPL,ALS2,AMPH,ANKRD24,AOC3,APCDD1,AQP1,ARHGAP1,ARHGEF18,ARHGEF38,ARSL,ARVCF,ASPG,ASZ1,ATP13A4,ATP13A5,ATP1A2,ATP2B2,ATP2B4,ATP2C2,ATP6V0A4,B4GALNT1,B4GALNT4,BCAS3,BCAT1,BMP7,BTG2,BTK,C16orf89,C1QL3,C1S,C2CD4B,C3,C7,CACNA1G,CACNA2D4,CACNB2,CASQ1,CCDC190,CCKBR,CCL21,CCL3,…
Cancer,Organismal Injury and Abnormalities	Embryonal tumor	1.24e-26	0.081	A2M,ABHD1,ABI3BP,ABLIM3,ACMSD,ACSM1,ACSS1,ACTBL2,ACTL7B,ACTN1,ACTN2,ACTN4,ADAMDEC1,ADAMTS13,ADAMTS5,ADAMTS6,ADAMTS8,ADCY8,ADD2,ADGB,ADGRB3,ADRB3,AKAP6,ALDH4A1,ALOX12,ALPL,ALS2,AMPH,ANKRD24,ANKS4B,ANXA9,APCDD1,AQP1,AQP4,ARHGEF18,ARHGEF38,ARSL,ASZ1,ATP13A4,ATP13A5,ATP1A2,ATP2B2,ATP2B4,ATP6V0A4,ATP6V1G2,ATP6V1G3,B4GALNT4,BAIAP2L1,BCAS3,BCAT1,BLK,BTBD16,BTC,BTG2,C1QL3,C1S,C2,C22orf46P,C2CD4B,C3,C4BPA…
Cancer,Organismal Injury and Abnormalities,Reproductive System Disease	Breast or ovarian cancer	1.52e-26	-0.44	ABLIM1,ABLIM3,ACTA2,ACTBL2,ACTN2,ACTN4,ADAMDEC1,ADAMTS5,ADAMTS6,ADAMTS8,ADCY8,ADD2,ADGB,ADGRB3,ADRB3,AGR2,AKAP6,ALPL,ALS2,AMN,AMPH,ANGPTL2,ANKRD24,ANXA9,AOC3,APCDD1,APOD,AQP1,ARHGEF18,ARHGEF38,ATP13A5,ATP2B2,ATP2C2,B4GALNT1,BAIAP2L1,BCAS3,BCAT1,BLK,BMP4,BMP7,BTG2,BTK,C2,C3,C5,CA13,CA14,CA4,CA8,CACNA1G,CACNA1S,CACNB2,CAMK2B,CAMK4,CCDC141,CCL21,CCL3,CCL4,CCN1,CCN3,CD24,CDC42EP3,CDCA7,CDH11,CDH17,CD…
Cellular Movement	Cell movement	2e-26	1.482	A2M,ACTA1,ACTA2,ACTC1,ACTN1,ACTN4,ADAMTS13,ADAMTS5,ADD2,ADRB3,AGR2,AGTR1,ALOX12,ANGPTL1,ANGPTL2,AOC3,APOD,AQP1,AQP4,ARHGAP1,ATP2B4,ATP6V0A4,BAIAP2L1,BCAS3,BCAT1,BMP4,BMP7,BTC,BTG2,BTK,C1QL3,C1QTNF6,C2,C3,C5,CAMK4,CCDC141,CCKBR,CCL21,CCL3,CCL4,CCL8,CCN1,CCN3,CD24,CDC42EP3,CDH11,CDH13,CDK1,CFTR,CH25H,CHI3L1,CHP2,CHRM3,CHRM4,CHST1,CHST2,CHST4,CIB1,CKAP2L,CKB,CLDN10,CLEC4E,CMA1,CNN1,CNN2,CNR1,COCH,CO…
Cancer,Neurological Disease,Organismal Injury and Abnormalities	Astrocytoma	6.67e-26	0.2	A2M,ABHD1,ABI3BP,ABLIM3,ACMSD,ACSM1,ACSS1,ACTBL2,ACTL7B,ACTN1,ACTN2,ACTN4,ADAMDEC1,ADAMTS13,ADAMTS5,ADAMTS6,ADAMTS8,ADCY8,ADD2,ADGB,ADGRB3,AKAP6,ALDH4A1,ALOX12,ALPL,ALS2,AMPH,ANKRD24,ANKS4B,APCDD1,AQP1,AQP4,ARHGEF18,ARHGEF38,ARSL,ASZ1,ATP13A4,ATP13A5,ATP1A2,ATP2B2,ATP2B4,ATP6V0A4,ATP6V1G2,ATP6V1G3,B4GALNT4,BAIAP2L1,BCAS3,BCAT1,BLK,BTBD16,BTC,C1QL3,C1S,C2,C22orf46P,C2CD4B,C3,C4BPA,C5,CA14,CA4,CACN…
Cancer,Organismal Injury and Abnormalities,Reproductive System Disease	Endometrial cancer	7.66e-26		ABI3BP,ABLIM3,ACSM1,ACSS1,ACTBL2,ACTC1,ACTG2,ACTL7B,ACTN1,ACTN2,ACTN4,ACY1,ADAMTS5,ADCY8,ADD2,ADGB,ADGRB3,AKAP6,ALDH4A1,AMPH,ANGPTL2,ANKRD24,AOC3,APOD,APOLD1,AQP1,ARHGEF18,ARMCX6,ARSL,ARVCF,ASZ1,ATP13A5,ATP1A2,ATP2B2,ATP2C2,ATP6V0A4,B4GALNT4,BCAT1,BMP7,BTK,C1S,C2,C3,C4BPA,C7,CA8,CACNA1G,CACNB2,CAMK2B,CAP2,CASQ1,CCDC141,CCKBR,CCL21,CCL3,CCL4,CDA,CDH11,CDH13,CDH17,CDK1,CDON,CERKL,CETN2,CFAP74,CFTR,…
Cancer,Organismal Injury and Abnormalities	Blastoma	9.19e-26	0.655	A2M,ABHD1,ABI3BP,ABLIM3,ACMSD,ACSM1,ACSS1,ACTBL2,ACTL7B,ACTN1,ACTN2,ACTN4,ADAMDEC1,ADAMTS13,ADAMTS5,ADAMTS6,ADAMTS8,ADCY8,ADD2,ADGB,ADGRB3,AKAP6,ALDH4A1,ALOX12,ALPL,ALS2,AMPH,ANKRD24,ANKS4B,APCDD1,AQP1,AQP4,ARHGEF18,ARHGEF38,ARSL,ASZ1,ATP13A4,ATP13A5,ATP1A2,ATP2B2,ATP2B4,ATP6V0A4,ATP6V1G2,ATP6V1G3,B4GALNT4,BAIAP2L1,BCAS3,BCAT1,BLK,BTBD16,BTC,C1QL3,C1S,C2,C22orf46P,C2CD4B,C3,C4BPA,C5,CA14,CA4,CACN…
Cancer,Organismal Injury and Abnormalities	Multiple cancers	1.1e-25	-0.44	ABLIM1,ABLIM3,ACTA2,ACTBL2,ACTN2,ACTN4,ADAMDEC1,ADAMTS5,ADAMTS6,ADAMTS8,ADCY8,ADD2,ADGB,ADGRB3,ADRB3,AGR2,AKAP6,ALPL,ALS2,AMN,AMPH,ANGPTL2,ANKRD24,ANXA9,AOC3,APCDD1,APOD,AQP1,ARHGEF18,ARHGEF38,ATP13A4,ATP13A5,ATP2B2,ATP2C2,B4GALNT1,BAIAP2L1,BCAS3,BCAT1,BLK,BMP4,BMP7,BTG2,BTK,C2,C3,C5,CA13,CA14,CA4,CA8,CACNA1G,CACNA1S,CACNB2,CAMK2B,CAMK4,CCDC141,CCL21,CCL3,CCL4,CCN1,CCN3,CD24,CDC42EP3,CDCA7,CDH11,…
Cancer,Organismal Injury and Abnormalities,Reproductive System Disease	Breast cancer	1.22e-25	-0.44	ABLIM1,ABLIM3,ACTA2,ACTN2,ACTN4,ADAMDEC1,ADAMTS5,ADAMTS6,ADAMTS8,ADCY8,ADGRB3,ADRB3,AGR2,AKAP6,ALPL,AMN,AMPH,ANGPTL2,ANKRD24,ANXA9,AOC3,APOD,AQP1,ARHGEF38,ATP2B2,ATP2C2,B4GALNT1,BAIAP2L1,BCAS3,BCAT1,BLK,BMP4,BMP7,BTG2,BTK,C2,C3,C5,CA13,CA14,CA4,CACNA1G,CACNA1S,CACNB2,CAMK4,CCDC141,CCL21,CCL3,CCL4,CCN1,CCN3,CD24,CDC42EP3,CDCA7,CDH11,CDH17,CDK1,CDON,CFAP74,CFTR,CHI3L1,CHRM3,CHRM4,CHST1,CHST9,CKB,CL…
Cancer,Neurological Disease,Organismal Injury and Abnormalities	High grade malignant glioma	1.23e-25	0.655	A2M,ABHD1,ABI3BP,ABLIM3,ACMSD,ACSM1,ACSS1,ACTBL2,ACTL7B,ACTN1,ACTN2,ACTN4,ADAMDEC1,ADAMTS13,ADAMTS5,ADAMTS6,ADAMTS8,ADCY8,ADD2,ADGB,ADGRB3,AKAP6,ALDH4A1,ALOX12,ALPL,ALS2,AMPH,ANKRD24,ANKS4B,APCDD1,AQP1,AQP4,ARHGEF18,ARHGEF38,ARSL,ASZ1,ATP13A4,ATP13A5,ATP1A2,ATP2B2,ATP2B4,ATP6V0A4,ATP6V1G2,ATP6V1G3,B4GALNT4,BAIAP2L1,BCAS3,BCAT1,BLK,BTBD16,BTC,C1QL3,C1S,C2,C22orf46P,C2CD4B,C3,C4BPA,C5,CA14,CA4,CACN…
Cancer,Organismal Injury and Abnormalities,Reproductive System Disease	Female genital tract adenocarcinoma	1.43e-25		ABI3BP,ABLIM3,ACSM1,ACSS1,ACTBL2,ACTC1,ACTG2,ACTL7B,ACTN1,ACTN2,ACTN4,ACY1,ADAMDEC1,ADCY8,ADD2,ADGB,ADGRB3,AKAP6,ALDH4A1,ALS2,AMPH,ANGPTL2,ANKRD24,AOC3,APCDD1,APOD,AQP1,ARHGEF18,ARMCX6,ARSL,ARVCF,ASZ1,ATP13A5,ATP1A2,ATP2B2,ATP2C2,ATP6V0A4,B4GALNT4,BCAT1,BMP7,BTK,C1S,C2,C3,C4BPA,C5,C7,CA8,CACNA1G,CACNB2,CAMK2B,CAP2,CASQ1,CCDC141,CCKBR,CCL21,CD24,CDA,CDH11,CDH13,CDH17,CDK1,CDON,CERKL,CETN2,CFAP74,C…
Cancer,Neurological Disease,Organismal Injury and Abnormalities	Glioblastoma	1.5e-25	0.655	A2M,ABHD1,ABI3BP,ABLIM3,ACMSD,ACSM1,ACSS1,ACTBL2,ACTL7B,ACTN1,ACTN2,ACTN4,ADAMDEC1,ADAMTS13,ADAMTS5,ADAMTS6,ADAMTS8,ADCY8,ADD2,ADGB,ADGRB3,AKAP6,ALDH4A1,ALOX12,ALPL,ALS2,AMPH,ANKRD24,ANKS4B,APCDD1,AQP1,AQP4,ARHGEF18,ARHGEF38,ARSL,ASZ1,ATP13A4,ATP13A5,ATP1A2,ATP2B2,ATP2B4,ATP6V0A4,ATP6V1G2,ATP6V1G3,B4GALNT4,BAIAP2L1,BCAS3,BCAT1,BLK,BTBD16,BTC,C1QL3,C1S,C2,C22orf46P,C2CD4B,C3,C4BPA,C5,CA14,CA4,CACN…
Cancer,Gastrointestinal Disease,Organismal Injury and Abnormalities	Hepatobiliary neoplasm	1.67e-25	-0.188	A2M,ABHD1,ABI3BP,ABLIM1,ABLIM3,ACTA1,ACTBL2,ACTC1,ACTG2,ACTL7B,ACTN1,ACTN4,ACY1,ADAMDEC1,ADAMTS13,ADAMTS5,ADAMTS6,ADCY8,ADD2,ADGB,ADGRB3,ADH6,ADRB3,AIFM3,AKAP6,ALDH4A1,ALPL,ALS2,ALX3,AMN,AMPH,ANGPTL1,ANKRD24,ANXA9,APCDD1,APOBEC3H,AQP1,ARHGDIG,ARHGEF18,ARSL,ARVCF,ASB9,ASZ1,ATP13A5,ATP1A2,ATP2B2,ATP2C2,ATP6V0A4,BCAS3,BCAT1,BMP4,BMP7,BTK,C16orf89,C1QL3,C1QTNF3,C1S,C2,C3,C4BPA,C5,C7,CA13,CA14,CA4,CAB…
Cancer,Neurological Disease,Organismal Injury and Abnormalities	High grade neuroepithelial tumor of brain	1.89e-25		A2M,ABHD1,ABI3BP,ABLIM3,ACMSD,ACSM1,ACSS1,ACTBL2,ACTL7B,ACTN1,ACTN2,ACTN4,ADAMDEC1,ADAMTS13,ADAMTS5,ADAMTS6,ADAMTS8,ADCY8,ADD2,ADGB,ADGRB3,AKAP6,ALDH4A1,ALOX12,ALPL,ALS2,AMPH,ANGPTL1,ANKRD24,ANKS4B,APCDD1,AQP1,AQP4,ARHGAP1,ARHGEF18,ARHGEF38,ARSL,ARVCF,ASZ1,ATP13A4,ATP13A5,ATP1A2,ATP2B2,ATP2B4,ATP6V0A4,ATP6V1G3,B4GALNT1,B4GALNT4,BAIAP2L1,BCAS3,BCAT1,BLK,BTBD16,BTC,C1QL3,C1S,C2,C22orf46P,C2CD4B,C3,…
Cancer,Gastrointestinal Disease,Hepatic System Disease,Organismal Injury and Abnormalities	Liver tumor	1.95e-25	-0.105	A2M,ABHD1,ABI3BP,ABLIM1,ABLIM3,ACTA1,ACTC1,ACTG2,ACTL7B,ACTN1,ACTN4,ACY1,ADAMDEC1,ADAMTS13,ADAMTS5,ADAMTS6,ADCY8,ADD2,ADGB,ADGRB3,ADH6,ADRB3,AIFM3,AKAP6,ALDH4A1,ALPL,ALS2,ALX3,AMN,AMPH,ANGPTL1,ANKRD24,ANXA9,APCDD1,APOBEC3H,AQP1,ARHGDIG,ARHGEF18,ARSL,ARVCF,ASB9,ASZ1,ATP13A5,ATP1A2,ATP2B2,ATP2C2,ATP6V0A4,BCAS3,BCAT1,BMP4,BMP7,BTK,C16orf89,C1QL3,C1QTNF3,C1S,C2,C3,C4BPA,C5,C7,CA13,CA14,CA4,CABLES2,CA…
Cancer,Organismal Injury and Abnormalities	Breast or ovarian neoplasm	2.32e-25	1.259	ABLIM1,ABLIM3,ACTA2,ACTBL2,ACTN2,ACTN4,ADAMDEC1,ADAMTS5,ADAMTS6,ADAMTS8,ADCY8,ADD2,ADGB,ADGRB3,ADRB3,AGR2,AKAP6,ALPL,ALS2,AMN,AMPH,ANGPTL2,ANKRD24,ANXA9,AOC3,APCDD1,APOD,AQP1,ARHGEF18,ARHGEF38,ATP13A5,ATP2B2,ATP2C2,B4GALNT1,BAIAP2L1,BCAS3,BCAT1,BLK,BMP4,BMP7,BTG2,BTK,C2,C3,C5,CA13,CA14,CA4,CA8,CACNA1G,CACNA1S,CACNB2,CAMK2B,CAMK4,CCDC141,CCL21,CCL3,CCL4,CCN1,CCN3,CD24,CDC42EP3,CDCA7,CDH11,CDH17,CD…
Cancer,Organismal Injury and Abnormalities,Reproductive System Disease	Female genital carcinoma	1.36e-24		ABI3BP,ABLIM3,ACSM1,ACSS1,ACTBL2,ACTC1,ACTG2,ACTL7B,ACTN1,ACTN2,ACTN4,ACY1,ADAMDEC1,ADAMTS6,ADCY8,ADD2,ADGB,ADGRB3,AKAP6,ALDH4A1,ALS2,AMPH,ANGPTL2,ANKRD24,AOC3,APCDD1,APOD,AQP1,ARHGEF18,ARMCX6,ARSL,ARVCF,ASZ1,ATP13A5,ATP1A2,ATP2B2,ATP2C2,ATP6V0A4,B4GALNT4,BCAT1,BMP7,BTK,C1S,C2,C3,C4BPA,C5,C7,CA8,CACNA1G,CACNA2D4,CACNB2,CAMK2B,CAP2,CASQ1,CCDC141,CCKBR,CCL21,CD24,CDA,CDC123,CDH11,CDH13,CDH17,CDK1,C…
Cancer,Organismal Injury and Abnormalities,Reproductive System Disease	Mammary tumor	1.5e-24	0.48	ABLIM1,ABLIM3,ACTA2,ACTN2,ACTN4,ADAMDEC1,ADAMTS5,ADAMTS6,ADAMTS8,ADCY8,ADGRB3,ADRB3,AGR2,AKAP6,ALPL,AMN,AMPH,ANGPTL2,ANKRD24,ANXA9,AOC3,APOD,AQP1,ARHGEF38,ATP2B2,ATP2C2,B4GALNT1,BAIAP2L1,BCAS3,BCAT1,BLK,BMP4,BMP7,BTG2,BTK,C2,C3,C5,CA13,CA14,CA4,CACNA1G,CACNA1S,CACNB2,CAMK4,CCDC141,CCL21,CCL3,CCL4,CCN1,CCN3,CD24,CDC42EP3,CDCA7,CDH11,CDH17,CDK1,CDON,CFAP74,CFTR,CHI3L1,CHRM3,CHRM4,CHST1,CHST9,CKB,CL…
Cancer,Gastrointestinal Disease,Organismal Injury and Abnormalities	Development of digestive organ tumor	1.55e-24	0.397	A2M,AARSD1,ABI3BP,ABLIM3,ACMSD,ACSS1,ACTA1,ACTC1,ACTG2,ACTL7B,ACTN1,ACTN2,ACTN4,ADAMTS5,ADAMTS8,ADCY8,ADD2,ADGB,ADGRB3,AKAP6,ALPL,ALS2,ALX3,AMPH,ANKRD24,ANKS4B,AOC3,APCDD1,APOD,AQP1,AQP4,ARHGAP1,ARHGEF18,ARHGEF38,ARSL,ARVCF,ASAH2,ASPG,ATP13A4,ATP13A5,ATP1A2,ATP2B2,ATP2B4,ATP2C2,ATP6V0A4,ATP6V1G3,B3GALT2,B4GALNT1,B4GALNT4,BCAS3,BCAT1,BLK,BMP4,BMP7,C1QL3,C1QTNF3,C1QTNF6,C1S,C2,C3,C4BPA,C5,C7,CACNA1…
Organismal Injury and Abnormalities,Organismal Survival	Organismal death	9.37e-24	-0.012	ACSS1,ACTA1,ACTA2,ACTC1,ACTN1,ACTN4,ADAMDEC1,ADAMTS13,ADAMTS6,ADH6,ADRB3,AGR2,AGTR1,AKAP6,ALOX12,ALPL,AMPH,AOC3,APOD,AQP1,AQP4,ARHGAP1,ATP1A2,ATP6V0A4,B4GALNT1,BAIAP2L1,BCAS3,BCAT1,BLK,BMP4,BMP7,BTC,BTG2,BTK,C1QTNF6,C3,C5,CA13,CA14,CA4,CACNA1S,CACNB2,CALB1,CAMK4,CAP2,CAVIN3,CCN1,CCN3,CD24,CD59,CDA,CDH17,CDK1,CDKN2B,CDON,CERKL,CETN2,CFL2,CFTR,CH25H,CIB1,CKB,CLDN10,CLEC4E,CNR1,COL11A1,COL12A1,COL2A…
Cancer,Gastrointestinal Disease,Organismal Injury and Abnormalities	Non-colon gastrointestinal cancer	1.16e-23		A2M,AARSD1,ABI3BP,ABLIM1,ACMSD,ACSS1,ACTA1,ACTC1,ACTG2,ACTL7B,ACTN2,ACTN4,ADAMTS5,ADAMTS6,ADCY8,ADGB,ADGRB3,ADRB3,AGTR1,AKAP6,ALS2,ALX3,AMPH,ANKRD24,AOC3,APOD,AQP4,ARHGAP1,ARHGEF18,ARSL,ARVCF,ASZ1,ATP13A4,ATP1A2,ATP2B2,ATP2B4,ATP2C2,ATP6V0A4,ATP6V1G3,B4GALNT1,B4GALNT4,BAIAP2L1,BCAS3,BCAT1,BLK,BMP4,BMP7,BTG2,BTK,C1S,C3,C4BPA,C7,CACNA1G,CACNA1S,CACNA2D4,CACNB2,CAP2,CCDC141,CCKBR,CCL21,CCL8,CCN1,CD2…
Cancer,Gastrointestinal Disease,Organismal Injury and Abnormalities	Upper gastrointestinal tract tumor	1.18e-23	1.432	A2M,AARSD1,ABI3BP,ABLIM1,ACMSD,ACSS1,ACTA1,ACTC1,ACTG2,ACTL7B,ACTN2,ACTN4,ADAMTS5,ADAMTS6,ADCY8,ADGB,ADGRB3,ADRB3,AGTR1,AKAP6,ALS2,ALX3,AMPH,ANKRD24,AQP4,ARHGAP1,ARHGEF18,ARVCF,ASZ1,ATP13A4,ATP1A2,ATP2B2,ATP2C2,ATP6V0A4,B4GALNT1,B4GALNT4,BAIAP2L1,BCAS3,BCAT1,BLK,BMP4,BMP7,BTK,C1S,C3,C4BPA,C7,CACNA1G,CACNA1S,CACNA2D4,CACNB2,CAP2,CCDC141,CCKBR,CCL21,CCL8,CCN1,CD200R1L,CD59,CDC123,CDH11,CDH13,CDK1,C…
Cancer,Neurological Disease,Organismal Injury and Abnormalities	Non-astrocytoma brain tumor	2.12e-23	-2.201	A2M,ABHD1,ABI3BP,ABLIM3,ACMSD,ACSM1,ACSS1,ACTBL2,ACTL7B,ACTN1,ACTN2,ACTN4,ADAMDEC1,ADAMTS13,ADAMTS5,ADAMTS6,ADAMTS8,ADCY8,ADD2,ADGB,ADGRB3,AKAP6,ALDH4A1,ALOX12,ALPL,ALS2,AMPH,ANKRD24,ANKS4B,APCDD1,AQP1,AQP4,ARHGEF18,ARHGEF38,ARSL,ASZ1,ATP13A4,ATP13A5,ATP1A2,ATP2B2,ATP2B4,ATP6V0A4,ATP6V1G3,B4GALNT4,BAIAP2L1,BCAS3,BCAT1,BLK,BTBD16,BTC,BTG2,C1QL3,C1S,C2,C22orf46P,C2CD4B,C3,C4BPA,C5,CA14,CA4,CACNA1G,…
Cancer,Gastrointestinal Disease,Organismal Injury and Abnormalities	Upper gastrointestinal tract cancer	2.81e-23		A2M,AARSD1,ABI3BP,ABLIM1,ACMSD,ACSS1,ACTA1,ACTC1,ACTG2,ACTL7B,ACTN2,ACTN4,ADAMTS5,ADAMTS6,ADCY8,ADGB,ADGRB3,ADRB3,AGTR1,AKAP6,ALS2,ALX3,AMPH,ANKRD24,AQP4,ARHGAP1,ARHGEF18,ARVCF,ASZ1,ATP13A4,ATP1A2,ATP2B2,ATP2C2,ATP6V0A4,B4GALNT1,B4GALNT4,BAIAP2L1,BCAS3,BCAT1,BLK,BMP4,BMP7,BTK,C1S,C3,C4BPA,C7,CACNA1G,CACNA1S,CACNA2D4,CACNB2,CAP2,CCDC141,CCKBR,CCL21,CCL8,CCN1,CD200R1L,CD59,CDC123,CDH11,CDH13,CDK1,C…
Cancer,Gastrointestinal Disease,Organismal Injury and Abnormalities	Upper gastrointestinal carcinoma	1.21e-22		A2M,AARSD1,ABI3BP,ABLIM1,ACMSD,ACSS1,ACTA1,ACTC1,ACTG2,ACTL7B,ACTN2,ACTN4,ADAMTS5,ADAMTS6,ADCY8,ADGB,ADGRB3,AGTR1,AKAP6,ALS2,ALX3,AMPH,ANKRD24,AQP4,ARHGAP1,ARHGEF18,ARVCF,ASZ1,ATP13A4,ATP1A2,ATP2B2,ATP2C2,ATP6V0A4,B4GALNT1,B4GALNT4,BAIAP2L1,BCAS3,BCAT1,BLK,BMP4,BMP7,C1S,C3,C4BPA,C7,CACNA1G,CACNA1S,CACNA2D4,CACNB2,CAP2,CCDC141,CCKBR,CCL8,CCN1,CD200R1L,CDC123,CDH11,CDH13,CDK1,CDON,CFL2,CFTR,CHI3L1,…
Cancer,Organismal Injury and Abnormalities	Extraadrenal retroperitoneal tumor	1.76e-22	-0.644	A2M,ABI3BP,ACSS1,ACTA2,ACTBL2,ACTL7B,ACTN2,ACTN4,ADAMTS13,ADAMTS5,ADAMTS6,ADCY8,ADGB,ADGRB3,ADRB3,AGR2,AKAP6,ALOX12,ALPL,ALS2,AMPH,ANKRD24,ANKS4B,APOD,AQP1,AQP4,ARSL,ATP13A5,ATP1A2,ATP2B2,ATP2B4,ATP2C2,ATP6V0A4,B3GALT2,B4GALNT1,BAIAP2L1,BLK,BMP4,BMP7,BTG2,BTK,C16orf89,C1S,C2,C22orf46P,C3,C5,C7,CA14,CACNA1G,CACNA1S,CACNA2D4,CALB1,CASQ1,CCDC141,CCDC68,CCKBR,CCL4,CCL8,CCN1,CCN3,CD59,CDC123,CDC42EP3,…
Cancer,Neurological Disease,Organismal Injury and Abnormalities	Embryonal tumor of brain	2.36e-22		A2M,ABHD1,ABI3BP,ABLIM3,ACMSD,ACSM1,ACSS1,ACTBL2,ACTL7B,ACTN1,ACTN2,ACTN4,ADAMDEC1,ADAMTS13,ADAMTS5,ADAMTS6,ADAMTS8,ADCY8,ADD2,ADGB,ADGRB3,AKAP6,ALDH4A1,ALOX12,ALPL,ALS2,AMPH,ANKRD24,ANKS4B,APCDD1,AQP1,AQP4,ARHGEF18,ARHGEF38,ARSL,ASZ1,ATP13A4,ATP13A5,ATP1A2,ATP2B2,ATP2B4,ATP6V0A4,ATP6V1G3,B4GALNT4,BAIAP2L1,BCAS3,BCAT1,BLK,BTBD16,BTC,BTG2,C1QL3,C1S,C2,C22orf46P,C2CD4B,C3,C4BPA,C5,CA14,CA4,CACNA1G,…
Organismal Injury and Abnormalities,Reproductive System Disease	Benign pelvic disease	2.75e-22		ABHD1,ACTA2,ACTC1,AGR2,AGTR1,AOC3,APCDD1,APOD,APOLD1,ARSL,ARVCF,ATP2B2,BCAT1,BMP7,C1S,C2,C3,C4BPA,C5,C7,CCL21,CCL4,CCN1,CD24,CDC42EP3,CDK1,CETN2,CHRDL2,CHRM3,CKB,CLDN10,CLSTN3,COCH,COL11A1,COL12A1,COL2A1,COL7A1,CRABP2,CSMD1,CXCL10,CXCL12,CXCL9,CYP26A1,DCN,DPP10,DUSP2,ECRG4,EGR1,ELAPOR1,ENO4,FABP4,FAM167A,FGFR2,FGL2,FLNA,FOS,FOXA3,FOXO1,FRZB,FST,FZD7,GPC5,GRIA2,GSTA1,HIF1A,HSD17B4,HSD17B6,IGFBP1,I…
Cardiovascular Disease,Organismal Injury and Abnormalities	Disorder of blood pressure	3.28e-22	1.855	ABLIM1,ACMSD,ACSS1,ACTG2,ACTN4,ADAMTS8,ADD2,ADRB3,AGTR1,ALOX12,ALPL,ANGPTL2,AOC3,AQP1,ATP2B4,BCAS3,BMP4,C1S,C2,C3,C7,CA13,CA14,CA4,CACNA1S,CACNB2,CCL3,CCL4,CDH13,CDH17,CHI3L1,CHRM3,CHRM4,CKB,CNR1,COCH,COL12A1,CORO2A,CPA3,CSRP1,CXCL1,CXCL10,CXCL12,CXCL2,DOK6,EBI3,EMB,F10,F5,FABP3,FABP4,FANK1,FAP,FBXO32,FGF12,FGFR1,FIBIN,FKBP1B,FLNA,FLNB,FNDC1,FOXO1,FST,GABRB1,GATA5,GRIK1,GSTA3,HCRTR1,HIF1A,HIGD1B,…
Cancer,Organismal Injury and Abnormalities,Reproductive System Disease	Uterine carcinoma	3.75e-22		ABI3BP,ABLIM3,ACSM1,ACSS1,ACTBL2,ACTC1,ACTG2,ACTL7B,ACTN1,ACTN2,ACTN4,ACY1,ADCY8,ADD2,ADGB,ADGRB3,AKAP6,ALDH4A1,AMPH,ANGPTL2,ANKRD24,AOC3,APOD,AQP1,ARHGEF18,ARMCX6,ARSL,ARVCF,ASZ1,ATP13A5,ATP1A2,ATP2B2,ATP2C2,ATP6V0A4,B4GALNT4,BCAT1,BMP7,BTK,C1S,C2,C3,C4BPA,C7,CA8,CACNA1G,CACNA2D4,CACNB2,CAMK2B,CAP2,CASQ1,CCDC141,CCKBR,CCL21,CDA,CDC123,CDH11,CDH13,CDH17,CDK1,CDON,CERKL,CETN2,CFAP74,CFTR,CHRM3,CHS…
Organismal Injury and Abnormalities	Acute disease	5.42e-22	-0.213	A2M,ABI3BP,ABLIM1,ACSS1,ACTC1,ACTN1,ADAMTS5,ADCY8,ADD2,ADGB,ADGRB3,ADRB3,AGR2,AGTR1,AKAP6,ALDH4A1,ALOX12,ALPL,ALS2,APCDD1,ARHGEF18,ARHGEF38,ARSL,ARVCF,ASAH2,ASPG,ASZ1,ATP13A4,ATP13A5,ATP1A2,ATP2B4,ATP2C2,ATP6V0A4,B4GALNT1,BCAS3,BCAT1,BTG2,BTK,C16orf89,C1QL3,C1S,C3,C5,C7,CA13,CA14,CA4,CACNA1G,CACNA1S,CACNA2D4,CACNB2,CAMK4,CCKBR,CCL3,CCL4,CCN1,CD24,CD59,CDA,CDC42EP3,CDH11,CDH13,CDK1,CDKN2B,CDON,CFA…
Inflammatory Response,Organismal Injury and Abnormalities	Inflammation of organ	5.43e-22	1.817	ABLIM3,ACTA2,ACTN4,ADAMDEC1,ADAMTS13,ADAMTS5,ADAMTS6,ADD2,ADRB3,AGR2,AGTR1,ALOX12,ALPL,ANGPTL2,ANXA9,APCDD1,APOD,AQP1,ATP13A5,B3GALT2,BTK,C1QTNF6,C2,C3,C5,C7,CA13,CA14,CA4,CAMK4,CCL21,CCL3,CCL4,CCL8,CCN1,CD24,CDA,CDC42EP3,CDH11,CDH13,CFTR,CH25H,CHI3L1,CHP2,CHRDL2,CHRM3,CHRM4,CKB,CKMT1A,CLEC4E,CNN2,CNR1,COCH,COL4A3,COL4A4,COL5A3,COL7A1,CPA3,CSMD1,CST6,CXCL1,CXCL10,CXCL12,CXCL2,CXCL9,CYP26A1,CYP51A…
Cancer,Organismal Injury and Abnormalities	Lymphoreticular neoplasm	6.25e-22	0.305	ABI3BP,ABLIM1,ACSS1,ACTA2,ACTC1,ACTN1,ADAMTS5,ADAMTS6,ADCY8,ADD2,ADGB,ADGRB3,ADRB3,AGR2,AGTR1,AIFM3,AKAP6,ALDH4A1,ALS2,AMPH,ANKRD24,AOC3,APCDD1,AQP1,ARHGAP1,ARHGEF18,ARHGEF38,ARSL,ASPG,ASZ1,ATP13A4,ATP13A5,ATP1A2,ATP2B2,ATP2B4,ATP2C2,ATP6V0A4,B4GALNT1,B4GALNT4,BCAS3,BCAT1,BMP7,BTG2,BTK,C16orf89,C1QL3,C1S,C2CD4B,C3,C7,CACNA1G,CACNA2D4,CCDC190,CCL21,CCL8,CCN1,CD24,CDA,CDC123,CDC42EP3,CDCA7,CDH11,CD…
Organismal Injury and Abnormalities,Respiratory Disease	Lung lesion	7.65e-22	1.967	ABI3BP,ACMSD,ACSS1,ACTA2,ACTN1,ACTN2,ACTN4,ADAMTS13,ADAMTS5,ADAMTS6,ADAMTS8,ADCY8,ADD2,ADGB,ADGRB3,ADRB3,AGR2,AGTR1,AKAP6,ALOX12,ALPL,ALS2,AMPH,ANGPTL1,ANKRD24,ANXA9,AOC3,APOD,AQP1,AQP4,ARHGAP1,ARHGEF18,ARHGEF38,ARVCF,ASAH2,ASB9,ASPG,ASZ1,ATP13A4,ATP1A2,ATP2B2,ATP2B4,BCAS3,BCAT1,BLK,BTG2,BTK,C16orf89,C1QTNF6,C1S,C2,C3,C5,C7,CA4,CA8,CACNA1G,CACNA1S,CACNB2,CALB1,CAMK2B,CCDC141,CCKBR,CCL21,CCL3,CCL8…
Cancer,Organismal Injury and Abnormalities	Malignant neoplasm of retroperitoneum	8.13e-22	-1.455	ABI3BP,ACSS1,ACTA2,ACTBL2,ACTL7B,ACTN2,ACTN4,ADAMTS13,ADAMTS5,ADAMTS6,ADCY8,ADGB,ADGRB3,ADRB3,AGR2,ALPL,ALS2,AMPH,ANKRD24,ANKS4B,APOD,AQP1,AQP4,ARSL,ATP13A5,ATP1A2,ATP2B2,ATP2B4,ATP2C2,ATP6V0A4,B3GALT2,B4GALNT1,BAIAP2L1,BMP4,BMP7,BTG2,BTK,C16orf89,C1S,C2,C22orf46P,C3,C5,C7,CA14,CACNA1G,CACNA1S,CACNA2D4,CALB1,CASQ1,CCDC141,CCDC68,CCKBR,CCL4,CCL8,CCN1,CCN3,CD59,CDC123,CDC42EP3,CDH11,CDK1,CDKN2B,CDO…
Cardiovascular Disease,Organismal Injury and Abnormalities	Hypertension	2.37e-21	1.985	ABLIM1,ACMSD,ACSS1,ACTG2,ACTN4,ADAMTS8,ADD2,ADRB3,AGTR1,ALOX12,ALPL,ANGPTL2,AOC3,AQP1,ATP2B4,BCAS3,BMP4,C1S,C2,C3,C7,CA13,CA14,CA4,CACNA1S,CACNB2,CCL3,CCL4,CDH13,CDH17,CHI3L1,CHRM3,CHRM4,CKB,COCH,COL12A1,CORO2A,CPA3,CSRP1,CXCL10,CXCL12,CXCL2,DOK6,EBI3,EMB,F10,F5,FABP3,FABP4,FANK1,FAP,FBXO32,FGF12,FGFR1,FIBIN,FKBP1B,FLNA,FLNB,FNDC1,FOXO1,FST,GABRB1,GATA5,GRIK1,GSTA3,HCRTR1,HIF1A,HIGD1B,HSD11B1,IDH…
Cancer,Neurological Disease,Organismal Injury and Abnormalities	Brain astrocytoma	2.91e-21		A2M,ABHD1,ABI3BP,ABLIM3,ACMSD,ACSM1,ACSS1,ACTBL2,ACTL7B,ACTN1,ACTN2,ACTN4,ADAMDEC1,ADAMTS13,ADAMTS5,ADAMTS6,ADAMTS8,ADCY8,ADD2,ADGB,ADGRB3,AKAP6,ALDH4A1,ALOX12,ALPL,ALS2,AMPH,ANKRD24,ANKS4B,APCDD1,AQP1,AQP4,ARHGEF18,ARHGEF38,ARSL,ASZ1,ATP13A4,ATP13A5,ATP1A2,ATP2B2,ATP2B4,ATP6V0A4,ATP6V1G3,B4GALNT4,BAIAP2L1,BCAS3,BCAT1,BLK,BTBD16,BTC,C1QL3,C1S,C2,C22orf46P,C2CD4B,C3,C4BPA,C5,CA14,CA4,CACNA1G,CACNA…
Cancer,Organismal Injury and Abnormalities	Lymphatic system tumor	5.53e-21	0.585	ABI3BP,ABLIM1,ACSS1,ACTA2,ACTL7B,ADAMTS6,ADD2,ADGRB3,ADRB3,AGR2,AGTR1,AIFM3,AKAP6,ALOX12,ALPL,AMPH,ANKRD24,AOC3,APCDD1,AQP1,ARHGAP1,ARHGEF38,ARSL,ARVCF,ATP13A4,ATP13A5,ATP1A2,ATP2B2,ATP2C2,B4GALNT4,BCAT1,BMP7,BTG2,BTK,C2CD4B,C3,C7,CACNA1G,CACNA2D4,CACNB2,CASQ1,CCDC190,CCKBR,CCL21,CCL3,CCL4,CCL8,CCN1,CD24,CDC123,CDC42EP3,CDCA7,CDH11,CDH13,CDK1,CDKN2B,CDON,CFAP74,CFTR,CHI3L1,CHRM3,CHRM4,CKAP2L,CNR1…
Cellular Movement	Migration of cells	7.27e-21	1.66	A2M,ACTA1,ACTA2,ACTN1,ACTN4,ADAMTS13,ADD2,ADRB3,AGTR1,ALOX12,ANGPTL1,ANGPTL2,AOC3,APOD,AQP1,AQP4,ARHGAP1,ATP2B4,ATP6V0A4,BCAS3,BCAT1,BMP4,BMP7,BTC,BTG2,BTK,C1QL3,C1QTNF6,C2,C3,C5,CAMK4,CCDC141,CCKBR,CCL21,CCL3,CCL4,CCL8,CCN1,CCN3,CD24,CDC42EP3,CDH11,CDH13,CDK1,CFTR,CH25H,CHI3L1,CHP2,CHRM3,CHRM4,CHST1,CHST2,CHST4,CIB1,CKAP2L,CKB,CLDN10,CLEC4E,CMA1,CNN2,CNR1,COCH,COL11A1,COL12A1,COL4A3,COL7A1,COL9A…
Cancer,Neurological Disease,Organismal Injury and Abnormalities	Glioblastoma multiforme of brain	9.19e-21		A2M,ABHD1,ABI3BP,ABLIM3,ACMSD,ACSM1,ACSS1,ACTBL2,ACTL7B,ACTN1,ACTN2,ACTN4,ADAMDEC1,ADAMTS13,ADAMTS5,ADAMTS6,ADAMTS8,ADCY8,ADD2,ADGB,ADGRB3,AKAP6,ALDH4A1,ALOX12,ALPL,ALS2,AMPH,ANKRD24,ANKS4B,APCDD1,AQP1,AQP4,ARHGEF18,ARHGEF38,ARSL,ASZ1,ATP13A4,ATP13A5,ATP1A2,ATP2B2,ATP2B4,ATP6V0A4,ATP6V1G3,B4GALNT4,BAIAP2L1,BCAS3,BCAT1,BLK,BTBD16,BTC,C1QL3,C1S,C2,C22orf46P,C2CD4B,C3,C4BPA,C5,CA14,CA4,CACNA1G,CACNA…
Molecular Transport	Transport of molecule	1.33e-20	-1.334	A2M,ACTN2,ADD2,AKAP6,AMN,AOC3,AQP1,AQP4,ATP13A4,ATP13A5,ATP1A2,ATP2B2,ATP2B4,ATP2C2,ATP6V0A4,ATP6V1G2,ATP6V1G3,BMP4,BMP7,BTC,BTK,C1QL3,C1QTNF6,C3,C5,CA4,CACNA1G,CACNA1S,CACNA2D4,CACNB2,CALB1,CAMK2B,CAMK4,CCKBR,CCL3,CCL4,CCL8,CD59,CDH17,CDK1,CFTR,CHP2,CHRM3,CHRM4,CLDN10,CNR1,CRYM,CXCL10,CXCL12,CYP51A1,DMPK,DPP10,EGR1,FABP3,FABP4,FABP7,FCER1A,FDXR,FGF12,FGFR1,FLNA,FNDC1,FOLR2,FOSB,FOXO1,FST,FXYD2,G…
Cancer,Organismal Injury and Abnormalities	Squamous-cell carcinoma	1.9e-20	-1.495	A2M,ABI3BP,ABLIM1,ABLIM3,ACTA1,ACTA2,ACTC1,ACTL7B,ACTN2,ACTN4,ADAMTS6,ADCY8,ADGRB3,AGTR1,AKAP6,ALS2,ALX3,AMPH,ANGPTL2,ANKRD24,AOC3,APCDD1,APOBEC3H,APOD,AQP1,ARVCF,ASZ1,ATP13A4,ATP1A2,ATP2C2,BAIAP2L1,BLK,BMP4,BTG2,BTK,C1S,C3,C7,CACNA1G,CACNA1S,CACNA2D4,CALB1,CAMK2B,CAP2,CAVIN4,CCDC141,CCL8,CCN1,CD200R1L,CD24,CDC123,CDC42EP3,CDCA7,CDH11,CDH13,CDH17,CDK1,CDON,CFAP74,CFL2,CFTR,CH25H,CHI3L1,CHST4,CLST…
Cancer,Organismal Injury and Abnormalities,Reproductive System Disease	Uterine serous papillary cancer	2.37e-20		ACTG2,AOC3,APOD,AQP1,C7,CACNB2,CCL21,CDA,CDH11,CDH13,CNN1,CPA3,CRABP1,CST6,CXCL12,DES,FGL2,FRZB,GAL,GPRC5A,HSD17B6,IGF2BP3,IGFBP5,KCNMB1,LAMB3,LMOD1,LPP,MFAP5,MYH11,MYLK,P2RY14,PDLIM3,PI3,PLN,PRUNE2,RIPOR2,SFRP1,SLC7A5,SMTN,TGFB1I1,THBS4,TPSB2,TRIP13,WNT2,WNT7A
Cancer,Hematological Disease,Immunological Disease,Organismal Injury and Abnormalities	Neoplasia of leukocytes	3.38e-20	0.453	ABI3BP,ABLIM1,ACSS1,ACTA2,ACTL7B,ADAMDEC1,ADAMTS6,ADD2,ADGRB3,ADRB3,AGTR1,AIFM3,AKAP6,ALOX12,ALPL,AMPH,ANKRD24,AOC3,APCDD1,AQP1,ARHGAP1,ARHGEF38,ARVCF,ATP13A4,ATP13A5,ATP1A2,ATP2B2,ATP2C2,B4GALNT4,BCAT1,BMP7,BTG2,BTK,C2CD4B,C3,C5,C7,CACNA1G,CACNA2D4,CACNB2,CCDC190,CCKBR,CCL21,CCL3,CCL4,CCL8,CCN1,CD24,CDC123,CDC42EP3,CDCA7,CDH11,CDH13,CDK1,CDKN2B,CDON,CFAP74,CFTR,CHI3L1,CHRM3,CHRM4,CKAP2L,CNR1,COC…
Endocrine System Disorders,Gastrointestinal Disease,Organismal Injury and Abnormalities	Pancreatic mass	5.22e-20	-0.322	A2M,ABI3BP,ACTA2,ACTBL2,ACTL7B,ACTN2,ACTN4,ADAMTS13,ADAMTS5,ADAMTS6,ADCY8,ADGB,ADGRB3,AGR2,AKAP6,ALOX12,ALPL,ALS2,AMPH,ANKRD24,ANKS4B,AQP4,ARSL,ATP13A5,ATP1A2,ATP2B2,ATP2B4,B3GALT2,B4GALNT1,BAIAP2L1,BLK,BMP4,BMP7,BTK,C16orf89,C22orf46P,C3,C5,C7,CA14,CACNA1G,CACNA1S,CACNA2D4,CASQ1,CCDC141,CCDC68,CCKBR,CCL4,CCL8,CCN1,CCN3,CD59,CDC123,CDH11,CDK1,CDKN2B,CDON,CFAP74,CFTR,CH25H,CIB1,CKAP2L,COCH,COL11A1…
Cancer,Organismal Injury and Abnormalities	Lymphoid cancer	6.34e-20	0.55	ABI3BP,ABLIM1,ACSS1,ACTA2,ACTL7B,ADAMTS6,ADD2,ADGRB3,ADRB3,AGTR1,AIFM3,AKAP6,ALOX12,ALPL,AMPH,ANKRD24,AOC3,APCDD1,AQP1,ARHGAP1,ARHGEF38,ARSL,ARVCF,ATP13A4,ATP13A5,ATP1A2,ATP2B2,ATP2C2,B4GALNT4,BCAT1,BMP7,BTG2,BTK,C2CD4B,C3,C7,CACNA1G,CACNA2D4,CACNB2,CASQ1,CCDC190,CCKBR,CCL21,CCL3,CCL4,CCL8,CCN1,CD24,CDC123,CDC42EP3,CDCA7,CDH11,CDH13,CDK1,CDKN2B,CDON,CFAP74,CFTR,CHI3L1,CHRM3,CHRM4,CKAP2L,CNR1,COCH…
Cancer,Hematological Disease,Immunological Disease,Organismal Injury and Abnormalities	Lymphocytic cancer	6.34e-20	0.513	ABI3BP,ABLIM1,ACSS1,ACTA2,ACTL7B,ADAMTS6,ADD2,ADGRB3,ADRB3,AGTR1,AIFM3,AKAP6,ALOX12,ALPL,AMPH,ANKRD24,AOC3,APCDD1,AQP1,ARHGAP1,ARHGEF38,ARSL,ARVCF,ATP13A4,ATP13A5,ATP1A2,ATP2B2,ATP2C2,B4GALNT4,BCAT1,BMP7,BTG2,BTK,C2CD4B,C3,C7,CACNA1G,CACNA2D4,CACNB2,CASQ1,CCDC190,CCKBR,CCL21,CCL3,CCL4,CCL8,CCN1,CD24,CDC123,CDC42EP3,CDCA7,CDH11,CDH13,CDK1,CDKN2B,CDON,CFAP74,CFTR,CHI3L1,CHRM3,CHRM4,CKAP2L,CNR1,COCH…
Cancer,Hematological Disease,Organismal Injury and Abnormalities	Malignant lymphocytic neoplasm	6.34e-20	0.513	ABI3BP,ABLIM1,ACSS1,ACTA2,ACTL7B,ADAMTS6,ADD2,ADGRB3,ADRB3,AGTR1,AIFM3,AKAP6,ALOX12,ALPL,AMPH,ANKRD24,AOC3,APCDD1,AQP1,ARHGAP1,ARHGEF38,ARSL,ARVCF,ATP13A4,ATP13A5,ATP1A2,ATP2B2,ATP2C2,B4GALNT4,BCAT1,BMP7,BTG2,BTK,C2CD4B,C3,C7,CACNA1G,CACNA2D4,CACNB2,CASQ1,CCDC190,CCKBR,CCL21,CCL3,CCL4,CCL8,CCN1,CD24,CDC123,CDC42EP3,CDCA7,CDH11,CDH13,CDK1,CDKN2B,CDON,CFAP74,CFTR,CHI3L1,CHRM3,CHRM4,CKAP2L,CNR1,COCH…
Cancer,Endocrine System Disorders,Gastrointestinal Disease,Organismal Injury and Abnormalities	Pancreatic cancer	6.95e-20	-1.109	ABI3BP,ACTA2,ACTBL2,ACTL7B,ACTN2,ACTN4,ADAMTS13,ADAMTS5,ADAMTS6,ADCY8,ADGB,ADGRB3,AGR2,ALPL,ALS2,AMPH,ANKRD24,ANKS4B,AQP4,ARSL,ATP13A5,ATP1A2,ATP2B2,ATP2B4,B3GALT2,B4GALNT1,BAIAP2L1,BMP4,BMP7,BTK,C16orf89,C22orf46P,C3,C5,C7,CA14,CACNA1G,CACNA2D4,CASQ1,CCDC141,CCDC68,CCKBR,CCL4,CCL8,CCN1,CCN3,CD59,CDC123,CDH11,CDK1,CDON,CFAP74,CFTR,CH25H,CIB1,COCH,COL11A1,COL12A1,COL22A1,COL2A1,COL5A3,COL7A1,CPA3,…
Cancer,Organismal Injury and Abnormalities,Renal and Urological Disease	Urinary tract cancer	8.73e-20		A2M,AARSD1,ABI3BP,ABLIM1,ABLIM3,ACSM1,ACSS1,ACTC1,ACTL7B,ACTN2,ADAMTS13,ADAMTS6,ADAMTS8,ADCY8,ADGB,ADGRB3,ADRB3,AKAP6,ALDH4A1,ALPL,ALS2,ANKRD24,ANKS4B,AOC3,APOBEC3H,APOD,AQP1,AQP4,ARHGAP1,ARHGEF18,ARSL,ARVCF,ASB16,ASZ1,ATP13A4,ATP13A5,ATP1A2,ATP2B4,ATP2C2,ATP6V0A4,BCAS3,BMP4,BTG2,BTK,C16orf89,C1QTNF6,C1S,C2,C2CD4B,C3,C7,CACNA1G,CACNA1S,CACNA2D4,CALB1,CAVIN3,CCDC141,CCL4,CCN1,CD24,CDC42EP3,CDH11,C…
Cancer,Endocrine System Disorders,Gastrointestinal Disease,Organismal Injury and Abnormalities	Pancreatic tumor	9.31e-20	-0.322	A2M,ABI3BP,ACTA2,ACTBL2,ACTL7B,ACTN2,ACTN4,ADAMTS13,ADAMTS5,ADAMTS6,ADCY8,ADGB,ADGRB3,AGR2,AKAP6,ALOX12,ALPL,ALS2,AMPH,ANKRD24,ANKS4B,AQP4,ARSL,ATP13A5,ATP1A2,ATP2B2,ATP2B4,B3GALT2,B4GALNT1,BAIAP2L1,BLK,BMP4,BMP7,BTK,C16orf89,C22orf46P,C3,C5,C7,CA14,CACNA1G,CACNA1S,CACNA2D4,CASQ1,CCDC141,CCDC68,CCKBR,CCL4,CCL8,CCN1,CCN3,CD59,CDC123,CDH11,CDK1,CDON,CFAP74,CFTR,CH25H,CIB1,CKAP2L,COCH,COL11A1,COL12A…
Cancer,Organismal Injury and Abnormalities	Liquid tumor	9.42e-20	-0.555	ABI3BP,ABLIM1,ACSS1,ACTA2,ACTC1,ACTL7B,ACTN1,ADAMTS5,ADCY8,ADD2,ADGB,ADGRB3,ADRB3,AGR2,AGTR1,AIFM3,AKAP6,ALDH4A1,ALOX12,ALS2,APCDD1,ARHGEF18,ARHGEF38,ARSL,ARVCF,ASPG,ASZ1,ATP13A4,ATP13A5,ATP2B4,ATP2C2,ATP6V0A4,B4GALNT1,BCAS3,BCAT1,BMP7,BTG2,BTK,C16orf89,C1QL3,C1S,C3,C5,C7,CACNA1G,CACNB2,CCKBR,CCL3,CCL4,CCN1,CDA,CDC42EP3,CDH11,CDH13,CDK1,CDKN2B,CDON,CFAP74,CFTR,CH25H,CHI3L1,CHRM3,CKAP2L,COCH,COL11…
Endocrine System Disorders,Gastrointestinal Disease,Organismal Injury and Abnormalities	Pancreatic lesion	1e-19	-0.322	A2M,ABI3BP,ACTA2,ACTBL2,ACTL7B,ACTN2,ACTN4,ADAMTS13,ADAMTS5,ADAMTS6,ADCY8,ADGB,ADGRB3,AGR2,AKAP6,ALOX12,ALPL,ALS2,AMPH,ANKRD24,ANKS4B,AQP4,ARSL,ATP13A5,ATP1A2,ATP2B2,ATP2B4,B3GALT2,B4GALNT1,BAIAP2L1,BLK,BMP4,BMP7,BTK,C16orf89,C22orf46P,C3,C5,C7,CA14,CACNA1G,CACNA1S,CACNA2D4,CASQ1,CCDC141,CCDC68,CCKBR,CCL4,CCL8,CCN1,CCN3,CD59,CDC123,CDH11,CDK1,CDON,CFAP74,CFTR,CH25H,CIB1,CKAP2L,COCH,COL11A1,COL12A…
Cancer,Organismal Injury and Abnormalities,Reproductive System Disease	Female genital tract serous carcinoma	1.32e-19		ACTG2,AOC3,APOD,AQP1,C7,CACNB2,CCL21,CD24,CDA,CDH11,CDH13,CDK1,CNN1,COL11A1,CPA3,CRABP1,CST6,CXCL1,CXCL12,DES,DIRAS3,DTNA,FAP,FGF18,FGFR1,FGFR2,FGL2,FLNA,FRZB,GAL,GLI1,GPRC5A,HK2,HSD11B1,HSD17B6,IGF2BP3,IGFBP2,IGFBP5,KCNMB1,KRT17,LAMB3,LMOD1,LPP,MFAP5,MUC1,MYH11,MYLK,NTRK2,OCLN,P2RY14,PDLIM3,PI3,PLN,POSTN,PRLR,PRUNE2,PTGES,RIPOR2,RSPO1,S100A2,SFRP1,SLC7A5,SLIT2,SMTN,SPP1,TGFB1I1,THBS4,TLX2,TPSB2,…
Cancer,Organismal Injury and Abnormalities	Pelvic serous carcinoma	1.32e-19		ACTG2,AOC3,APOD,AQP1,C7,CACNB2,CCL21,CD24,CDA,CDH11,CDH13,CDK1,CNN1,COL11A1,CPA3,CRABP1,CST6,CXCL1,CXCL12,DES,DIRAS3,DTNA,FAP,FGF18,FGFR1,FGFR2,FGL2,FLNA,FRZB,GAL,GLI1,GPRC5A,HK2,HSD11B1,HSD17B6,IGF2BP3,IGFBP2,IGFBP5,KCNMB1,KRT17,LAMB3,LMOD1,LPP,MFAP5,MUC1,MYH11,MYLK,NTRK2,OCLN,P2RY14,PDLIM3,PI3,PLN,POSTN,PRLR,PRUNE2,PTGES,RIPOR2,RSPO1,S100A2,SFRP1,SLC7A5,SLIT2,SMTN,SPP1,TGFB1I1,THBS4,TLX2,TPSB2,…
Gastrointestinal Disease,Organismal Injury and Abnormalities	Colon lesion	1.64e-19	-0.943	A2M,ABI3BP,ABLIM3,ACTA1,ACTC1,ACTL7B,ACTN1,ACTN2,ADAMTS8,ADCY8,ADD2,ADGB,ADGRB3,AKAP6,ALPL,ALS2,AMPH,ANGPTL2,ANKRD24,ANKS4B,AOC3,APCDD1,APOD,AQP1,AQP4,ARHGAP1,ARHGEF18,ARHGEF38,ARVCF,ASAH2,ASPG,ATP13A4,ATP13A5,ATP1A2,ATP2B2,ATP2C2,B3GALT2,B4GALNT1,B4GALNT4,BCAS3,BMP4,BMP7,C15orf48,C1QL3,C1QTNF3,C1QTNF6,C2,C3,C4BPA,C5,C7,CACNA1G,CACNA2D4,CACNB2,CAMK4,CAVIN4,CCDC141,CCKBR,CD200R1L,CD24,CDC123,CDC42…
Inflammatory Response,Organismal Injury and Abnormalities	Inflammation of absolute anatomical region	1.79e-19	1.953	ACTA1,ACTA2,ACTN4,ADAMDEC1,ADAMTS13,ADAMTS5,ADAMTS6,ADD2,ADRB3,AGR2,AGTR1,ALOX12,ALPL,ALS2,ANGPTL2,APCDD1,APOD,AQP1,ATP13A5,ATP6V1G2,B3GALT2,B4GALNT4,BCAS3,BLK,BMP4,BTC,BTK,C1QTNF3,C1QTNF6,C2,C3,C5,C7,CA13,CA14,CA4,CACNA1S,CACNA2D4,CACNB2,CAMK2B,CAMK4,CAVIN3,CCL21,CCL3,CCL4,CCL8,CCN1,CD24,CD59,CDA,CDC42EP3,CDH11,CDH13,CERKL,CFTR,CH25H,CHI3L1,CHP2,CHRDL2,CHRM3,CHRM4,CKB,CKMT1A,CLEC4E,CMA1,CNN2,CNR…
Cancer,Hematological Disease,Immunological Disease,Organismal Injury and Abnormalities	Tumorigenesis of lymphocytes	2.31e-19	0.513	ABI3BP,ABLIM1,ACSS1,ACTA2,ACTL7B,ADAMTS6,ADD2,ADGRB3,ADRB3,AGTR1,AIFM3,AKAP6,ALOX12,ALPL,AMPH,ANKRD24,AOC3,APCDD1,AQP1,ARHGAP1,ARHGEF38,ARVCF,ATP13A4,ATP13A5,ATP1A2,ATP2B2,ATP2C2,B4GALNT4,BCAT1,BMP7,BTG2,BTK,C2CD4B,C3,C7,CACNA1G,CACNA2D4,CCDC190,CCKBR,CCL21,CCL3,CCL4,CCL8,CCN1,CD24,CDC123,CDC42EP3,CDCA7,CDH11,CDH13,CDK1,CDKN2B,CDON,CHI3L1,CHRM3,CHRM4,CKAP2L,CNR1,COCH,COL11A1,COL12A1,COL2A1,COL4A4…
Cancer,Gastrointestinal Disease,Organismal Injury and Abnormalities	Colorectal carcinoma	2.56e-19	0.652	A2M,ABI3BP,ABLIM3,ACTA1,ACTC1,ACTL7B,ACTN1,ACTN2,ADAMTS8,ADCY8,ADD2,ADGB,ADGRB3,AKAP6,ALPL,ALS2,AMPH,ANKRD24,ANKS4B,AOC3,APCDD1,APOD,AQP1,AQP4,ARHGAP1,ARHGEF18,ARHGEF38,ARSL,ARVCF,ASAH2,ASPG,ATP13A4,ATP13A5,ATP1A2,ATP2B2,ATP2B4,ATP2C2,ATP6V1G3,B3GALT2,B4GALNT1,B4GALNT4,BCAS3,BMP4,BMP7,C1QL3,C1QTNF3,C1QTNF6,C2,C3,C4BPA,C5,C7,CACNA1G,CACNA2D4,CACNB2,CAMK4,CAVIN4,CCDC141,CCKBR,CCL4,CD200R1L,CD24,CDC…
Cancer,Endocrine System Disorders,Gastrointestinal Disease,Organismal Injury and Abnormalities	Pancreatic adenocarcinoma	2.57e-19	-1.109	ABI3BP,ACTBL2,ACTL7B,ACTN2,ACTN4,ADAMTS13,ADAMTS5,ADAMTS6,ADCY8,ADGB,ADGRB3,AGR2,ALPL,ALS2,AMPH,ANKRD24,ANKS4B,AQP4,ARSL,ATP13A5,ATP1A2,ATP2B2,ATP2B4,B3GALT2,BAIAP2L1,BMP4,BMP7,BTK,C16orf89,C22orf46P,C3,C7,CA14,CACNA1G,CACNA2D4,CASQ1,CCDC141,CCKBR,CCL4,CCL8,CCN1,CCN3,CD59,CDC123,CDH11,CDK1,CDON,CFAP74,CFTR,CH25H,CIB1,COCH,COL11A1,COL12A1,COL22A1,COL2A1,COL5A3,COL7A1,CPA3,CREB3L4,CRYM,CSMD1,CXCL1,…
Cancer,Gastrointestinal Disease,Organismal Injury and Abnormalities	Colon tumor	2.83e-19	-0.634	A2M,ABI3BP,ABLIM3,ACTA1,ACTC1,ACTL7B,ACTN1,ACTN2,ADAMTS8,ADCY8,ADD2,ADGB,ADGRB3,AKAP6,ALPL,ALS2,AMPH,ANGPTL2,ANKRD24,ANKS4B,AOC3,APCDD1,APOD,AQP1,AQP4,ARHGAP1,ARHGEF18,ARHGEF38,ARVCF,ASAH2,ASPG,ATP13A4,ATP13A5,ATP1A2,ATP2B2,ATP2C2,B3GALT2,B4GALNT1,B4GALNT4,BCAS3,BMP4,BMP7,C15orf48,C1QL3,C1QTNF3,C1QTNF6,C2,C3,C4BPA,C5,C7,CACNA1G,CACNA2D4,CACNB2,CAMK4,CAVIN4,CCDC141,CCKBR,CD200R1L,CD24,CDC123,CDC42…
Cancer,Hematological Disease,Immunological Disease,Organismal Injury and Abnormalities	Leukemia	3.01e-19	0	ABI3BP,ABLIM1,ACSS1,ACTA2,ACTC1,ACTL7B,ADAMTS5,ADCY8,ADD2,ADGB,ADGRB3,ADRB3,AGR2,AGTR1,AIFM3,AKAP6,ALDH4A1,ALOX12,ALS2,APCDD1,ARHGEF18,ARHGEF38,ARSL,ARVCF,ASPG,ASZ1,ATP13A4,ATP13A5,ATP2B4,ATP2C2,ATP6V0A4,B4GALNT1,BCAS3,BCAT1,BTG2,BTK,C16orf89,C1QL3,C1S,C3,C5,C7,CACNA1G,CACNB2,CCKBR,CCL3,CCL4,CCN1,CDA,CDC42EP3,CDH11,CDH13,CDK1,CDKN2B,CDON,CFAP74,CFTR,CH25H,CHI3L1,CHRM3,CKAP2L,COCH,COL11A1,COL12A1,…
Cancer,Organismal Injury and Abnormalities,Respiratory Disease	Respiratory system tumor	3.33e-19	1.039	ABI3BP,ABLIM3,ACMSD,ACSS1,ACTA2,ACTN1,ACTN2,ACTN4,ADAMTS5,ADAMTS6,ADAMTS8,ADCY8,ADD2,ADGB,ADGRB3,ADRB3,AGR2,AKAP6,ALOX12,ALS2,AMPH,ANGPTL1,ANKRD24,ANXA9,AOC3,APOD,AQP1,AQP4,ARHGAP1,ARHGEF18,ARHGEF38,ARVCF,ASAH2,ASB9,ASPG,ASZ1,ATP13A4,ATP1A2,ATP2B2,BCAS3,BCAT1,BLK,BTG2,BTK,C16orf89,C1QTNF6,C1S,C3,C7,CA4,CA8,CACNA1G,CACNA1S,CACNB2,CALB1,CAMK2B,CCDC141,CCKBR,CCL21,CCL3,CCL8,CCN1,CD200R1L,CD24,CDA,CD…
Cancer,Gastrointestinal Disease,Organismal Injury and Abnormalities	Tumorigenesis of gastrointestinal tumor	3.57e-19	0.652	A2M,ABI3BP,ABLIM3,ACTA1,ACTC1,ACTL7B,ACTN1,ACTN2,ADAMTS8,ADCY8,ADD2,ADGB,ADGRB3,AKAP6,ALPL,ALS2,AMPH,ANKRD24,ANKS4B,AOC3,APCDD1,APOD,AQP1,AQP4,ARHGAP1,ARHGEF18,ARHGEF38,ARSL,ARVCF,ASAH2,ASPG,ATP13A4,ATP13A5,ATP1A2,ATP2B2,ATP2B4,ATP2C2,ATP6V1G3,B3GALT2,B4GALNT1,B4GALNT4,BCAS3,BMP4,BMP7,C1QL3,C1QTNF3,C1QTNF6,C2,C3,C4BPA,C5,C7,CACNA1G,CACNA2D4,CACNB2,CAMK4,CAVIN4,CCDC141,CCKBR,CCL4,CD200R1L,CD24,CDC…
Cancer,Organismal Injury and Abnormalities,Reproductive System Disease	Uterine serous carcinoma	4.55e-19		ACTG2,AOC3,APOD,AQP1,C7,CACNB2,CCL21,CDA,CDH11,CDH13,CNN1,CPA3,CRABP1,CST6,CXCL12,DES,FGL2,FRZB,GAL,GPRC5A,HK2,HSD17B6,IGF2BP3,IGFBP5,KCNMB1,LAMB3,LMOD1,LPP,MFAP5,MYH11,MYLK,P2RY14,PDLIM3,PI3,PLN,PRUNE2,RIPOR2,SFRP1,SLC7A5,SMTN,TGFB1I1,THBS4,TPSB2,TRIP13,TUBB4A,WNT2,WNT7A
Cancer,Hematological Disease,Organismal Injury and Abnormalities	Myelodysplastic syndrome or leukemia	6.34e-19	0	ABI3BP,ABLIM1,ACSS1,ACTA2,ACTC1,ACTL7B,ADAMTS5,ADCY8,ADD2,ADGB,ADGRB3,ADRB3,AGR2,AGTR1,AIFM3,AKAP6,ALDH4A1,ALOX12,ALS2,APCDD1,ARHGEF18,ARHGEF38,ARSL,ARVCF,ASPG,ASZ1,ATP13A4,ATP13A5,ATP2B4,ATP2C2,ATP6V0A4,B4GALNT1,BCAS3,BCAT1,BTG2,BTK,C16orf89,C1QL3,C1S,C3,C5,C7,CACNA1G,CACNB2,CCKBR,CCL3,CCL4,CCN1,CDA,CDC42EP3,CDH11,CDH13,CDK1,CDKN2B,CDON,CFAP74,CFTR,CH25H,CHI3L1,CHRM3,CKAP2L,COCH,COL11A1,COL12A1,…
Cancer,Endocrine System Disorders,Gastrointestinal Disease,Organismal Injury and Abnormalities	Pancreatic carcinoma	7.9e-19	-1.109	ABI3BP,ACTBL2,ACTL7B,ACTN2,ACTN4,ADAMTS13,ADAMTS5,ADAMTS6,ADCY8,ADGB,ADGRB3,AGR2,ALPL,ALS2,AMPH,ANKRD24,ANKS4B,AQP4,ARSL,ATP13A5,ATP1A2,ATP2B2,ATP2B4,B3GALT2,BAIAP2L1,BMP4,BMP7,BTK,C16orf89,C22orf46P,C3,C5,C7,CA14,CACNA1G,CACNA2D4,CASQ1,CCDC141,CCDC68,CCKBR,CCL4,CCL8,CCN1,CCN3,CD59,CDC123,CDH11,CDK1,CDON,CFAP74,CFTR,CH25H,CIB1,COCH,COL11A1,COL12A1,COL22A1,COL2A1,COL5A3,COL7A1,CPA3,CREB3L4,CRYM,CS…
Cell Death and Survival,Organismal Injury and Abnormalities	Necrosis	9.12e-19	-0.336	A2M,AATF,ACTC1,ACTN4,ADAMTS13,ADAMTS6,AGR2,AGTR1,AIFM3,ALOX12,ALS2,ANGPTL1,ARHGAP1,ARVCF,ASAH2,ATP2B2,ATP2B4,ATP6V1G2,B3GALT2,B4GALNT1,BLK,BMP4,BMP7,BTC,BTG2,BTK,C3,C5,C7,CA4,CABLES2,CACNA1G,CACNB2,CALB1,CAMK2B,CAMK4,CAVIN3,CCL21,CCL3,CCL4,CCN1,CCN3,CD24,CD59,CDA,CDC42EP3,CDH11,CDK1,CDON,CERKL,CFTR,CHI3L1,CHRM3,CIB1,CKAP2L,CKB,CLDN10,CNN2,CNR1,COL2A1,COL4A3,COL5A3,CRABP2,CRIPTO,CXCL1,CXCL10,CXCL1…
Cancer,Dermatological Diseases and Conditions,Organismal Injury and Abnormalities	Skin carcinoma	1.26e-18	-1.41	A2M,ABHD1,ACSM1,ACTC1,ACTN1,ADAMDEC1,ADAMTS13,ADAMTS5,ADAMTS6,ADCY8,ADD2,ADGRB3,AGTR1,AKAP6,ALOX12,ALS2,AMPH,ANGPTL2,ANKS4B,AOC3,ATP13A4,ATP13A5,ATP1A2,ATP2B2,ATP2B4,ATP2C2,B4GALNT1,B4GALNT4,BTK,C1QTNF6,C2,C3,CA8,CACNA1G,CACNA1S,CACNA2D4,CAMK4,CAP2,CAVIN4,CCDC141,CCL8,CDC42EP3,CDH11,CDH17,CHRM3,CHST1,CHST9,CKAP2L,CLEC4E,CLGN,CLSTN3,CNR1,COCH,COL11A1,COL12A1,COL22A1,COL2A1,COL4A3,COL4A4,COL7A1,CPX…
Organismal Injury and Abnormalities,Reproductive System Disease	Endometriosis	1.42e-18		ACTA2,AGR2,AGTR1,APCDD1,APOD,ATP2B2,BCAT1,BMP7,C1S,C2,C3,C4BPA,C5,C7,CCL21,CCL4,CCN1,CDC42EP3,CDK1,CHRM3,CKB,CLDN10,COCH,COL11A1,COL12A1,CRABP2,CXCL10,CXCL12,CXCL9,CYP26A1,DCN,DUSP2,ECRG4,EGR1,ELAPOR1,FABP4,FAM167A,FGL2,FOS,FOXA3,FOXO1,FRZB,FST,FZD7,GPC5,GSTA1,HIF1A,HSD17B4,IGFBP1,IHH,IL4R,INHBA,IRF6,ITGA7,JUNB,KRT17,LPP,LRP1B,mir-145,MME,MN1,MST1R,MUC1,NR4A1,NTRK2,PDLIM3,PENK,PRSS16,PTPRR,RARRES…
Cancer,Organismal Injury and Abnormalities	Thoracic neoplasm	1.5e-18	0.841	ABI3BP,ACMSD,ACSS1,ACTA2,ACTN1,ACTN2,ACTN4,ADAMTS5,ADAMTS6,ADAMTS8,ADCY8,ADD2,ADGB,ADGRB3,ADRB3,AGR2,AKAP6,ALOX12,ALS2,AMPH,ANGPTL1,ANKRD24,ANXA9,AOC3,APOD,AQP1,AQP4,ARHGAP1,ARHGEF18,ARHGEF38,ARVCF,ASAH2,ASB9,ASPG,ASZ1,ATP13A4,ATP1A2,ATP2B2,BCAS3,BCAT1,BLK,BTG2,BTK,C16orf89,C1QTNF6,C1S,C3,C7,CA4,CA8,CACNA1G,CACNA1S,CACNB2,CALB1,CAMK2B,CCDC141,CCKBR,CCL21,CCL3,CCL8,CCN1,CD200R1L,CD24,CDA,CDC42EP3,…
Cancer,Organismal Injury and Abnormalities	Intrathoracic organ tumor	2.01e-18	0.841	ABI3BP,ACMSD,ACSS1,ACTA2,ACTN1,ACTN2,ACTN4,ADAMTS5,ADAMTS6,ADAMTS8,ADCY8,ADD2,ADGB,ADGRB3,ADRB3,AGR2,AKAP6,ALOX12,ALS2,AMPH,ANGPTL1,ANKRD24,ANXA9,AOC3,APOD,AQP1,AQP4,ARHGAP1,ARHGEF18,ARHGEF38,ARVCF,ASAH2,ASB9,ASPG,ASZ1,ATP13A4,ATP1A2,ATP2B2,BCAS3,BCAT1,BLK,BTG2,BTK,C16orf89,C1QTNF6,C1S,C3,C7,CA4,CA8,CACNA1G,CACNA1S,CACNB2,CALB1,CAMK2B,CCDC141,CCKBR,CCL21,CCL3,CCL8,CCN1,CD200R1L,CD24,CDA,CDC42EP3,…
Cancer,Organismal Injury and Abnormalities,Respiratory Disease	Lung tumor	2.54e-18	0.683	ABI3BP,ACMSD,ACSS1,ACTA2,ACTN1,ACTN2,ACTN4,ADAMTS5,ADAMTS6,ADAMTS8,ADCY8,ADD2,ADGB,ADGRB3,ADRB3,AGR2,AKAP6,ALOX12,ALS2,AMPH,ANGPTL1,ANKRD24,ANXA9,AOC3,APOD,AQP1,AQP4,ARHGAP1,ARHGEF18,ARHGEF38,ARVCF,ASAH2,ASB9,ASPG,ASZ1,ATP13A4,ATP1A2,ATP2B2,BCAS3,BCAT1,BLK,BTG2,BTK,C16orf89,C1QTNF6,C1S,C3,C7,CA4,CA8,CACNA1G,CACNA1S,CACNB2,CALB1,CAMK2B,CCDC141,CCKBR,CCL21,CCL3,CCL8,CCN1,CD200R1L,CD24,CDA,CDC42EP3,…
Cancer,Gastrointestinal Disease,Organismal Injury and Abnormalities	Pancreatobiliary adenocarcinoma	3.1e-18	-0.447	ABI3BP,ABLIM1,ACTBL2,ACTL7B,ACTN2,ACTN4,ACY1,ADAMTS13,ADAMTS5,ADAMTS6,ADCY8,ADGB,ADGRB3,AGR2,ALPL,ALS2,AMPH,ANKRD24,ANKS4B,AQP4,ARSL,ASZ1,ATP13A5,ATP1A2,ATP2B2,ATP2B4,B3GALT2,BAIAP2L1,BMP4,BMP7,BTK,C16orf89,C1S,C22orf46P,C3,C7,CA14,CACNA1G,CACNA2D4,CASQ1,CCDC141,CCKBR,CCL4,CCL8,CCN1,CCN3,CD59,CDC123,CDH11,CDK1,CDKN2B,CDON,CFAP74,CFTR,CH25H,CIB1,COCH,COL11A1,COL12A1,COL22A1,COL2A1,COL5A3,COL7A1,CP…
Molecular Transport	Transport of ion	3.17e-18	0.02	ACTN2,ADD2,AKAP6,AQP1,ATP13A4,ATP13A5,ATP1A2,ATP2B2,ATP2B4,ATP2C2,ATP6V0A4,ATP6V1G2,ATP6V1G3,BMP4,CA4,CACNA1G,CACNA1S,CACNA2D4,CACNB2,CALB1,CAMK2B,CCL3,CCL4,CCL8,CFTR,CHP2,CHRM4,CLDN10,CNR1,CXCL10,CXCL12,DMPK,DPP10,FGF12,FGFR1,FLNA,FXYD2,GABRB1,GCK,GJB1,GRIK1,JPH1,JPH2,JPH3,KCNAB2,KCNB2,KCNE4,KCNG1,KCNH2,KCNJ8,KCNK7,KCNMB1,KCNV1,KLK1,LPAR3,MYLK,OSR1,PLN,PRLR,PTHLH,RAMP2,RHCG,RYR3,SCARA5,SLC11A2,S…
Cancer,Organismal Injury and Abnormalities,Respiratory Disease	Malignant neoplasm of respiratory system	3.65e-18	1.125	ABI3BP,ABLIM3,ACMSD,ACSS1,ACTA2,ACTN1,ACTN2,ACTN4,ADAMTS5,ADAMTS6,ADAMTS8,ADCY8,ADD2,ADGB,ADGRB3,ADRB3,AGR2,AKAP6,ALOX12,ALS2,AMPH,ANGPTL1,ANKRD24,ANXA9,AOC3,APOD,AQP1,AQP4,ARHGAP1,ARHGEF18,ARHGEF38,ARVCF,ASAH2,ASB9,ASPG,ASZ1,ATP13A4,ATP1A2,ATP2B2,BCAS3,BCAT1,BLK,BTG2,BTK,C16orf89,C1QTNF6,C1S,C3,C7,CA4,CA8,CACNA1G,CACNA1S,CACNB2,CALB1,CAMK2B,CCDC141,CCKBR,CCL21,CCL3,CCL8,CCN1,CD200R1L,CD24,CDA,CD…
Organismal Injury and Abnormalities	Benign lesion	3.85e-18	-1.168	ACTA2,ACTC1,ACTN4,ADAMTS5,ADGRB3,ADRB3,ANGPTL1,ANGPTL2,APOD,APOLD1,ARSL,B4GALNT1,BMP4,C1S,C3,CACNB2,CAMK2B,CCDC68,CCL21,CCL3,CCN1,CD24,CDC42EP3,CDH13,CDK1,CDKN2B,CHP2,CHRDL2,CHRM3,CHRM4,CMA1,CNR1,COL12A1,COL2A1,COL7A1,CRABP2,CRIPTO,CSMD1,CXCL12,DCN,DGAT2,DMBT1,EGR1,EPB41L3,FABP3,FABP4,FANCD2,FDXR,FGFR1,FGFR2,FLNA,FLNB,FOS,FOSB,FOXO1,FREM1,FZD7,GABRB1,GAL,GATA5,GLI1,GRB14,GRIA2,GSTA3,HIF1A,HSD17B6…
Cancer,Organismal Injury and Abnormalities,Renal and Urological Disease	Bladder cancer	4.11e-18		A2M,AARSD1,ABLIM1,ABLIM3,ACSM1,ACSS1,ACTC1,ACTL7B,ACTN2,ADAMTS13,ADAMTS6,ADAMTS8,ADCY8,ADGB,ADGRB3,AKAP6,ALDH4A1,ALPL,ALS2,ANKRD24,ANKS4B,AOC3,APOBEC3H,APOD,AQP4,ARHGAP1,ARHGEF18,ARSL,ARVCF,ASB16,ASZ1,ATP13A4,ATP13A5,ATP1A2,ATP2B4,ATP2C2,ATP6V0A4,BCAS3,BMP4,BTK,C16orf89,C1QTNF6,C2CD4B,C3,C7,CACNA1S,CACNA2D4,CAVIN3,CCDC141,CCN1,CD24,CDH11,CDH13,CDH17,CDK1,CDKN2B,CDON,CERKL,CFAP74,CFL2,CFTR,CH25H,C…
Cancer,Gastrointestinal Disease,Organismal Injury and Abnormalities	Colon cancer	4.59e-18	0.368	A2M,ABI3BP,ABLIM3,ACTA1,ACTC1,ACTL7B,ACTN1,ACTN2,ADAMTS8,ADCY8,ADD2,ADGB,ADGRB3,AKAP6,ALPL,ALS2,AMPH,ANKRD24,ANKS4B,AOC3,APCDD1,APOD,AQP1,AQP4,ARHGAP1,ARHGEF18,ARHGEF38,ARVCF,ASAH2,ASPG,ATP13A4,ATP13A5,ATP1A2,ATP2B2,ATP2C2,B3GALT2,B4GALNT1,B4GALNT4,BCAS3,BMP4,BMP7,C15orf48,C1QL3,C1QTNF3,C1QTNF6,C2,C3,C4BPA,C5,C7,CACNA1G,CACNA2D4,CACNB2,CAMK4,CAVIN4,CCDC141,CCKBR,CD200R1L,CD24,CDC123,CDC42EP3,CDCA…
Cancer,Gastrointestinal Disease,Organismal Injury and Abnormalities	Colon carcinoma	6.25e-18	0.368	A2M,ABI3BP,ABLIM3,ACTA1,ACTC1,ACTL7B,ACTN1,ACTN2,ADAMTS8,ADCY8,ADD2,ADGB,ADGRB3,AKAP6,ALPL,ALS2,AMPH,ANKRD24,ANKS4B,AOC3,APCDD1,APOD,AQP1,AQP4,ARHGAP1,ARHGEF18,ARHGEF38,ARVCF,ASAH2,ASPG,ATP13A4,ATP13A5,ATP1A2,ATP2B2,ATP2C2,B3GALT2,B4GALNT1,B4GALNT4,BCAS3,BMP4,BMP7,C1QL3,C1QTNF3,C1QTNF6,C2,C3,C4BPA,C5,CACNA1G,CACNA2D4,CACNB2,CAMK4,CAVIN4,CCDC141,CCKBR,CD200R1L,CD24,CDC123,CDC42EP3,CDCA7,CDH13,CDK1…
Cancer,Gastrointestinal Disease,Organismal Injury and Abnormalities	Colorectal adenocarcinoma	7.1e-18		A2M,ABI3BP,ABLIM3,ACTA1,ACTC1,ACTL7B,ACTN1,ACTN2,ADAMTS8,ADCY8,ADD2,ADGB,ADGRB3,AKAP6,ALPL,ALS2,AMPH,ANKRD24,ANKS4B,AOC3,APOD,AQP1,AQP4,ARHGAP1,ARHGEF18,ARHGEF38,ARSL,ARVCF,ASAH2,ASPG,ATP13A4,ATP13A5,ATP1A2,ATP2B2,ATP2B4,ATP2C2,ATP6V1G3,B3GALT2,B4GALNT1,B4GALNT4,BCAS3,BMP4,BMP7,C1QL3,C1QTNF3,C1QTNF6,C2,C3,C4BPA,C5,C7,CACNA1G,CACNA2D4,CACNB2,CAMK4,CAVIN4,CCDC141,CCKBR,CCL4,CD200R1L,CD24,CDC123,CDC…
Cancer,Gastrointestinal Disease,Organismal Injury and Abnormalities	Gastroesophageal cancer	8.36e-18		A2M,AARSD1,ABI3BP,ABLIM1,ACMSD,ACSS1,ACTG2,ACTL7B,ACTN2,ACTN4,ADAMTS5,ADCY8,ADGB,ADGRB3,ADRB3,AGTR1,AKAP6,ALS2,ALX3,AMPH,ANKRD24,AQP4,ARHGAP1,ARHGEF18,ASZ1,ATP1A2,ATP2B2,ATP6V0A4,B4GALNT1,B4GALNT4,BAIAP2L1,BCAT1,BLK,BMP7,BTK,C1S,C3,C4BPA,C7,CACNA1S,CACNA2D4,CACNB2,CAP2,CCDC141,CCKBR,CCN1,CD59,CDC123,CDH11,CDH13,CDK1,CDON,CHRDL2,CHRM3,CHRM4,CHST1,CHST4,CKB,CKMT1A,CLDN10,CLGN,CNN1,CNR1,COL11A1,COL1…
Organismal Injury and Abnormalities	Abnormal morphology of body cavity	9.97e-18	-0.692	ACTA1,ACTC1,ACTG2,ACTN2,ACTN4,ADD2,ADRB3,AGR2,AGTR1,ALPL,AQP4,ASAH2,BCAS3,BMP4,BMP7,BTC,BTK,C3,CACNA1S,CACNB2,CAMK4,CAP2,CAVIN4,CCKBR,CCN3,CD24,CDC42EP3,CDH17,CDKN2B,CFTR,CHRM3,CIB1,CLEC4E,COL2A1,COL4A3,CXCL12,CYP26A1,CYP51A1,DCN,DES,DMRT2,DTNA,DUSP22,EGR1,F10,FABP3,FBXO32,FGF12,FGFR1,FGFR2,FKBP1B,FLNA,FOS,FOXO1,FREM1,GADD45G,GAL,GATA5,GFRA1,GGT1,GJB1,GLI1,GPBAR1,HIF1A,HSD11B1,HSD17B4,HSPB8,ICAM3…
Cancer,Gastrointestinal Disease,Organismal Injury and Abnormalities	Pancreaticobiliary neoplasm	1.03e-17	-0.017	A2M,ABI3BP,ABLIM1,ACTA2,ACTBL2,ACTL7B,ACTN2,ACTN4,ACY1,ADAMTS13,ADAMTS5,ADAMTS6,ADCY8,ADGB,ADGRB3,AGR2,AKAP6,ALOX12,ALPL,ALS2,AMPH,ANKRD24,ANKS4B,AQP4,ARSL,ASZ1,ATP13A5,ATP1A2,ATP2B2,ATP2B4,B3GALT2,B4GALNT1,BAIAP2L1,BLK,BMP4,BMP7,BTK,C16orf89,C1S,C22orf46P,C3,C5,C7,CA14,CACNA1G,CACNA1S,CACNA2D4,CASQ1,CCDC141,CCDC68,CCKBR,CCL4,CCL8,CCN1,CCN3,CD59,CDC123,CDH11,CDK1,CDKN2B,CDON,CFAP74,CFL2,CFTR,CH25…
Cancer,Dermatological Diseases and Conditions,Organismal Injury and Abnormalities	Basal cell carcinoma	1.31e-17		A2M,ABHD1,ACSM1,ACTC1,ACTN1,ADAMDEC1,ADAMTS13,ADAMTS5,ADAMTS6,ADCY8,ADD2,ADGRB3,AGTR1,AKAP6,ALOX12,ALS2,AMPH,ANKS4B,AOC3,ATP13A4,ATP13A5,ATP1A2,ATP2B2,ATP2B4,B4GALNT1,BTK,C1QTNF6,C2,CA8,CACNA1G,CACNA1S,CACNA2D4,CAMK4,CAP2,CCDC141,CCL8,CDC42EP3,CDH17,CHRM3,CHST1,CHST9,CKAP2L,CLEC4E,CLGN,CLSTN3,CNR1,COCH,COL11A1,COL12A1,COL22A1,COL2A1,COL4A3,COL4A4,COL7A1,CPXM1,CRYBG2,CSMD1,CYP2A13,DKK2,DMBT1,DPP10…
Cancer,Organismal Injury and Abnormalities,Reproductive System Disease	Breast or ovarian carcinoma	1.51e-17	-0.114	ABLIM1,ABLIM3,ACTA2,ACTBL2,ACTN2,ACTN4,ADAMDEC1,ADAMTS5,ADAMTS6,ADAMTS8,ADCY8,ADD2,ADGB,ADGRB3,AGR2,AKAP6,ALS2,AMN,AMPH,ANGPTL2,ANKRD24,ANXA9,APCDD1,APOD,AQP1,ARHGEF18,ATP13A5,ATP2B2,ATP2C2,B4GALNT1,BAIAP2L1,BCAS3,BCAT1,BLK,BMP4,BMP7,BTK,C3,C5,CA13,CA8,CACNA1G,CACNA1S,CACNB2,CAMK2B,CAMK4,CCN1,CD24,CDC42EP3,CDH11,CDH17,CDK1,CDON,CFAP74,CFAP96,CFTR,CHI3L1,CHRM3,CHST9,CKB,CNN1,CNN2,COCH,COL11A1,COL1…
Cancer,Organismal Injury and Abnormalities	Ductal adenocarcinoma	1.65e-17	-0.084	ABI3BP,ABLIM1,ACTA2,ACTBL2,ACTL7B,ACTN2,ACTN4,ACY1,ADAMTS13,ADAMTS5,ADAMTS6,ADAMTS8,ADCY8,ADGB,ADGRB3,AGR2,ALPL,ALS2,AMPH,ANKRD24,ANKS4B,ANXA9,AQP4,ARSL,ASZ1,ATP13A5,ATP1A2,ATP2B2,ATP2B4,ATP2C2,B3GALT2,BAIAP2L1,BLK,BMP4,BMP7,BTK,C16orf89,C1S,C22orf46P,C3,C5,C7,CA14,CACNA1G,CACNA1S,CACNA2D4,CAMK4,CASQ1,CCDC141,CCL4,CCL8,CCN1,CCN3,CDC123,CDC42EP3,CDH11,CDH17,CDK1,CDKN2B,CDON,CFAP74,CFTR,CIB1,CNN2,C…
Cancer,Organismal Injury and Abnormalities,Renal and Urological Disease	Urinary tract carcinoma	1.73e-17		A2M,AARSD1,ABI3BP,ABLIM1,ABLIM3,ACSM1,ACSS1,ACTL7B,ACTN2,ADAMTS13,ADAMTS6,ADAMTS8,ADCY8,ADGB,ADGRB3,ADRB3,AKAP6,ALDH4A1,ALPL,ALS2,ANKRD24,ANKS4B,AOC3,APOBEC3H,APOD,AQP4,ARHGAP1,ARHGEF18,ARSL,ARVCF,ASB16,ASZ1,ATP13A4,ATP13A5,ATP1A2,ATP2B4,ATP2C2,ATP6V0A4,BCAS3,BTG2,BTK,C16orf89,C1QTNF6,C1S,C2,C2CD4B,C3,C7,CACNA1G,CACNA1S,CACNA2D4,CALB1,CAVIN3,CCDC141,CCL4,CCN1,CDC42EP3,CDH11,CDH13,CDH17,CDK1,CDKN2…
Cancer,Organismal Injury and Abnormalities,Respiratory Disease	Lung carcinoma	2.26e-17	-0.632	ABI3BP,ACMSD,ACSS1,ACTA2,ACTN1,ACTN2,ACTN4,ADAMTS5,ADAMTS6,ADAMTS8,ADCY8,ADD2,ADGB,ADGRB3,ADRB3,AGR2,AKAP6,ALOX12,ALS2,AMPH,ANGPTL1,ANKRD24,ANXA9,AOC3,APOD,AQP1,AQP4,ARHGAP1,ARHGEF18,ARHGEF38,ARVCF,ASAH2,ASB9,ASPG,ASZ1,ATP13A4,ATP1A2,ATP2B2,BCAS3,BCAT1,BLK,BTG2,BTK,C16orf89,C1QTNF6,C1S,C3,C7,CA4,CA8,CACNA1G,CACNA1S,CACNB2,CALB1,CAMK2B,CCDC141,CCKBR,CCL21,CCL8,CD200R1L,CD24,CDA,CDC42EP3,CDCA7,CDH1…
Cancer,Organismal Injury and Abnormalities	Connective or soft tissue tumor	2.28e-17	-0.335	A2M,ABI3BP,ACTA2,ACTC1,ACTL7B,ADAMTS13,ADAMTS5,ADAMTS6,ADAMTS8,ADCY8,ADGB,ADRB3,AKAP6,ALDH4A1,ALOX12,ALPL,ALS2,ANKRD24,APOBEC3H,APOLD1,AQP1,ARHGEF18,ARSL,ARVCF,ASB16,ASPG,ASZ1,ATP13A4,ATP13A5,ATP2B4,ATP2C2,ATP6V0A4,B4GALNT4,BCAS3,BMP4,BTBD16,BTC,C16orf89,C1QTNF6,C22orf46P,C2CD4B,C3,C5,C7,CABLES2,CACNA1G,CACNA1S,CACNA2D4,CAMK2B,CCKBR,CCL21,CCN1,CCN3,CCNI2,CD200R1L,CD24,CDC42EP3,CDH11,CDH17,CDK1,CD…
Inflammatory Disease,Organismal Injury and Abnormalities	Chronic inflammatory disorder	2.58e-17	-0.126	ACTA1,ACTA2,ACTC1,ACTN4,ADAMTS5,ADAMTS6,ADD2,ADRB3,AGTR1,ALOX12,ALPL,ANGPTL2,APCDD1,APOD,BLK,BMP4,BTC,BTK,C1QTNF6,C2,C3,C5,C7,CA13,CA14,CA4,CAMK4,CCL21,CCL3,CCL4,CCL8,CCN1,CD24,CD59,CDA,CDC42EP3,CDH11,CDH13,CFTR,CHI3L1,CHP2,CHRDL2,CHRM3,CHRM4,CKB,CKMT1A,CLEC4E,COCH,COL2A1,COL4A3,COL7A1,CSMD1,CSRP1,CXCL1,CXCL10,CXCL12,CXCL2,CXCL9,CYP51A1,DAPP1,DES,DMBT1,DNAI1,DPP10,DSTN,DUSP2,EGR1,F10,F5,FABP4,FAN…
Cancer,Hematological Disease,Organismal Injury and Abnormalities	Mature lymphocytic neoplasm	2.61e-17	-1.342	ABI3BP,ABLIM1,ACSS1,ACTA2,ACTL7B,ADAMTS6,ADD2,ADGRB3,ADRB3,AIFM3,ALOX12,ALPL,AMPH,ANKRD24,APCDD1,AQP1,ARHGAP1,ARHGEF38,ATP13A4,ATP13A5,ATP1A2,ATP2B2,ATP2C2,B4GALNT4,BCAT1,BMP7,BTG2,BTK,C3,C7,CACNA1G,CACNA2D4,CACNB2,CCDC190,CCL21,CCL3,CCL4,CCL8,CCN1,CD24,CDC123,CDC42EP3,CDH11,CDH13,CDK1,CDKN2B,CDON,CFAP74,CFTR,CHRM3,CHRM4,CKAP2L,CNR1,COCH,COL11A1,COL12A1,COL2A1,COL4A4,COL7A1,CORO2A,CORO6,CSMD1,CXC…
Cancer,Organismal Injury and Abnormalities	Intrathoracic malignant tumor	2.79e-17	0.905	ABI3BP,ACMSD,ACSS1,ACTA2,ACTN1,ACTN2,ACTN4,ADAMTS5,ADAMTS6,ADAMTS8,ADCY8,ADD2,ADGB,ADGRB3,ADRB3,AGR2,AKAP6,ALOX12,ALS2,AMPH,ANGPTL1,ANKRD24,ANXA9,AOC3,APOD,AQP1,AQP4,ARHGAP1,ARHGEF18,ARHGEF38,ARVCF,ASAH2,ASB9,ASPG,ASZ1,ATP13A4,ATP1A2,ATP2B2,BCAS3,BCAT1,BLK,BTG2,BTK,C16orf89,C1QTNF6,C1S,C3,C7,CA4,CA8,CACNA1G,CACNA1S,CACNB2,CALB1,CAMK2B,CCDC141,CCKBR,CCL21,CCL3,CCL8,CCN1,CD200R1L,CD24,CDA,CDC42EP3,…
Infectious Diseases,Organismal Injury and Abnormalities	COVID-19	2.79e-17		ACTN4,ADAMTS6,ADCY8,ADD2,ADGRB3,AGTR1,ALOX12,ALPL,APOD,ARHGEF38,ARVCF,BCAT1,C1S,C3,C4BPA,C5,CA8,CACNA1S,CACNB2,CCL3,CCL4,CCL8,CDH11,CDH13,CERKL,CHI3L1,CIB1,CNN2,COL4A4,CSMD1,CXCL1,CXCL10,CXCL2,CXCL9,DAPP1,DKK2,DOK6,DPP10,DTNA,EGR1,EHF,ERICH5,F10,F5,FGL2,FLNA,FLNB,FOS,GAL,GALNT16,GGT1,GPC5,GPLD1,HSD17B4,ICAM3,IER2,IFI44,IFI6,IGFBP3,ITIH4,JPH1,JUNB,KCNAB2,KCNH2,LBH,LRP1B,LRRC4C,MACC1,MTMR7,MUC1,MX1…
Infectious Diseases,Organismal Injury and Abnormalities	Infection by coronavirus	3.04e-17		ACTN4,ADAMTS6,ADCY8,ADD2,ADGRB3,AGTR1,ALOX12,ALPL,APOD,ARHGEF38,ARVCF,BCAT1,C1S,C3,C4BPA,C5,CA8,CACNA1S,CACNB2,CCL3,CCL4,CCL8,CDH11,CDH13,CERKL,CHI3L1,CIB1,CNN2,COL4A4,CSMD1,CXCL1,CXCL10,CXCL2,CXCL9,DAPP1,DKK2,DOK6,DPP10,DTNA,EGR1,EHF,ERICH5,F10,F5,FGL2,FLNA,FLNB,FOS,GAL,GALNT16,GGT1,GPC5,GPLD1,HSD17B4,ICAM3,IER2,IFI44,IFI6,IGFBP3,ITIH4,JPH1,JUNB,KCNAB2,KCNH2,LBH,LRP1B,LRRC4C,MACC1,MTMR7,MUC1,MX1…
Cancer,Organismal Injury and Abnormalities,Respiratory Disease	Lung cancer	3.06e-17	0.725	ABI3BP,ACMSD,ACSS1,ACTA2,ACTN1,ACTN2,ACTN4,ADAMTS5,ADAMTS6,ADAMTS8,ADCY8,ADD2,ADGB,ADGRB3,ADRB3,AGR2,AKAP6,ALOX12,ALS2,AMPH,ANGPTL1,ANKRD24,ANXA9,AOC3,APOD,AQP1,AQP4,ARHGAP1,ARHGEF18,ARHGEF38,ARVCF,ASAH2,ASB9,ASPG,ASZ1,ATP13A4,ATP1A2,ATP2B2,BCAS3,BCAT1,BLK,BTG2,BTK,C16orf89,C1QTNF6,C1S,C3,C7,CA4,CA8,CACNA1G,CACNA1S,CACNB2,CALB1,CAMK2B,CCDC141,CCKBR,CCL21,CCL3,CCL8,CCN1,CD200R1L,CD24,CDA,CDC42EP3,…
Cancer,Organismal Injury and Abnormalities	Epithelial basal cell carcinoma	3.9e-17		A2M,ABHD1,ACSM1,ACTC1,ACTN1,ADAMDEC1,ADAMTS13,ADAMTS5,ADAMTS6,ADCY8,ADD2,ADGRB3,AGTR1,AKAP6,ALOX12,ALS2,AMPH,ANKS4B,AOC3,ATP13A4,ATP13A5,ATP1A2,ATP2B2,ATP2B4,B4GALNT1,BTK,C1QTNF6,C2,CA8,CACNA1G,CACNA1S,CACNA2D4,CAMK4,CAP2,CCDC141,CCL8,CDC42EP3,CDH17,CHRM3,CHST1,CHST9,CKAP2L,CKB,CLEC4E,CLGN,CLSTN3,CNR1,COCH,COL11A1,COL12A1,COL22A1,COL2A1,COL4A3,COL4A4,COL7A1,CPXM1,CRYBG2,CSMD1,CYP2A13,DKK2,DMBT1,D…
Cancer,Organismal Injury and Abnormalities,Reproductive System Disease	Male genital neoplasm	6.46e-17	-0.312	A2M,AARSD1,ABI3BP,ACSM1,ACTA1,ACTA2,ACTC1,ADAMDEC1,ADAMTS13,ADAMTS5,ADAMTS6,ADCY8,ADD2,ADGB,ADGRB3,AGR2,AGTR1,AIFM3,AKAP6,ALDH4A1,ALPL,ALS2,AMPH,ANGPTL1,ANKS4B,ANXA9,APOD,APOLD1,ARHGEF38,ARVCF,ASB16,ASPG,ATP13A4,ATP1A2,ATP2B2,ATP2B4,ATP2C2,B4GALNT1,B4GALNT4,BAIAP2L1,BCAS3,BLK,BTBD16,BTK,C1S,C2,C3,C5,C7,CACNA1G,CACNA1S,CACNA2D4,CAMK2B,CD200R1L,CD24,CDC123,CDC42EP3,CDH11,CDH13,CDH17,CDKN2B,CDON,CFT…
Cancer,Gastrointestinal Disease,Organismal Injury and Abnormalities	Pancreaticobiliary cancer	7.19e-17	-0.691	A2M,ABI3BP,ABLIM1,ACTA2,ACTBL2,ACTL7B,ACTN2,ACTN4,ACY1,ADAMTS13,ADAMTS5,ADAMTS6,ADCY8,ADGB,ADGRB3,AGR2,ALPL,ALS2,AMPH,ANKRD24,ANKS4B,AQP4,ARSL,ASZ1,ATP13A5,ATP1A2,ATP2B2,ATP2B4,B3GALT2,B4GALNT1,BAIAP2L1,BMP4,BMP7,BTK,C16orf89,C1S,C22orf46P,C3,C5,C7,CA14,CACNA1G,CACNA2D4,CASQ1,CCDC141,CCDC68,CCKBR,CCL4,CCL8,CCN1,CCN3,CD59,CDC123,CDH11,CDK1,CDKN2B,CDON,CFAP74,CFL2,CFTR,CH25H,CHRM3,CHST4,CIB1,CNN1,C…
Cancer,Hematological Disease,Organismal Injury and Abnormalities	Hematologic cancer of cells	8.24e-17	0.979	ABI3BP,ABLIM1,ACSS1,ACTA2,ACTL7B,ADAMTS6,ADD2,ADGRB3,ADRB3,AGTR1,AIFM3,AKAP6,ALOX12,AMPH,ANKRD24,AOC3,APCDD1,AQP1,ARHGAP1,ARHGEF38,ARVCF,ATP13A4,ATP13A5,ATP1A2,ATP2B2,ATP2C2,B4GALNT4,BCAT1,BMP7,BTG2,BTK,C2CD4B,C3,C7,CACNA1G,CACNA2D4,CACNB2,CCDC190,CCKBR,CCL21,CCL3,CCL4,CCL8,CCN1,CD24,CDC123,CDC42EP3,CDCA7,CDH11,CDH13,CDK1,CDKN2B,CDON,CFAP74,CFTR,CHI3L1,CHRM3,CHRM4,CKAP2L,CNR1,COCH,COL11A1,COL12A1…
Cancer,Gastrointestinal Disease,Organismal Injury and Abnormalities	Gastroesophageal carcinoma	8.24e-17		A2M,AARSD1,ABI3BP,ABLIM1,ACMSD,ACSS1,ACTG2,ACTL7B,ACTN2,ACTN4,ADAMTS5,ADCY8,ADGB,ADGRB3,AGTR1,AKAP6,ALS2,ALX3,AMPH,ANKRD24,AQP4,ARHGAP1,ARHGEF18,ASZ1,ATP1A2,ATP2B2,ATP6V0A4,B4GALNT1,B4GALNT4,BAIAP2L1,BCAT1,BLK,BMP7,C1S,C3,C4BPA,C7,CACNA1S,CACNA2D4,CACNB2,CAP2,CCDC141,CCKBR,CCN1,CDC123,CDH11,CDH13,CDK1,CDON,CHRDL2,CHRM3,CHST1,CHST4,CKB,CKMT1A,CLDN10,CLGN,CNN1,CNR1,COL11A1,COL12A1,COL22A1,COL2A1,CO…
Immunological Disease,Inflammatory Disease,Organismal Injury and Abnormalities	Immune mediated inflammatory disease	8.6e-17	0.513	ABI3BP,ACTA1,ACTA2,ACTN1,ACTN4,ADAMDEC1,ADAMTS5,ADAMTS6,ADD2,ADRB3,AGTR1,ALOX12,ALPL,ATP13A5,ATP2B2,BLK,BMP4,BTC,BTK,C1QTNF6,C1S,C2,C3,C5,CAMK2B,CAMK4,CCKBR,CCL21,CCL3,CCL4,CCL8,CCN3,CCNI2,CD24,CDA,CDC42EP3,CDH11,CDH13,CDKN2B,CHI3L1,CHRM3,CHRM4,CIB1,CLEC4E,COCH,COL2A1,COL4A3,COL4A4,CPA3,CSMD1,CST6,CXCL1,CXCL10,CXCL12,CXCL2,CXCL9,CYP26A1,CYP51A1,DGAT2,DSTN,DUSP2,DUSP22,EBI3,EFHC1,EPB41L3,ERICH5,F1…
Cancer,Organismal Injury and Abnormalities	Serous adenocarcinoma	1.02e-16		ACTBL2,ACTG2,AKAP6,ANKRD24,AOC3,APCDD1,APOD,AQP1,ATP2C2,C3,C7,CA8,CACNB2,CAMK2B,CCL21,CD24,CDA,CDH11,CDH13,CDK1,CFAP96,CNN1,COCH,COL11A1,CPA3,CRABP1,CSMD1,CST6,CXCL1,CXCL12,DES,DIRAS3,DTNA,EGFLAM,ELAPOR1,EPS8,ERICH5,FAP,FCGBP,FGF18,FGFR1,FGFR2,FGL2,FLNA,FRZB,GAL,GLI1,GPRC5A,GRIA2,HCRTR1,HK2,HSD11B1,HSD17B6,ICAM3,IDH1,IGF2BP3,IGFBP2,IGFBP5,ITGA7,ITGA8,KCNMB1,KRT17,LAMB3,LMOD1,LPP,LRP1B,LRRN1,MFAP5…
Cancer,Organismal Injury and Abnormalities	Ductal carcinoma	1.12e-16	-0.084	A2M,ABI3BP,ABLIM1,ACTA2,ACTBL2,ACTL7B,ACTN2,ACTN4,ACY1,ADAMTS13,ADAMTS5,ADAMTS6,ADAMTS8,ADCY8,ADGB,ADGRB3,AGR2,ALPL,ALS2,AMPH,ANKRD24,ANKS4B,ANXA9,AQP4,ARSL,ASZ1,ATP13A5,ATP1A2,ATP2B2,ATP2B4,ATP2C2,B3GALT2,BAIAP2L1,BLK,BMP4,BMP7,BTK,C16orf89,C1S,C22orf46P,C3,C5,C7,CA14,CACNA1G,CACNA1S,CACNA2D4,CAMK4,CASQ1,CCDC141,CCL4,CCL8,CCN1,CCN3,CDC123,CDC42EP3,CDH11,CDH17,CDK1,CDKN2B,CDON,CFAP74,CFL2,CFTR,CH…
Molecular Transport	Transport of cation	1.16e-16	0.377	ACTN2,AKAP6,AQP1,ATP1A2,ATP2B2,ATP2B4,ATP2C2,ATP6V0A4,ATP6V1G2,ATP6V1G3,BMP4,CACNA1G,CACNA1S,CACNA2D4,CACNB2,CALB1,CAMK2B,CCL3,CCL4,CCL8,CFTR,CHP2,CHRM4,CXCL10,CXCL12,DMPK,DPP10,FGF12,FLNA,FXYD2,GCK,GJB1,GRIK1,JPH1,JPH2,JPH3,KCNAB2,KCNB2,KCNE4,KCNG1,KCNH2,KCNJ8,KCNK7,KCNMB1,KCNV1,KLK1,LPAR3,MYLK,OSR1,PLN,PRLR,PTHLH,RAMP2,RHCG,RYR3,SCARA5,SLC11A2,SLC1A3,SLC24A2,SLC25A29,SLC30A2,SLC30A3,SLC39A2,SLC…
Cancer,Organismal Injury and Abnormalities	Extrapulmonary squamous cell carcinoma	1.18e-16	-1.114	A2M,ABLIM1,ABLIM3,ACTA1,ACTA2,ACTC1,ACTL7B,ACTN2,ACTN4,ADAMTS6,ADCY8,ADGRB3,AGTR1,AKAP6,ALS2,ALX3,AMPH,ANGPTL2,AOC3,APCDD1,APOBEC3H,APOD,ARVCF,ASZ1,ATP13A4,ATP1A2,ATP2C2,BAIAP2L1,BMP4,BTK,C1S,C3,C7,CACNA1G,CACNA1S,CACNA2D4,CALB1,CAMK2B,CAP2,CAVIN4,CCDC141,CCL8,CCN1,CD200R1L,CD24,CDC123,CDCA7,CDH11,CDH13,CDH17,CDK1,CDON,CFAP74,CFL2,CFTR,CHI3L1,CHST4,CNN1,CNN2,COL11A1,COL12A1,COL22A1,COL4A4,COL5A3,…
Cancer,Endocrine System Disorders,Gastrointestinal Disease,Organismal Injury and Abnormalities	Pancreatic ductal adenocarcinoma	1.36e-16	-1.109	ABI3BP,ACTBL2,ACTL7B,ACTN2,ACTN4,ADAMTS13,ADAMTS5,ADAMTS6,ADCY8,ADGB,ADGRB3,AGR2,ALPL,ALS2,AMPH,ANKRD24,ANKS4B,AQP4,ARSL,ATP13A5,ATP1A2,ATP2B2,ATP2B4,B3GALT2,BAIAP2L1,BMP4,BMP7,BTK,C16orf89,C22orf46P,C3,C7,CA14,CACNA1G,CACNA2D4,CASQ1,CCDC141,CCL4,CCL8,CCN3,CDC123,CDH11,CDK1,CDON,CFAP74,CFTR,CIB1,COCH,COL11A1,COL12A1,COL22A1,COL2A1,COL5A3,COL7A1,CPA3,CREB3L4,CRYM,CSMD1,CXCL1,CXCL10,CXCL12,CXCL9,CY…
Cancer,Organismal Injury and Abnormalities	Invasive tumor	1.66e-16	-1.18	ABLIM1,ACTA2,ACTN4,ADAMTS5,ADAMTS6,ADAMTS8,ADRB3,AGR2,ALPL,ANGPTL1,ANGPTL2,AOC3,APOD,AQP1,ARHGDIG,ATP2B2,BAIAP2L1,BCAT1,BLK,BMP4,BMP7,BTK,C3,C5,CACNA1S,CAP2,CCL21,CCL8,CCN1,CCN3,CD24,CD59,CDA,CDC42EP3,CDH17,CDK1,CDKN2B,CH25H,CHRM3,CHRM4,CLDN10,CLGN,CNN1,COCH,COL11A1,COL9A3,CRABP2,CST6,CXCL1,CXCL10,CXCL12,CXCL2,CXCL9,CYP26A1,CYP51A1,DCN,EBI3,EGR1,ENO4,EPB41L3,EPS8,F10,FABP4,FAP,FBXO32,FGF18,FGFR1,…
Cancer,Gastrointestinal Disease,Organismal Injury and Abnormalities	Pancreaticobiliary carcinoma	1.96e-16	-0.691	A2M,ABI3BP,ABLIM1,ACTBL2,ACTL7B,ACTN2,ACTN4,ACY1,ADAMTS13,ADAMTS5,ADAMTS6,ADCY8,ADGB,ADGRB3,AGR2,ALPL,ALS2,AMPH,ANKRD24,ANKS4B,AQP4,ARSL,ASZ1,ATP13A5,ATP1A2,ATP2B2,ATP2B4,B3GALT2,BAIAP2L1,BMP4,BMP7,BTK,C16orf89,C1S,C22orf46P,C3,C5,C7,CA14,CACNA1G,CACNA2D4,CASQ1,CCDC141,CCDC68,CCKBR,CCL4,CCL8,CCN1,CCN3,CD59,CDC123,CDH11,CDK1,CDKN2B,CDON,CFAP74,CFL2,CFTR,CH25H,CHRM3,CHST4,CIB1,CNN1,COCH,COL11A1,COL…
Cancer,Gastrointestinal Disease,Organismal Injury and Abnormalities	Colon adenocarcinoma	2.06e-16		A2M,ABI3BP,ABLIM3,ACTA1,ACTC1,ACTL7B,ACTN1,ACTN2,ADAMTS8,ADCY8,ADD2,ADGB,ADGRB3,AKAP6,ALPL,ALS2,AMPH,ANKRD24,ANKS4B,AOC3,APOD,AQP1,AQP4,ARHGAP1,ARHGEF18,ARHGEF38,ARVCF,ASAH2,ASPG,ATP13A4,ATP13A5,ATP1A2,ATP2B2,ATP2C2,B3GALT2,B4GALNT1,B4GALNT4,BCAS3,BMP4,BMP7,C1QL3,C1QTNF3,C1QTNF6,C2,C3,C4BPA,C5,CACNA1G,CACNA2D4,CACNB2,CAMK4,CAVIN4,CCDC141,CCKBR,CD200R1L,CD24,CDC123,CDC42EP3,CDCA7,CDH13,CDK1,CERKL,…
Cancer,Organismal Injury and Abnormalities,Reproductive System Disease	Malignant neoplasm of male genital organ	2.29e-16		A2M,AARSD1,ABI3BP,ACSM1,ACTA1,ACTA2,ACTC1,ADAMDEC1,ADAMTS13,ADAMTS5,ADAMTS6,ADCY8,ADD2,ADGB,ADGRB3,AGR2,AGTR1,AKAP6,ALDH4A1,ALPL,ALS2,ANGPTL1,ANKS4B,ANXA9,APOD,APOLD1,ARHGEF38,ARVCF,ASB16,ASPG,ATP13A4,ATP1A2,ATP2B2,ATP2B4,ATP2C2,B4GALNT1,B4GALNT4,BAIAP2L1,BCAS3,BLK,BTBD16,BTK,C1S,C2,C3,C5,C7,CACNA1G,CACNA1S,CACNA2D4,CAMK2B,CD200R1L,CD24,CDC123,CDC42EP3,CDH11,CDH13,CDH17,CDON,CFTR,CHI3L1,CHRM3,CHR…
Cancer,Organismal Injury and Abnormalities,Reproductive System Disease	Endometrial carcinoma	2.6e-16		ABI3BP,ABLIM3,ACSM1,ACSS1,ACTBL2,ACTC1,ACTL7B,ACTN1,ACTN2,ACTN4,ACY1,ADCY8,ADD2,ADGB,ADGRB3,AKAP6,ALDH4A1,AMPH,ANGPTL2,ANKRD24,AOC3,APOD,ARHGEF18,ARMCX6,ARSL,ARVCF,ASZ1,ATP13A5,ATP1A2,ATP2B2,ATP2C2,ATP6V0A4,B4GALNT4,BCAT1,BMP7,BTK,C1S,C2,C3,C4BPA,C7,CA8,CACNA1G,CACNB2,CAMK2B,CAP2,CASQ1,CCDC141,CCKBR,CDH11,CDH13,CDH17,CDK1,CDON,CERKL,CETN2,CFAP74,CFTR,CHRM3,CHST2,CLGN,CLRN2,CLSTN3,CNR1,COCH,COL11A…
Cancer,Organismal Injury and Abnormalities	Invasive cancer	2.86e-16	-1.18	ABLIM1,ACTA2,ACTN4,ADAMTS5,ADAMTS6,ADAMTS8,ADRB3,AGR2,ALPL,ANGPTL1,ANGPTL2,AOC3,APOD,AQP1,ARHGDIG,ATP2B2,BAIAP2L1,BCAT1,BLK,BMP4,BMP7,BTK,C3,C5,CACNA1S,CAP2,CCL21,CCL8,CCN1,CCN3,CD24,CD59,CDA,CDC42EP3,CDH17,CDK1,CDKN2B,CH25H,CHRM3,CHRM4,CLDN10,CLGN,CNN1,COCH,COL11A1,COL9A3,CRABP2,CST6,CXCL1,CXCL10,CXCL12,CXCL2,CXCL9,CYP26A1,CYP51A1,DCN,EBI3,EGR1,ENO4,EPB41L3,EPS8,F10,FABP4,FAP,FBXO32,FGF18,FGFR1,…
Cancer,Organismal Injury and Abnormalities	Benign solid tumor	3.02e-16	-2.484	ACTA2,ACTC1,ACTN4,ADAMTS5,ADGRB3,ADRB3,ANGPTL1,ANGPTL2,APOD,APOLD1,ARSL,BMP4,C1S,C3,CACNB2,CAMK2B,CCDC68,CCL21,CCN1,CD24,CDC42EP3,CDH13,CDK1,CDKN2B,CHP2,CHRDL2,CHRM3,CMA1,CNR1,COL12A1,COL2A1,COL7A1,CRABP2,CSMD1,CXCL12,DCN,DGAT2,DMBT1,EGR1,EPB41L3,FABP3,FABP4,FANCD2,FDXR,FGFR1,FGFR2,FLNA,FLNB,FOS,FOSB,FOXO1,FZD7,GLI1,GRB14,GRIA2,GSTA3,HIF1A,HSD17B6,IDH1,IGFBP2,IGFBP3,IGFBP5,IHH,IL17B,INHBA,ITGA7,J…
Molecular Transport	Transport of inorganic cation	3.14e-16	0.567	ACTN2,AKAP6,AQP1,ATP1A2,ATP2B2,ATP2B4,ATP2C2,ATP6V0A4,ATP6V1G2,ATP6V1G3,BMP4,CACNA1G,CACNA1S,CACNA2D4,CACNB2,CALB1,CAMK2B,CCL3,CCL4,CCL8,CFTR,CHP2,CXCL10,CXCL12,DMPK,DPP10,FGF12,FLNA,FXYD2,GCK,GJB1,GRIK1,JPH1,JPH2,JPH3,KCNAB2,KCNB2,KCNE4,KCNG1,KCNH2,KCNJ8,KCNK7,KCNMB1,KCNV1,KLK1,LPAR3,MYLK,OSR1,PLN,PRLR,PTHLH,RAMP2,RYR3,SCARA5,SLC11A2,SLC1A3,SLC24A2,SLC30A2,SLC30A3,SLC39A2,SLC7A5,TG
Embryonic Development,Organismal Development	Development of body trunk	4.67e-16	0.025	ACTC1,ACTN2,ACTN4,ADAMTS5,ADAMTS6,AGTR1,AQP1,AQP4,ARHGAP1,ATP2B2,BMP4,BMP7,BTC,C5,CAMK4,CASQ1,CAVIN4,CCL3,CCN1,CDH11,CDH17,CDK1,CDKN2B,CFL2,CFTR,CHI3L1,COL11A1,COL2A1,COL4A3,COL4A4,CRIPTO,CSMD1,CXCL10,CXCL12,CYP26A1,CYP51A1,DIPK2A,DIRAS3,DNAI1,EGR1,F10,F5,FABP7,FGF12,FGF18,FGFR1,FGFR2,FLNA,FOS,FOSB,FOXO1,FREM1,FST,FZD7,GADD45G,GAL,GATA5,GFRA1,GGT1,GLI1,GPBAR1,HIF1A,HSD11B1,HSPB8,IFI16,IGFBP1,IGFB…
Cancer,Gastrointestinal Disease,Organismal Injury and Abnormalities	Gastric cancer	7.19e-16		A2M,AARSD1,ABI3BP,ACMSD,ACSS1,ACTG2,ACTN2,ACTN4,ADAMTS5,ADCY8,ADGB,ADGRB3,ADRB3,AKAP6,ALS2,ALX3,AMPH,ANKRD24,ARHGAP1,ARHGEF18,ATP1A2,ATP2B2,ATP6V0A4,B4GALNT1,B4GALNT4,BCAT1,BLK,BMP7,BTK,C1S,C3,C7,CACNA1S,CACNA2D4,CACNB2,CAP2,CCDC141,CCKBR,CCN1,CD59,CDC123,CDH11,CDH13,CDK1,CDON,CHRDL2,CHRM3,CHRM4,CHST1,CKB,CKMT1A,CLDN10,CLGN,CNN1,CNR1,COL11A1,COL12A1,COL22A1,COL2A1,COL7A1,COL9A3,CREB3L4,CRIPTO,CRY…
Cancer,Organismal Injury and Abnormalities,Reproductive System Disease	Breast carcinoma	7.58e-16	-0.114	ABLIM1,ABLIM3,ACTA2,ACTN2,ADAMTS5,ADAMTS6,ADAMTS8,ADCY8,ADGRB3,AGR2,AKAP6,AMN,AMPH,ANGPTL2,ANKRD24,ANXA9,APOD,AQP1,ATP2B2,ATP2C2,B4GALNT1,BAIAP2L1,BCAS3,BCAT1,BLK,BMP4,BMP7,BTK,C3,C5,CA13,CACNA1G,CACNA1S,CACNB2,CAMK4,CCN1,CDC42EP3,CDH11,CDH17,CDK1,CDON,CFAP74,CFTR,CHI3L1,CHST9,CKB,CNN1,CNN2,COCH,COL11A1,COL12A1,COL22A1,COL4A4,COL5A3,COL7A1,COL9A3,CORO6,CPXM1,CRYBG2,CSMD1,CXCL1,CXCL10,CXCL12,CXCL2…
Cancer,Gastrointestinal Disease,Organismal Injury and Abnormalities	Stomach tumor	7.86e-16		A2M,AARSD1,ABI3BP,ACMSD,ACSS1,ACTG2,ACTN2,ACTN4,ADAMTS5,ADCY8,ADGB,ADGRB3,ADRB3,AKAP6,ALS2,ALX3,AMPH,ANKRD24,ARHGAP1,ARHGEF18,ATP1A2,ATP2B2,ATP6V0A4,B4GALNT1,B4GALNT4,BCAT1,BLK,BMP7,BTK,C1S,C3,C7,CACNA1S,CACNA2D4,CACNB2,CAP2,CCDC141,CCKBR,CCN1,CD59,CDC123,CDH11,CDH13,CDK1,CDON,CHRDL2,CHRM3,CHRM4,CHST1,CKAP2L,CKB,CKMT1A,CLDN10,CLGN,CNN1,CNR1,COL11A1,COL12A1,COL22A1,COL2A1,COL7A1,COL9A3,CREB3L4,CRI…
Molecular Transport	Transport of metal ion	8.13e-16	0.567	ACTN2,AKAP6,AQP1,ATP1A2,ATP2B2,ATP2B4,ATP2C2,BMP4,CACNA1G,CACNA1S,CACNA2D4,CACNB2,CALB1,CAMK2B,CCL3,CCL4,CCL8,CFTR,CHP2,CXCL10,CXCL12,DMPK,DPP10,FGF12,FLNA,FXYD2,GCK,GJB1,GRIK1,JPH1,JPH2,JPH3,KCNAB2,KCNB2,KCNE4,KCNG1,KCNH2,KCNJ8,KCNK7,KCNMB1,KCNV1,KLK1,LPAR3,MYLK,OSR1,PLN,PRLR,PTHLH,RAMP2,RYR3,SCARA5,SLC11A2,SLC1A3,SLC24A2,SLC30A2,SLC30A3,SLC39A2,SLC7A5,TG
Cancer,Organismal Injury and Abnormalities,Reproductive System Disease	Endometrial adenocarcinoma	8.81e-16		ABI3BP,ABLIM3,ACSM1,ACSS1,ACTBL2,ACTC1,ACTL7B,ACTN1,ACTN2,ACTN4,ACY1,ADCY8,ADD2,ADGB,ADGRB3,AKAP6,ALDH4A1,AMPH,ANGPTL2,ANKRD24,AOC3,APOD,ARHGEF18,ARMCX6,ARSL,ARVCF,ASZ1,ATP13A5,ATP1A2,ATP2B2,ATP2C2,ATP6V0A4,B4GALNT4,BCAT1,BMP7,BTK,C1S,C2,C3,C4BPA,C7,CA8,CACNA1G,CACNB2,CAMK2B,CAP2,CASQ1,CCDC141,CCKBR,CDH11,CDH17,CDK1,CDON,CERKL,CETN2,CFAP74,CFTR,CHRM3,CHST2,CLGN,CLRN2,CLSTN3,CNR1,COCH,COL11A1,COL1…
Cellular Movement	Cell movement of blood cells	9.18e-16	0.951	ACTN4,ADAMTS13,ADD2,ADRB3,ANGPTL2,AOC3,APOD,ARHGAP1,BMP4,BTK,C1QL3,C1QTNF6,C2,C3,C5,CCL21,CCL3,CCL4,CCL8,CCN1,CCN3,CDH11,CFTR,CH25H,CHI3L1,CHST1,CHST2,CHST4,CIB1,CLEC4E,CMA1,CNN2,CNR1,COCH,COL4A3,CXCL1,CXCL10,CXCL12,CXCL2,CXCL9,CYP26A1,DCN,DMBT1,EGR1,EPS8,F10,FABP4,FCER1A,FGFR1,FGL2,FLNA,FOS,FOXO1,GLI1,GPLD1,GPRC5A,HIF1A,IGF2BP3,IGFBP3,IL12A,IL17B,IL4R,INHBA,IRF6,ITGB7,KLK1,LGMN,LPAR3,MASP1,MEP1B…
Cardiovascular System Development and Function,Organismal Development	Angiogenesis	1.29e-15	0.709	ADAMTS6,ADAMTS8,AGTR1,ALOX12,ANGPTL1,ANGPTL2,AOC3,AQP1,ATP2B4,BCAS3,BMP4,BMP7,BTC,C3,C5,CACNA1G,CCKBR,CCL21,CCN1,CCN3,CDH13,CDK1,CDKN2B,CHI3L1,CMA1,CNR1,COL4A3,COL5A3,COL7A1,CRIPTO,CXCL1,CXCL10,CXCL12,CXCL9,CYP51A1,DCN,EBI3,EGR1,EMILIN2,FABP4,FGF12,FGF18,FGFR1,FGFR2,FLNA,FLNB,FOS,FOXO1,FUT1,FZD7,GATA5,GLI1,HIF1A,HK2,IFI16,IGFBP1,IGFBP2,IGFBP3,IGFBP5,IHH,IL12A,IL17B,IL4R,INHBA,ITGA7,JUNB,KCNJ8,KLK…
Cancer,Endocrine System Disorders,Organismal Injury and Abnormalities	Neuroendocrine tumor	1.48e-15	-1.588	A2M,ABI3BP,ACMSD,ACTA2,ACTN4,ADAMTS5,ADAMTS6,ADAMTS8,ADCY8,ADD2,ADGB,ADGRB3,ADRB3,AGTR1,AKAP6,ALOX12,ALPL,AMPH,ANGPTL1,ANKRD24,AOC3,AQP1,ARHGAP1,ARHGEF18,ARHGEF38,ARVCF,ASAH2,ASPG,ATP13A4,ATP1A2,ATP2B2,BCAS3,BLK,BTK,C3,C7,CA8,CACNA1G,CACNA1S,CACNB2,CALB1,CAMK2B,CCDC141,CCKBR,CCL21,CD200R1L,CDCA7,CDH11,CDKN2B,CETN2,CFAP74,CHRDL2,CHRM3,CHST1,CKAP2L,CKB,COCH,COL11A1,COL12A1,COL22A1,COL4A3,COL4A4,COL…
Cancer,Organismal Injury and Abnormalities,Reproductive System Disease	Prostatic tumor	1.8e-15	-0.049	A2M,AARSD1,ABI3BP,ACSM1,ACTA1,ACTA2,ACTC1,ADAMDEC1,ADAMTS13,ADAMTS5,ADAMTS6,ADCY8,ADD2,ADGB,ADGRB3,AGR2,AGTR1,AKAP6,ALDH4A1,ALPL,ALS2,ANGPTL1,ANKS4B,ANXA9,APOD,APOLD1,ARHGEF38,ARVCF,ASB16,ASPG,ATP13A4,ATP1A2,ATP2B2,ATP2B4,ATP2C2,B4GALNT1,B4GALNT4,BAIAP2L1,BCAS3,BLK,BTBD16,BTK,C1S,C2,C3,C5,C7,CACNA1G,CACNA1S,CACNA2D4,CAMK2B,CD200R1L,CD24,CDC123,CDC42EP3,CDH11,CDH13,CDH17,CDON,CFTR,CHI3L1,CHRM3,CHR…
Cell Death and Survival	Apoptosis	1.85e-15	-0.002	A2M,AATF,ACTC1,ACTN4,ADAMTS13,ADAMTS6,AGTR1,AIFM3,ALOX12,ALS2,ALX3,ANGPTL1,AQP1,ARHGAP1,ARVCF,ASAH2,ATP2B2,ATP2B4,ATP6V1G2,B3GALT2,B4GALNT1,BLK,BMP4,BMP7,BTC,BTG2,BTK,C3,C5,CA4,CABLES2,CALB1,CAMK2B,CAMK4,CAVIN3,CCL21,CCL3,CCL4,CCN1,CCN3,CD24,CD59,CDC42EP3,CDH11,CDK1,CDON,CERKL,CFTR,CHI3L1,CHRM3,CIB1,CKB,CLDN10,CLEC4E,CNN2,CNR1,COL2A1,COL4A3,COL4A4,COL5A3,CRABP2,CRIPTO,CXCL1,CXCL10,CXCL12,CYP26A1,…
Cancer,Organismal Injury and Abnormalities,Reproductive System Disease	Prostate cancer	1.9e-15		A2M,AARSD1,ABI3BP,ACSM1,ACTA1,ACTA2,ACTC1,ADAMDEC1,ADAMTS13,ADAMTS5,ADAMTS6,ADCY8,ADD2,ADGB,ADGRB3,AGR2,AGTR1,AKAP6,ALDH4A1,ALPL,ALS2,ANGPTL1,ANKS4B,ANXA9,APOD,APOLD1,ARHGEF38,ARVCF,ASB16,ASPG,ATP13A4,ATP1A2,ATP2B2,ATP2B4,ATP2C2,B4GALNT1,B4GALNT4,BAIAP2L1,BCAS3,BLK,BTBD16,BTK,C1S,C2,C3,C5,C7,CACNA1G,CACNA1S,CACNA2D4,CAMK2B,CD200R1L,CD24,CDC123,CDC42EP3,CDH11,CDH13,CDH17,CDON,CFTR,CHI3L1,CHRM3,CHR…
Cardiovascular Disease,Organismal Injury and Abnormalities	Occlusion of blood vessel	1.9e-15	1.547	ABI3BP,ACTA2,ACTC1,ADAMTS13,ADRB3,AGTR1,ALPL,ANGPTL1,ARVCF,ASZ1,BCAS3,BMP7,C1QL3,C1S,C2,C4BPA,C5,C7,CA13,CA14,CA4,CABLES2,CACNA1S,CACNB2,CCN3,CD59,CDC123,CDH11,CDH13,CFTR,CHI3L1,CNN1,CNR1,COL4A4,CORO6,CSMD1,CXCL12,DPYSL5,DTNA,EGFLAM,EGR1,ELOVL2,F10,F5,FABP4,FAM167A,FIBIN,FNDC1,FOS,FOSB,FOXA3,FOXO1,GATA5,GCK,GNGT1,GPBAR1,GRIK1,HDGFL1,HIF1A,HOMER2,HSPB8,IER2,IGFBP3,ITIH4,JUNB,KCNB2,KCNJ8,LMOD1,LPL,…
Tissue Morphology	Quantity of cells	1.9e-15	-0.946	A2M,ACTN4,ADAMDEC1,ADD2,ADRB3,AGR2,ALPL,ALS2,ANGPTL2,AOC3,APOD,AQP1,ARHGAP1,ATP13A5,ATP2B2,B4GALNT1,BLK,BMP4,BMP7,BTC,BTK,C1QL3,C1QTNF6,C3,C5,CACNA1G,CAMK4,CCKBR,CCL21,CCL3,CCL4,CCL8,CD24,CDH11,CDH13,CDH17,CDK1,CDKN2B,CFTR,CHI3L1,CHST1,CHST2,CHST4,CIB1,CKMT1A,CLEC4E,CNN1,CNN2,COL4A3,COL5A3,CREB3L4,CXCL1,CXCL12,DAPP1,DCN,DES,DKK2,DMBT1,EBI3,EGR1,EPS8,FANCD2,FAP,FCER1A,FGF12,FGF18,FGFR1,FGFR2,FLNA,…
Cancer,Organismal Injury and Abnormalities	Blue round small cell tumor	2.26e-15	-1.118	ABI3BP,ACMSD,ADAMTS5,ADAMTS6,ADAMTS8,ADCY8,ADD2,ADGB,ADGRB3,ALDH4A1,ALPL,AMPH,ANGPTL1,ANKRD24,ANXA9,AOC3,APOBEC3H,AQP1,ARHGAP1,ARHGEF18,ARHGEF38,ARVCF,ASAH2,ASPG,ATP13A4,ATP1A2,ATP2B2,ATP2B4,BTK,C3,C5,C7,CA8,CACNA1G,CACNA1S,CACNB2,CALB1,CAP2,CCDC141,CCKBR,CCL21,CD200R1L,CDCA7,CETN2,CFAP74,CHRDL2,CHRM3,CHST1,CKB,CNR1,COCH,COL11A1,COL12A1,COL22A1,COL2A1,COL4A3,COL4A4,COL5A3,COL7A1,CORO2A,CREB3L4,CR…
Cardiovascular Disease,Organismal Injury and Abnormalities	Vaso-occlusion	2.51e-15	1.699	ABI3BP,ACTA2,ACTC1,ADAMTS13,ADRB3,AGTR1,ALPL,ANGPTL1,ARVCF,ASZ1,BCAS3,BMP7,C1QL3,C1S,C2,C4BPA,C5,C7,CA13,CA14,CA4,CABLES2,CACNA1S,CACNB2,CCN3,CD59,CDC123,CDH11,CDH13,CFTR,CHI3L1,CNN1,CNR1,COL4A4,CORO6,CSMD1,CXCL12,DPYSL5,DTNA,EGFLAM,EGR1,ELOVL2,F10,F5,FABP4,FAM167A,FIBIN,FNDC1,FOS,FOSB,FOXA3,FOXO1,GATA5,GCK,GNGT1,GPBAR1,GRIK1,HDGFL1,HIF1A,HOMER2,HSPB8,IER2,IGFBP3,ITIH4,JUNB,KCNB2,KCNE4,KCNH2,KCNJ…
Cancer,Organismal Injury and Abnormalities,Renal and Urological Disease	Bladder carcinoma	2.91e-15		A2M,AARSD1,ABLIM1,ABLIM3,ACSM1,ACSS1,ACTL7B,ACTN2,ADAMTS13,ADAMTS6,ADAMTS8,ADCY8,ADGB,ADGRB3,AKAP6,ALDH4A1,ALPL,ALS2,ANKRD24,ANKS4B,AOC3,APOBEC3H,APOD,AQP4,ARHGAP1,ARHGEF18,ARSL,ARVCF,ASB16,ASZ1,ATP13A4,ATP13A5,ATP1A2,ATP2B4,ATP2C2,ATP6V0A4,BCAS3,BTK,C16orf89,C1QTNF6,C2CD4B,C3,C7,CACNA1S,CACNA2D4,CAVIN3,CCDC141,CCN1,CDH11,CDH13,CDH17,CDK1,CDKN2B,CDON,CERKL,CFAP74,CFL2,CFTR,CH25H,CHRM3,CHST4,CKAP2…
Cardiovascular Disease,Organismal Injury and Abnormalities	Occlusion of artery	3.71e-15	1.802	ABI3BP,ACTA2,ACTC1,ADAMTS13,ADRB3,AGTR1,ALPL,ANGPTL1,ARVCF,ASZ1,BCAS3,BMP7,C1QL3,C1S,C2,C5,C7,CA13,CA14,CA4,CABLES2,CACNA1S,CACNB2,CD59,CDC123,CDH13,CFTR,CHI3L1,CNN1,CNR1,COL4A4,CORO6,CXCL12,DTNA,EGFLAM,EGR1,ELOVL2,F10,F5,FABP4,FAM167A,FIBIN,FNDC1,FOS,FOSB,FOXA3,FOXO1,GATA5,GCK,GNGT1,GPBAR1,GRIK1,HDGFL1,HIF1A,HOMER2,HSPB8,IGFBP3,ITIH4,JUNB,KCNB2,KCNJ8,LMOD1,LPL,LRP1B,MB,mir-145,mir-218 (includes …
Cancer,Endocrine System Disorders,Organismal Injury and Abnormalities	Extrapancreatic neuroendocrine tumor	3.87e-15		A2M,ABI3BP,ACMSD,ACTA2,ACTN4,ADAMTS5,ADAMTS6,ADAMTS8,ADCY8,ADD2,ADGB,ADGRB3,ADRB3,AGTR1,AKAP6,ALOX12,ALPL,AMPH,ANGPTL1,ANKRD24,AOC3,AQP1,ARHGAP1,ARHGEF18,ARHGEF38,ARVCF,ASAH2,ASPG,ATP13A4,ATP1A2,ATP2B2,BCAS3,BLK,BTK,C3,C7,CA8,CACNA1G,CACNA1S,CACNB2,CALB1,CAMK2B,CCDC141,CCKBR,CCL21,CD200R1L,CDCA7,CDH11,CDKN2B,CETN2,CFAP74,CHRDL2,CHRM3,CHST1,CKAP2L,CKB,COCH,COL11A1,COL12A1,COL22A1,COL4A3,COL4A4,COL…
Cellular Movement	Migration of blood cells	3.88e-15	1.117	ACTN4,ADAMTS13,ADD2,ADRB3,ANGPTL2,AOC3,APOD,ARHGAP1,BTK,C1QL3,C1QTNF6,C2,C3,C5,CCL21,CCL3,CCL4,CCL8,CCN1,CCN3,CDH11,CFTR,CH25H,CHI3L1,CHST1,CHST2,CHST4,CIB1,CLEC4E,CMA1,CNN2,CNR1,COCH,COL4A3,CXCL1,CXCL10,CXCL12,CXCL2,CXCL9,CYP26A1,DCN,DMBT1,EGR1,EPS8,F10,FABP4,FCER1A,FGFR1,FGL2,FLNA,FOS,FOXO1,GLI1,GPLD1,GPRC5A,HIF1A,IGF2BP3,IGFBP3,IL12A,IL17B,IL4R,INHBA,IRF6,ITGB7,KLK1,LGMN,LPAR3,MASP1,MEP1B,MME,…
Neurological Disease,Organismal Injury and Abnormalities	Progressive neurological disorder	4e-15	-0.689	A2M,ACMSD,ACTA2,ACTC1,ADCY8,ADRB3,AGTR1,ALDH4A1,ALS2,AMPH,APOD,AQP1,AQP4,ARVCF,ATP1A2,ATP2B2,ATP6V1G2,B4GALNT1,BCAS3,BTC,BTK,C1S,C2,C3,C5,C7,CA8,CACNA1G,CACNB2,CALB1,CAMK2B,CAMK4,CCKBR,CCL3,CCL4,CCN1,CDC42EP3,CDH13,CDK1,CDON,CFAP74,CH25H,CHI3L1,CHRM3,CHRM4,CIB1,CNN1,CNR1,COCH,COL11A1,COL12A1,COL4A4,CORO2A,CRABP1,CSMD1,CXCL1,CXCL10,CXCL12,CXCL9,CYP39A1,CYP51A1,DCN,DMPK,DOK6,DTNA,EGFLAM,EGR1,EPB41L…
Cellular Movement,Immune Cell Trafficking	Leukocyte migration	8.75e-15	1.107	ACTN4,ADAMTS13,ADD2,ADRB3,ANGPTL2,AOC3,APOD,ARHGAP1,BTK,C1QL3,C1QTNF6,C2,C3,C5,CCL21,CCL3,CCL4,CCL8,CCN1,CCN3,CDH11,CFTR,CH25H,CHI3L1,CHST1,CHST2,CHST4,CIB1,CLEC4E,CMA1,CNN2,CNR1,COCH,COL4A3,CXCL1,CXCL10,CXCL12,CXCL2,CXCL9,CYP26A1,DCN,DMBT1,EGR1,EPS8,F10,FABP4,FCER1A,FGFR1,FGL2,FLNA,FOS,FOXO1,GLI1,GPRC5A,HIF1A,IGF2BP3,IGFBP3,IL12A,IL17B,IL4R,INHBA,IRF6,ITGB7,KLK1,LGMN,LPAR3,MASP1,MEP1B,MME,MST1R,…
Cardiovascular System Development and Function,Organismal Development	Vasculogenesis	9.14e-15	0.729	ADAMTS6,ADAMTS8,AGTR1,ALOX12,ANGPTL1,ANGPTL2,BMP4,BMP7,BTC,C3,C5,CACNA1G,CCKBR,CCN1,CCN3,CDH13,CDK1,CDKN2B,CHI3L1,CNR1,COL4A3,COL5A3,COL7A1,CRIPTO,CXCL1,CXCL10,CXCL12,CXCL9,CYP51A1,DCN,EBI3,EGR1,FABP4,FGF12,FGFR1,FGFR2,FLNA,FOS,FOXO1,FUT1,FZD7,GATA5,GLI1,HIF1A,HK2,IFI16,IGFBP1,IGFBP2,IGFBP3,IGFBP5,IHH,IL12A,IL17B,IL4R,INHBA,ITGA7,JUNB,KCNJ8,KLK1,LDHA,LTBP1,LYVE1,MB,MFAP5,mir-145,mir-218 (includes…
Cancer,Gastrointestinal Disease,Organismal Injury and Abnormalities	Formation of stomach tumor	1.02e-14		A2M,AARSD1,ABI3BP,ACMSD,ACSS1,ACTG2,ACTN2,ACTN4,ADAMTS5,ADCY8,ADGB,ADGRB3,AKAP6,ALS2,ALX3,AMPH,ANKRD24,ARHGAP1,ARHGEF18,ATP1A2,ATP2B2,ATP6V0A4,B4GALNT1,B4GALNT4,BCAT1,BLK,BMP7,C1S,C3,C7,CACNA1S,CACNA2D4,CACNB2,CAP2,CCDC141,CCKBR,CCN1,CDC123,CDH11,CDH13,CDK1,CDON,CHRDL2,CHRM3,CHST1,CKAP2L,CKB,CKMT1A,CLDN10,CLGN,CNN1,CNR1,COL11A1,COL12A1,COL22A1,COL2A1,COL7A1,COL9A3,CREB3L4,CRYBG2,CSMD1,CXCL1,CXCL2…
Cancer,Gastrointestinal Disease,Organismal Injury and Abnormalities	Gastric carcinoma	1.2e-14		A2M,AARSD1,ABI3BP,ACMSD,ACSS1,ACTG2,ACTN2,ACTN4,ADAMTS5,ADCY8,ADGB,ADGRB3,AKAP6,ALS2,ALX3,AMPH,ANKRD24,ARHGAP1,ARHGEF18,ATP1A2,ATP2B2,ATP6V0A4,B4GALNT1,B4GALNT4,BCAT1,BLK,BMP7,C1S,C3,C7,CACNA1S,CACNA2D4,CACNB2,CAP2,CCDC141,CCKBR,CCN1,CDC123,CDH11,CDH13,CDK1,CDON,CHRDL2,CHRM3,CHST1,CKB,CKMT1A,CLDN10,CLGN,CNN1,CNR1,COL11A1,COL12A1,COL22A1,COL2A1,COL7A1,COL9A3,CREB3L4,CRYBG2,CSMD1,CXCL1,CXCL2,CYP26A…
Cancer,Organismal Injury and Abnormalities	Endometrioid carcinoma	1.28e-14		ABI3BP,ABLIM3,ACSM1,ACSS1,ACTBL2,ACTC1,ACTL7B,ACTN1,ACTN2,ACTN4,ACY1,ADAMDEC1,ADCY8,ADD2,ADGB,ADGRB3,AKAP6,ALDH4A1,ALS2,AMPH,ANGPTL2,ANKRD24,AOC3,ARHGEF18,ARMCX6,ARSL,ARVCF,ASZ1,ATP13A5,ATP1A2,ATP2B2,ATP2C2,ATP6V0A4,B4GALNT4,BCAT1,BMP7,BTK,C1S,C2,C3,C4BPA,C5,C7,CA8,CACNA1G,CACNB2,CAMK2B,CAP2,CASQ1,CCDC141,CCKBR,CDH11,CDH17,CDON,CERKL,CETN2,CFAP74,CFTR,CHRM3,CHST2,CLGN,CLRN2,CLSTN3,CNR1,COCH,COL11…
Connective Tissue Disorders,Inflammatory Disease,Organismal Injury and Abnormalities,Skeletal and Muscular Disorders	Rheumatic disease	2.07e-14	-0.112	ACTA1,ACTA2,ACTN1,ADAMTS13,ADAMTS5,ADAMTS6,ADRB3,ALOX12,ALPL,ANGPTL2,APOD,ATP6V1G2,B3GALT2,B4GALNT4,BCAS3,BLK,BMP4,BTC,BTK,C1QTNF3,C1QTNF6,C2,C3,C5,CACNA1S,CACNA2D4,CACNB2,CAMK2B,CAVIN3,CCL21,CCL3,CCL4,CCL8,CCN3,CD24,CD59,CDA,CDC42EP3,CDH11,CFTR,CH25H,CHI3L1,CIB1,CLEC4E,CMA1,CNR1,COCH,COL11A1,COL2A1,COL4A3,COL4A4,COL9A3,CSMD1,CXCL1,CXCL10,CXCL12,CXCL2,CXCL9,DUSP2,EBI3,ECRG4,F10,FABP4,FBXO17,FGF18…
Cardiovascular Disease,Organismal Injury and Abnormalities	Arteriosclerosis	2.98e-14	1.376	ABI3BP,ACTA2,ACTC1,ADAMTS13,ADRB3,AGTR1,ANGPTL1,ARVCF,ASZ1,BCAS3,BMP7,C1QL3,C1S,C2,C5,C7,CA13,CA14,CA4,CABLES2,CACNA1S,CACNB2,CD59,CDC123,CDH13,CFTR,CHI3L1,CNN1,CNR1,COL2A1,COL4A4,CORO6,DTNA,EGFLAM,EGR1,ELOVL2,F10,F5,FABP4,FAM167A,FIBIN,FNDC1,FOS,FOSB,FOXA3,FOXO1,GCK,GNGT1,GPBAR1,GRIK1,HDGFL1,HIF1A,HOMER2,HSPB8,IGFBP3,ITIH4,JUNB,KCNB2,KCNJ8,LMOD1,LPL,LRP1B,mir-218 (includes others),MRAP2,MST1R,MY…
Cancer,Organismal Injury and Abnormalities	Malignant neoplasm of aerodigestive tract	3.09e-14		ABLIM1,ABLIM3,ACTA1,ACTC1,ACTL7B,ACTN2,ADAMTS6,ADGRB3,ADRB3,AGTR1,AKAP6,ALX3,AMPH,ARVCF,ASZ1,ATP13A4,ATP2C2,B4GALNT4,BAIAP2L1,BCAS3,BMP4,BTK,C4BPA,C7,CACNA1G,CACNA1S,CACNB2,CALB1,CCDC141,CCL21,CCL8,CD200R1L,CDCA7,CDH11,CDH13,CDK1,CFL2,CFTR,CHI3L1,CHRM3,CHRM4,CHST4,CNN1,COL11A1,COL12A1,COL22A1,COL4A4,COL5A3,COL7A1,CORO2A,CPA3,CRIPTO,CSMD1,CXCL1,CXCL10,CXCL12,CXCL2,DCN,DIPK2A,DMRT2,DNAJB5,DOK6,DUSP…
Organismal Development	Size of body	4.58e-14	1.149	ACTA1,ACTC1,ADCY8,ADRB3,AGR2,AGTR1,AKAP6,ALPL,ANGPTL2,AQP1,ARHGAP1,ATP2B2,BMP4,BMP7,BTC,C3,CA14,CA4,CAMK2B,CAMK4,CAVIN3,CDON,CETN2,CFL2,CFTR,CHRM3,CHRM4,CKB,CNR1,COL12A1,COL2A1,COL4A3,COL5A3,DCN,DGAT2,DKK2,FABP4,FANCD2,FGFR2,FOS,FOSB,FST,GCK,GGT1,GJB1,GLI1,GPX2,GRIA2,HK2,HSD11B1,HSD17B4,IGFBP1,IGFBP3,IGFBP5,IHH,JPH3,KCNAB2,LGMN,MAGEL2,MAMSTR,MASP1,MEOX1,MFSD2A,MRAP2,MYH11,MYL9,MYO10,NPPC,NR2F1,NT…
Gastrointestinal Disease,Organismal Injury and Abnormalities	Benign oral disorder	4.98e-14	-1.097	ACTA1,ACTA2,ACTN1,ACTN2,ADGRB3,ADRB3,AKAP6,ALOX12,ALX3,AMPH,ATP1A2,BCAS3,BLK,BMP4,BMP7,BTG2,C15orf48,C1S,C2,C3,C5,CACNA1S,CACNA2D4,CCL21,CCL3,CDH11,CDH13,CDON,CHRM3,CHRM4,CHST9,CKAP2L,CLDN10,COCH,COL22A1,COL2A1,COL7A1,CSMD1,CXCL1,CXCL10,CXCL12,CXCL9,CYP51A1,DMRT2,EGFLAM,EGR1,F10,FAM3B,FCER1A,FGFR1,FGFR2,FST,GABRB1,GPC5,GRIK1,H4C11,HKDC1,IL4R,INHBA,IRF6,ITGA8,JARID2,KIF6,KLK4,LAMB3,LPP,LRP1B,MAMST…
Cellular Movement,Hematological System Development and Function,Immune Cell Trafficking	Cell movement of leukocytes	5.25e-14	1.7	ACTN4,ADAMTS13,ADRB3,ANGPTL2,AOC3,APOD,ARHGAP1,BTK,C1QL3,C1QTNF6,C2,C3,C5,CCL21,CCL3,CCL4,CCL8,CCN1,CCN3,CDH11,CFTR,CH25H,CHI3L1,CHST1,CHST2,CHST4,CMA1,CNN2,CNR1,COL4A3,CXCL1,CXCL10,CXCL12,CXCL2,CXCL9,CYP26A1,DCN,DMBT1,EPS8,F10,FABP4,FCER1A,FGL2,FLNA,FOS,FOXO1,GLI1,GPRC5A,HIF1A,IGF2BP3,IGFBP3,IL12A,IL17B,IL4R,INHBA,IRF6,ITGB7,KLK1,LGMN,MASP1,MST1R,MUC1,MYADM,MYLK,NR4A1,NRP2,OCLN,P2RY14,PCOLCE2,PD…
Cardiovascular Disease,Organismal Injury and Abnormalities	Atherosclerosis	5.47e-14	1.376	ABI3BP,ACTA2,ACTC1,ADAMTS13,ADRB3,AGTR1,ANGPTL1,ARVCF,ASZ1,BCAS3,BMP7,C1QL3,C1S,C2,C5,C7,CA13,CA14,CA4,CABLES2,CACNA1S,CACNB2,CD59,CDC123,CDH13,CFTR,CHI3L1,CNN1,CNR1,COL4A4,CORO6,DTNA,EGFLAM,EGR1,ELOVL2,F10,F5,FABP4,FAM167A,FIBIN,FNDC1,FOS,FOSB,FOXA3,FOXO1,GCK,GNGT1,GPBAR1,GRIK1,HDGFL1,HIF1A,HOMER2,HSPB8,IGFBP3,ITIH4,JUNB,KCNB2,KCNJ8,LMOD1,LPL,LRP1B,mir-218 (includes others),MRAP2,MST1R,MYH11,MYO…
Cancer,Organismal Injury and Abnormalities	Head and neck squamous cell carcinoma	6.14e-14		ABLIM3,ACTA1,ACTA2,ACTC1,ACTN2,ADAMTS6,ADCY8,ADGRB3,AGTR1,AKAP6,AMPH,AOC3,APCDD1,APOBEC3H,APOD,ARVCF,ASZ1,ATP13A4,ATP1A2,ATP2C2,BMP4,BTK,C1S,CACNA1G,CACNA1S,CALB1,CAMK2B,CCDC141,CCL8,CCN1,CD200R1L,CD24,CDCA7,CDH11,CDH13,CDK1,CDON,CFAP74,CFL2,CFTR,CHI3L1,CNN1,CNN2,COL11A1,COL12A1,COL22A1,COL4A4,COL5A3,COL7A1,CPA3,CRYGS,CSMD1,CXCL1,CXCL10,CXCL12,CXCL2,CXCL9,DCN,DES,DIPK2A,DMBT1,DMRT2,DNAJB5,DOK6,DP…
Infectious Diseases,Organismal Injury and Abnormalities	Viral Infection	8.08e-14	-0.391	ABLIM3,ACTA2,ACTC1,ACTN1,ACTN4,ADAMTS5,ADAMTS6,ADCY8,ADD2,ADGRB3,ADRB3,AGTR1,ALOX12,ALPL,AMPH,APOBEC3H,APOD,ARHGEF38,ARVCF,ATP1A2,ATP6V0A4,B3GALT2,B4GALNT4,BCAT1,BLK,BTG2,C1S,C2,C3,C4BPA,C5,CA8,CACNA1S,CACNA2D4,CACNB2,CAMK2B,CCL21,CCL3,CCL4,CCL8,CD24,CDC42EP3,CDH11,CDH13,CERKL,CFTR,CH25H,CHI3L1,CHRM3,CHRM4,CHST1,CIB1,CLEC4E,CLSTN3,CNN2,COL4A4,CSMD1,CXCL1,CXCL10,CXCL12,CXCL2,CXCL9,CYP51A1,CYTH3,DA…
Embryonic Development,Organ Development,Organismal Development,Skeletal and Muscular System Development and Function,Tissue Development	Formation of muscle	8.09e-14	1.431	ACTA1,ACTC1,ACTN2,ACTN4,ADAMTS5,ADGRB3,ALOX12,BMP4,BMP7,CACNA1S,CASQ1,CAVIN4,CCN3,CDON,CFL2,COL11A1,CXCL10,CXCL12,CXCL9,DES,FGFR2,FLNB,FOXO1,FST,HIF1A,IGFBP5,IHH,IL17B,IL4R,INHBA,ITGA8,JPH1,JPH2,KLK1,KRT17,LDHA,MEOX1,MKX,MSC,MYH11,MYL3,MYLK,MYO10,MYPN,NKD1,PLN,PTGIR,RIPOR2,RSPO1,SGCG,SLIT2,SMTN,SRF,STRA6,SVIL,THBS1,WNT2,WNT7B
Molecular Transport	Transport of metal	9.45e-14	0.492	ACTN2,ADD2,AKAP6,AQP1,ATP1A2,ATP2B2,ATP2B4,ATP2C2,BMP4,CACNA1G,CACNA1S,CACNA2D4,CACNB2,CALB1,CAMK2B,CCKBR,CCL3,CCL4,CCL8,CFTR,CHP2,CXCL10,CXCL12,DMPK,DPP10,FDXR,FGF12,FLNA,FOXO1,FXYD2,GCK,GJB1,GRIK1,HIF1A,JPH1,JPH2,JPH3,KCNAB2,KCNB2,KCNE4,KCNG1,KCNH2,KCNJ8,KCNK7,KCNMB1,KCNV1,KLK1,LPAR3,MYLK,OSR1,PLN,PRLR,PTHLH,RAMP2,RYR3,SCARA5,SLC11A2,SLC1A3,SLC24A2,SLC30A2,SLC30A3,SLC39A2,SLC7A5,TG
Cardiovascular Disease,Organismal Injury and Abnormalities,Reproductive System Disease	Preeclampsia	9.78e-14		ABLIM1,ACMSD,ACTG2,ACTN4,ADRB3,ANGPTL2,AOC3,C1S,C2,C3,C7,CACNA1S,CACNB2,CCL3,CCL4,CDH13,CDH17,CHI3L1,CKB,COL12A1,CORO2A,CSRP1,CXCL10,CXCL12,CXCL2,DOK6,EBI3,F10,F5,FABP3,FABP4,FAP,FBXO32,FIBIN,FLNA,FNDC1,FST,GSTA3,HIGD1B,HSD11B1,IGFBP3,IGFBP5,IGSF10,INHBA,JARID2,LGMN,LMOD1,LRP1B,MME,MSMO1,MYLK,MYO10,NDFIP2,OXTR,PDLIM3,PLAT,PLEKHG4,PTGIR,PTHLH,PTPRD,RSPO1,SERPINC1,SLC24A2,SPON1,TACC1,TFAP2C,TGFB1I1…
Cancer,Hematological Disease,Immunological Disease,Organismal Injury and Abnormalities	B-cell neoplasm	1.13e-13	-1.387	ABI3BP,ABLIM1,ACSS1,ACTA2,ACTL7B,ADD2,ADGRB3,ADRB3,AGTR1,AKAP6,ALOX12,ALPL,AMPH,ANKRD24,APCDD1,ARHGAP1,ARHGEF38,ARVCF,ATP13A4,ATP13A5,ATP1A2,ATP2B2,ATP2C2,B4GALNT4,BCAT1,BMP7,BTG2,BTK,C3,C7,CACNA1G,CCDC190,CCKBR,CCL21,CCL3,CCL4,CD24,CDC123,CDC42EP3,CDCA7,CDH11,CDH13,CDK1,CDKN2B,CDON,CHI3L1,CHRM3,CHRM4,CKAP2L,CNR1,COCH,COL11A1,COL12A1,COL2A1,COL4A4,COL7A1,CORO2A,CSMD1,CXCL1,CXCL10,CXCL12,CXCL9,DES…
Skeletal and Muscular System Development and Function	Muscle contraction	1.96e-13	0.314	ACTA1,ACTA2,ACTC1,ACTN2,AKAP6,ATP1A2,C3,C5,CACNA1S,CASQ1,CHRM3,CNN1,DES,DTNA,FCER1A,FKBP1B,GALR2,INHBA,KCNB2,KCNH2,MYH11,MYL3,MYL4,MYL9,MYLK,MYOCD,NTRK2,OXTR,PLN,PRKG1,PTHLH,RYR3,SGCA,SLMAP,SMPX,SMTN,SRF,TACR3,TPM2,TRIM63,WNT16
Cancer,Organismal Injury and Abnormalities	Upper aerodigestive tract carcinoma	2.26e-13		ABLIM1,ABLIM3,ACTA1,ACTC1,ACTL7B,ACTN2,ADAMTS6,ADGRB3,AGTR1,AKAP6,ALX3,AMPH,ARVCF,ASZ1,ATP13A4,ATP2C2,B4GALNT4,BAIAP2L1,BCAS3,BMP4,BTK,C4BPA,C7,CACNA1G,CACNA1S,CACNB2,CALB1,CCDC141,CCL8,CD200R1L,CDCA7,CDH11,CDH13,CDK1,CFL2,CFTR,CHI3L1,CHST4,CNN1,COL11A1,COL12A1,COL22A1,COL4A4,COL5A3,COL7A1,CORO2A,CPA3,CRIPTO,CSMD1,CXCL1,CXCL10,CXCL12,CXCL2,DCN,DIPK2A,DMRT2,DNAJB5,DOK6,DUSP22,DZANK1,ECRG4,EMILIN2,…
Cancer,Organismal Injury and Abnormalities,Reproductive System Disease	Endometrioid endometrial adenocarcinoma	3.44e-13		ABI3BP,ABLIM3,ACSM1,ACSS1,ACTBL2,ACTC1,ACTL7B,ACTN1,ACTN2,ACTN4,ACY1,ADCY8,ADD2,ADGB,ADGRB3,AKAP6,ALDH4A1,AMPH,ANGPTL2,ANKRD24,AOC3,ARHGEF18,ARMCX6,ARSL,ARVCF,ASZ1,ATP13A5,ATP1A2,ATP2B2,ATP2C2,ATP6V0A4,B4GALNT4,BCAT1,BMP7,BTK,C1S,C2,C3,C4BPA,C7,CA8,CACNA1G,CACNB2,CAMK2B,CAP2,CASQ1,CCDC141,CCKBR,CDH11,CDH17,CDON,CERKL,CETN2,CFAP74,CFTR,CHRM3,CHST2,CLGN,CLRN2,CLSTN3,CNR1,COCH,COL11A1,COL12A1,COL22A…
Cancer,Hematological Disease,Immunological Disease,Organismal Injury and Abnormalities	Mature B-cell neoplasm	3.62e-13	-2	ABI3BP,ABLIM1,ACSS1,ACTA2,ACTL7B,ADD2,ADGRB3,ADRB3,ALOX12,ALPL,AMPH,ANKRD24,APCDD1,ARHGAP1,ARHGEF38,ATP13A4,ATP13A5,ATP1A2,ATP2B2,ATP2C2,B4GALNT4,BCAT1,BMP7,BTG2,BTK,C7,CACNA1G,CCDC190,CCL21,CCL3,CCL4,CD24,CDC123,CDC42EP3,CDH11,CDH13,CDK1,CDKN2B,CDON,CHRM3,CHRM4,CKAP2L,CNR1,COCH,COL11A1,COL12A1,COL2A1,COL4A4,COL7A1,CORO2A,CSMD1,CXCL1,CXCL12,CXCL9,DES,DKK2,DOK6,DUSP2,EGFLAM,EGR1,EMB,F10,FAM3B,FANC…
Cancer,Hematological Disease,Organismal Injury and Abnormalities	Myeloid neoplasm	3.95e-13		ABI3BP,ABLIM1,ACTC1,ACTN1,ADAMTS5,ADCY8,ADD2,ADGB,ADGRB3,ADRB3,AGR2,ALDH4A1,ALS2,APCDD1,ARHGEF18,ARHGEF38,ARSL,ASPG,ASZ1,ATP13A4,ATP2B4,ATP2C2,ATP6V0A4,B4GALNT1,BCAS3,BCAT1,BMP7,BTG2,BTK,C16orf89,C1QL3,C1S,C3,C7,CACNA1G,CDA,CDC42EP3,CDH11,CDH13,CDK1,CDKN2B,CDON,CFAP74,CH25H,CHI3L1,CKAP2L,COCH,COL11A1,COL22A1,COL4A3,COL4A4,CSMD1,CXCL1,CXCL10,CYP26A1,CYP51A1,DES,DIPK2A,DMBT1,DNAI1,DPP10,DZANK1,EBI3…
Organismal Injury and Abnormalities	Fibrosis	4.35e-13	0.719	ACTA1,ACTA2,ACTC1,ADRB3,AGTR1,ALPL,AQP1,ATP2B4,BMP7,BTC,C3,C5,CA4,CACNA1S,CCL4,CCL8,CD24,CDC42EP3,CDH11,CDON,CFTR,CHI3L1,CHRM3,CHRM4,CIB1,CLEC4E,CNR1,COCH,COL2A1,COL4A3,CRABP2,CXCL1,CXCL12,CXCL9,DCN,DES,DTNA,EBI3,EGR1,FAP,FGFR1,FGFR2,FOLR2,FOXO1,FRZB,FST,GATA5,GIPC2,GJB1,GPBAR1,GSDMB,HIF1A,HK2,HKDC1,HMGB3,HSD17B13,HSPB8,ICAM3,IDH1,IHH,IL12A,IL4R,INHBA,JARID2,KCP,KLK1,KRT17,LGMN,LIMS2,LPL,LTBP4,MA…
Connective Tissue Disorders,Inflammatory Disease,Inflammatory Response,Organismal Injury and Abnormalities,Skeletal and Muscular Disorders	Inflammation of joint	5.29e-13	0.03	ACTA1,ACTA2,ADAMTS13,ADAMTS5,ADAMTS6,ADRB3,ALOX12,ALPL,ANGPTL2,APOD,ATP6V1G2,B3GALT2,B4GALNT4,BCAS3,BLK,BMP4,BTC,BTK,C1QTNF3,C1QTNF6,C2,C3,C5,CACNA1S,CACNA2D4,CACNB2,CAMK2B,CAVIN3,CCL21,CCL3,CCL4,CCL8,CD24,CD59,CDA,CDC42EP3,CDH11,CFTR,CH25H,CHI3L1,CLEC4E,CMA1,CNR1,COCH,COL11A1,COL2A1,CSMD1,CXCL1,CXCL10,CXCL12,CXCL2,CXCL9,DUSP2,ECRG4,F10,FABP4,FBXO17,FGF18,FGFR1,FGFR2,FGL2,FOS,FOSB,FOXO1,FRZB,GABR…
Cancer,Organismal Injury and Abnormalities,Renal and Urological Disease	Urothelial cancer	5.29e-13		A2M,AARSD1,ABLIM1,ACSS1,ACTL7B,ACTN2,ADAMTS13,ADAMTS8,ADGB,ADGRB3,AKAP6,ALDH4A1,ALS2,ANKRD24,ANKS4B,APOBEC3H,APOD,AQP4,ARHGAP1,ARHGEF18,ARSL,ARVCF,ASB16,ASZ1,ATP13A4,ATP13A5,ATP2B4,ATP2C2,ATP6V0A4,BCAS3,BTG2,C16orf89,C1QTNF6,C2CD4B,C7,CACNA2D4,CAVIN3,CCDC141,CDH11,CDH13,CDH17,CDK1,CDKN2B,CDON,CERKL,CFAP74,CKAP2L,CLRN2,CMA1,COL11A1,COL12A1,COL2A1,COL4A3,CPA3,CPXM1,CREB3L4,CRYBG2,CSMD1,CXCL2,CYTH3,…
Cancer,Gastrointestinal Disease,Organismal Injury and Abnormalities	Gastroesophageal adenocarcinoma	5.31e-13		A2M,AARSD1,ABI3BP,ACMSD,ACTL7B,ACTN2,ADAMTS5,ADCY8,ADGRB3,AGTR1,AKAP6,ALS2,ALX3,AQP4,ARHGAP1,ARHGEF18,ASZ1,ATP1A2,ATP2B2,ATP6V0A4,B4GALNT1,B4GALNT4,BCAT1,BLK,BMP7,C1S,C3,C4BPA,C7,CACNA2D4,CACNB2,CAP2,CCKBR,CCN1,CDH11,CDK1,CDON,CHRM3,CHST1,CKB,CLDN10,CNR1,COL11A1,COL12A1,COL22A1,COL2A1,COL9A3,CSMD1,CXCL1,CXCL2,CYP26A1,DMBT1,DPYSL5,EBI3,EGR1,EHF,EPB41L3,EPS8,F5,FABP3,FAM3B,FAP,FBXO32,FCER1A,FCGBP,F…
Organismal Injury and Abnormalities	Abnormal morphology of thorax	5.87e-13	-1.2	ACTA1,ACTC1,ACTG2,ACTN2,ADRB3,AGTR1,ALPL,BCAS3,BMP4,BMP7,BTC,CACNA1S,CACNB2,CAMK4,CAP2,CAVIN4,CCN3,CDC42EP3,CFTR,CIB1,CLEC4E,COL2A1,CXCL12,CYP26A1,CYP51A1,DCN,DES,DMRT2,DTNA,F10,FABP3,FBXO32,FGF12,FGFR1,FGFR2,FKBP1B,FLNA,FLNB,FOS,FOXO1,FST,GAL,GATA5,GLI1,HIF1A,HSD11B1,HSPB8,ICAM3,IGFBP2,IHH,INHBA,ITGA8,JARID2,JPH2,JPH3,KCNJ8,KLK1,LIMS2,LPL,LTBP1,MB,MEOX1,mir-145,MME,MYH11,MYL3,MYL9,MYOCD,MYPN,NMB…
Cancer,Organismal Injury and Abnormalities,Renal and Urological Disease	Urothelial bladder carcinoma	7.13e-13		A2M,AARSD1,ABLIM1,ACSS1,ACTL7B,ACTN2,ADAMTS13,ADAMTS8,ADGB,ADGRB3,AKAP6,ALDH4A1,ALS2,ANKRD24,ANKS4B,APOBEC3H,APOD,AQP4,ARHGAP1,ARHGEF18,ARSL,ARVCF,ASB16,ASZ1,ATP13A4,ATP13A5,ATP2B4,ATP2C2,ATP6V0A4,BCAS3,C16orf89,C1QTNF6,C2CD4B,C7,CACNA2D4,CAVIN3,CCDC141,CDH11,CDH13,CDH17,CDK1,CDKN2B,CDON,CERKL,CFAP74,CKAP2L,CLRN2,CMA1,COL11A1,COL12A1,COL2A1,COL4A3,CPA3,CPXM1,CREB3L4,CRYBG2,CSMD1,CXCL2,CYTH3,DCN,D…
Connective Tissue Disorders,Organismal Injury and Abnormalities,Skeletal and Muscular Disorders	Non-traumatic arthropathy	7.23e-13	1.076	ACTA1,ACTA2,ADAMTS13,ADAMTS5,ADAMTS6,ADRB3,ALOX12,ALPL,ANGPTL2,APOD,ATP6V1G2,B3GALT2,B4GALNT4,BCAS3,BLK,BMP4,BTC,BTK,C1QTNF6,C2,C3,C5,CACNA1S,CACNA2D4,CACNB2,CAMK2B,CAVIN3,CCL21,CCL3,CCL4,CCL8,CD24,CDA,CDC42EP3,CDH11,CFTR,CH25H,CHI3L1,CLEC4E,CNR1,COCH,COL11A1,COL2A1,CSMD1,CXCL1,CXCL10,CXCL12,CXCL2,CXCL9,DUSP2,ECRG4,F10,FABP4,FGF18,FGFR1,FGFR2,FGL2,FOS,FOSB,FOXO1,FRZB,GABRB1,GPC5,GSDMB,HIF1A,HSPB8…
Organismal Injury and Abnormalities	Hypertrophy	8.21e-13	-0.689	ACTC1,ACTG2,ADRB3,AGTR1,BMP4,BMP7,C3,CACNA1S,CACNB2,CAMK4,CAVIN4,CCKBR,CFTR,CIB1,CXCL12,DES,FABP3,FBXO17,FBXO32,FGF12,FKBP1B,FLNB,FOS,FOSB,FOXO1,FST,GAL,GATA5,GPBAR1,HIF1A,HSD11B1,HSPB8,IGFBP5,IHH,INHBA,JARID2,JPH2,JUNB,MB,MFSD2A,MME,MYL3,MYL9,MYOCD,NPPC,PFN1,PLAT,PLIN5,PLN,POSTN,PRKG1,PRLR,PTGES,PTGIR,PTHLH,RSPO3,SGCG,SLIT2,SMTN,SRF,TG,THBS4,TIAM1,TLN1,TRIM63,WNT5B,WNT7A
Organismal Survival	Survival of organism	9.32e-13	-1.074	ACTC1,ACTG2,ACTN4,AGTR1,ANGPTL2,APOBEC3H,APOD,AQP1,AQP4,BLK,BMP7,BTK,C3,C5,CA14,CA4,CAMK4,CAVIN3,CCL3,CCN3,CD24,CDA,CFTR,CH25H,CHI3L1,CNR1,COCH,COL4A3,CRABP2,CXCL1,CXCL10,CXCL12,CXCL2,CXCL9,CYP26A1,DCN,FABP7,FANCD2,FDXR,FGFR1,FGL2,FOS,FOXO1,FST,GLI1,GRIA2,GRIK1,GSTA1,HIF1A,HK2,IDH1,IFI16,IGFBP1,IGFBP2,IGFBP3,IGFBP5,IL12A,IL4R,INHBA,ITGA7,ITGB7,JUNB,LDHA,LPL,LRRN1,MASP1,MME,MUC13,MX1,MYO10,NR4A1,N…
Cancer,Hematological Disease,Immunological Disease,Organismal Injury and Abnormalities	Lymphoma	1.11e-12	0.787	ABI3BP,ABLIM1,ACSS1,ACTA2,ADAMTS6,ADRB3,AGTR1,AIFM3,AKAP6,AMPH,ANKRD24,AOC3,APCDD1,AQP1,ARHGAP1,ARHGEF38,ATP13A4,ATP13A5,ATP1A2,ATP2B2,ATP2C2,B4GALNT4,BCAT1,BMP7,BTG2,BTK,C2CD4B,C3,C7,CACNA1G,CACNA2D4,CCDC190,CCL21,CCL8,CCN1,CD24,CDC123,CDCA7,CDH11,CDK1,CDKN2B,CDON,CHI3L1,CHRM3,CHRM4,CNR1,COL11A1,COL12A1,COL2A1,CORO2A,CSMD1,CXCL10,CXCL12,CXCL9,CYP51A1,DCN,DES,DTNA,DUSP2,DUSP22,EBI3,EGR1,F10,FABP4…
Cellular Assembly and Organization,Cellular Function and Maintenance	Organization of cytoskeleton	1.21e-12	1.574	A2M,ABI3BP,ABLIM1,ABLIM3,ACTN1,ACTN2,ACTN4,ADAMTS8,ADGB,ADGRB3,ALS2,AQP1,ARHGAP1,ARHGEF18,ASAH2,BAIAP2L1,BCAS3,BMP4,BMP7,BTG2,BTK,C5,CAMK2B,CAMK4,CAP2,CAVIN3,CCL21,CCL3,CCN1,CCN3,CD24,CDH13,CDK1,CETN2,CFL2,CIB1,CKB,CNN2,CNR1,CSRP1,CXCL1,CXCL10,CXCL12,CXCL9,DES,DPYSL5,EFHC1,EGR1,EPB41L3,EPS8,FCER1A,FGF12,FGFR1,FGFR2,FLNA,FLNB,FOS,FST,GAL,GALR2,GDA,GDPD2,GFRA1,GJB1,GOT1L1,ICAM3,INHBA,ITGA8,KIF2A,KN…
Cancer,Hematological Disease,Immunological Disease,Organismal Injury and Abnormalities	Acute leukemia	1.24e-12		ABI3BP,ABLIM1,ACSS1,ACTC1,ADAMTS5,ADCY8,ADD2,ADGB,ADGRB3,ADRB3,AGR2,AGTR1,AKAP6,ALDH4A1,ALS2,APCDD1,ARHGEF18,ARHGEF38,ARSL,ARVCF,ASPG,ASZ1,ATP13A4,ATP13A5,ATP2B4,ATP2C2,ATP6V0A4,B4GALNT1,BCAS3,BCAT1,BTG2,BTK,C16orf89,C1QL3,C1S,C3,C7,CACNA1G,CCKBR,CDA,CDH11,CDH13,CDK1,CDKN2B,CDON,CFAP74,CH25H,CHI3L1,CKAP2L,COCH,COL11A1,COL12A1,COL22A1,COL2A1,COL4A3,COL4A4,CSMD1,CXCL1,CXCL10,CYP26A1,CYP51A1,DES,DKK…
Cancer,Organismal Injury and Abnormalities,Respiratory Disease	Non-small cell lung carcinoma	1.24e-12	0.137	ABI3BP,ACSS1,ACTA2,ACTN1,ACTN2,ACTN4,ADAMTS5,ADAMTS6,ADAMTS8,ADGB,ADGRB3,ADRB3,AGR2,AKAP6,ALOX12,ALS2,ANKRD24,ANXA9,AOC3,APOD,AQP1,AQP4,ASB9,ASZ1,ATP1A2,ATP2B2,BCAS3,BCAT1,BLK,BTG2,BTK,C16orf89,C1QTNF6,C7,CA4,CACNA1G,CACNA1S,CALB1,CAMK2B,CCDC141,CCKBR,CCL8,CD24,CDA,CDC42EP3,CDCA7,CDH13,CDK1,CDKN2B,CFAP96,CFTR,CH25H,CKAP2L,CLDN10,CLSTN3,COCH,COL11A1,COL12A1,COL22A1,COL5A3,COL7A1,CRABP2,CSMD1,CXCL2…
Infectious Diseases,Organismal Injury and Abnormalities	Infection by RNA virus	1.25e-12	-1.291	ACTA2,ACTN4,ADAMTS5,ADAMTS6,ADCY8,ADD2,ADGRB3,AGTR1,ALOX12,ALPL,AMPH,APOBEC3H,APOD,ARHGEF38,ARVCF,B4GALNT4,BCAT1,BLK,BTG2,C1S,C2,C3,C4BPA,C5,CA8,CACNA1S,CACNA2D4,CACNB2,CCL21,CCL3,CCL4,CCL8,CDC42EP3,CDH11,CDH13,CERKL,CFTR,CHI3L1,CHST1,CIB1,CNN2,COL4A4,CSMD1,CXCL1,CXCL10,CXCL12,CXCL2,CXCL9,CYP51A1,DAPP1,DKK2,DOK6,DPP10,DPYSL5,DTNA,EGR1,EHF,EPS8,ERICH5,F10,F5,FGL2,FLNA,FLNB,FOS,GABRB1,GAL,GALNT16,G…
Organismal Injury and Abnormalities,Reproductive System Disease	Disorder of pregnancy	1.49e-12	-0.555	ABLIM1,ACMSD,ACTA2,ACTG2,ACTN4,ADAMTS6,ADRB3,ANGPTL2,AOC3,AQP4,ATP1A2,B4GALNT1,BCAS3,C1S,C2,C3,C5,C7,CACNA1S,CACNB2,CCDC141,CCDC68,CCL3,CCL4,CDH13,CDH17,CHI3L1,CKB,CKMT1A,CNR1,COL12A1,CORO2A,CRYM,CSRP1,CXCL10,CXCL12,CXCL2,CXCL9,CYP26A1,DOK6,EBI3,F10,F5,FABP3,FABP4,FAP,FBXO32,FGFR2,FIBIN,FLNA,FNDC1,FST,GABRB1,GDPD2,GFRA1,GSTA3,HIGD1B,HKDC1,HSD11B1,IGFBP3,IGFBP5,IGSF10,INHBA,JARID2,LGMN,LMOD1,LPAR3…
Cancer,Organismal Injury and Abnormalities	Advanced stage tumor	1.56e-12	-1.391	ABLIM1,ACTA2,ACTN4,ADRB3,AGR2,ALPL,ANGPTL1,ANGPTL2,AOC3,AQP1,ARHGDIG,BAIAP2L1,BCAT1,BLK,BMP4,BMP7,BTK,C3,C5,CAP2,CCL21,CCL8,CCN1,CCN3,CD24,CD59,CDA,CDH17,CH25H,CHRM3,CHRM4,CLDN10,CLGN,CNN1,COL11A1,COL9A3,CRABP2,CST6,CXCL1,CXCL12,CXCL2,CXCL9,CYP26A1,CYP51A1,DIRAS3,DTNA,EBI3,EPB41L3,F10,FABP4,FBXO32,FGF18,FGFR1,FGFR2,FLNA,FOS,FOXO1,FST,FZD7,GABRB1,GFRA1,GIPC2,GLI1,GPRC5A,GPT2,GPX2,HIF1A,HK2,HSD11B1…
Cancer,Hematological Disease,Organismal Injury and Abnormalities	Bone marrow neoplasm	1.75e-12		ABI3BP,ABLIM1,ACTC1,ACTN1,ADAMTS5,ADCY8,ADD2,ADGB,ADGRB3,ADRB3,AGR2,ALDH4A1,ALS2,APCDD1,ARHGEF18,ARHGEF38,ARSL,ASPG,ASZ1,ATP13A4,ATP2B4,ATP2C2,ATP6V0A4,B4GALNT1,BCAS3,BCAT1,BMP7,BTG2,BTK,C16orf89,C1QL3,C1S,C3,C7,CACNA1G,CDA,CDC42EP3,CDH11,CDH13,CDK1,CDKN2B,CDON,CFAP74,CH25H,CHI3L1,CKAP2L,COCH,COL11A1,COL22A1,COL4A3,COL4A4,CSMD1,CXCL1,CXCL10,CYP26A1,CYP51A1,DES,DIPK2A,DMBT1,DNAI1,DPP10,DZANK1,EBI3…
Cancer,Endocrine System Disorders,Organismal Injury and Abnormalities	Malignant neuroendocrine neoplasm	1.89e-12		ABI3BP,ACMSD,ADAMTS5,ADAMTS6,ADAMTS8,ADCY8,ADD2,ADGB,ADGRB3,ADRB3,AGTR1,ALPL,AMPH,ANGPTL1,ANKRD24,AOC3,AQP1,ARHGAP1,ARHGEF18,ARHGEF38,ARVCF,ASAH2,ASPG,ATP13A4,ATP1A2,ATP2B2,BTK,C3,C7,CA8,CACNA1G,CACNA1S,CACNB2,CALB1,CCDC141,CCKBR,CCL21,CD200R1L,CDCA7,CETN2,CFAP74,CHRDL2,CHRM3,CHST1,CKB,COCH,COL11A1,COL12A1,COL22A1,COL4A3,COL4A4,COL5A3,COL7A1,CORO2A,CREB3L4,CRYBG2,CSMD1,DCN,DMBT1,DMPK,DOK6,DPP10,D…
Cellular Development,Connective Tissue Development and Function,Tissue Development	Differentiation of connective tissue cells	1.93e-12	-0.375	A2M,ACTA2,ADRB3,BMP4,BMP7,BTK,C3,C5,CAMK4,CCL3,CCL4,CCN1,CCN3,CDK1,CFTR,CHRDL2,COL2A1,CPXM1,CST6,DKK2,FABP3,FABP4,FGF18,FGFR1,FGFR2,FOS,FOSB,FOXA3,FOXO1,FRZB,FST,GDPD2,GLI1,HIF1A,HSD11B1,IFI16,IGFBP2,IGFBP3,IGFBP5,IHH,INHBA,JARID2,JUNB,KCNJ8,LAMB3,LPL,MB,MEDAG,mir-218 (includes others),MKX,MN1,NPPC,NR2F1,NR4A1,NR4A2,OCLN,OSR1,PDLIM7,POSTN,PRDM1,PRKG1,PTGFR,PTHLH,RORB,RXFP1,SFRP1,SLIT2,SMOC1,SPP1,…
Cancer,Endocrine System Disorders,Organismal Injury and Abnormalities	Neuroendocrine carcinoma	2.62e-12		ABI3BP,ACMSD,ADAMTS5,ADAMTS6,ADAMTS8,ADCY8,ADD2,ADGB,ADGRB3,ADRB3,ALPL,AMPH,ANGPTL1,ANKRD24,AOC3,AQP1,ARHGAP1,ARHGEF18,ARHGEF38,ARVCF,ASAH2,ASPG,ATP13A4,ATP1A2,ATP2B2,BTK,C3,C7,CA8,CACNA1G,CACNA1S,CACNB2,CALB1,CCDC141,CCKBR,CCL21,CD200R1L,CDCA7,CETN2,CFAP74,CHRDL2,CHRM3,CHST1,CKB,COCH,COL11A1,COL12A1,COL22A1,COL4A3,COL4A4,COL5A3,COL7A1,CORO2A,CREB3L4,CRYBG2,CSMD1,DCN,DMBT1,DMPK,DOK6,DPP10,DTNA,EG…
Cancer,Gastrointestinal Disease,Organismal Injury and Abnormalities	Gastric adenocarcinoma	2.63e-12		A2M,AARSD1,ABI3BP,ACMSD,ACTN2,ADAMTS5,ADCY8,ADGRB3,AKAP6,ALS2,ALX3,ARHGAP1,ARHGEF18,ATP1A2,ATP2B2,ATP6V0A4,B4GALNT1,BCAT1,BLK,BMP7,C1S,C3,C7,CACNA2D4,CACNB2,CAP2,CCKBR,CCN1,CDH11,CDK1,CDON,CHRM3,CHST1,CKB,CLDN10,CNR1,COL11A1,COL12A1,COL22A1,COL2A1,COL9A3,CSMD1,CXCL1,CXCL2,CYP26A1,DMBT1,DPYSL5,EBI3,EGR1,EHF,EPB41L3,EPS8,FAP,FBXO32,FCER1A,FCGBP,FGF12,FGFR1,FGFR2,FLNA,FLNB,FNDC1,FOXO1,FSIP2,FZD7,GAL…
Cancer,Organismal Injury and Abnormalities	Advanced malignant tumor	3.2e-12	-1.391	ABLIM1,ACTA2,ACTN4,ADRB3,AGR2,ALPL,ANGPTL1,ANGPTL2,AOC3,AQP1,ARHGDIG,BAIAP2L1,BCAT1,BLK,BMP4,BMP7,BTK,C3,C5,CAP2,CCL21,CCL8,CCN1,CCN3,CD24,CD59,CDA,CDH17,CH25H,CHRM3,CHRM4,CLDN10,CLGN,CNN1,COL11A1,COL9A3,CRABP2,CST6,CXCL1,CXCL12,CXCL2,CXCL9,CYP26A1,CYP51A1,DIRAS3,DTNA,EBI3,EPB41L3,F10,FABP4,FBXO32,FGF18,FGFR1,FGFR2,FLNA,FOS,FOXO1,FST,FZD7,GABRB1,GFRA1,GIPC2,GLI1,GPRC5A,GPT2,GPX2,HIF1A,HK2,HSD11B1…
Cellular Movement	Cell movement of myeloid cells	3.49e-12	2.022	ADAMTS13,ADRB3,ANGPTL2,AOC3,ARHGAP1,BTK,C1QL3,C1QTNF6,C2,C3,C5,CCL21,CCL3,CCL4,CCL8,CCN1,CCN3,CFTR,CHI3L1,CIB1,CLEC4E,CMA1,CNN2,CNR1,COL4A3,CXCL1,CXCL10,CXCL12,CXCL2,CXCL9,CYP26A1,DMBT1,F10,FABP4,FLNA,FOS,GLI1,HIF1A,IGFBP3,IL17B,IL4R,INHBA,IRF6,KLK1,LGMN,MASP1,MUC1,MYLK,NR4A1,OCLN,PCOLCE2,PENK,PFN1,PLAT,POSTN,PRDM1,PRKG1,PTGES,PTGIR,RASGRP2,RIPOR2,RSPO3,SEMA3E,SERPINC1,SFRP1,SGMS2,SLIT2,SPDEF,SPP…
Cancer,Endocrine System Disorders,Organismal Injury and Abnormalities,Respiratory Disease	Neuroendocrine lung tumor	3.79e-12		ABI3BP,ACMSD,ACTN4,ADAMTS5,ADAMTS6,ADAMTS8,ADCY8,ADD2,ADGB,ADGRB3,ADRB3,AMPH,ANGPTL1,ANKRD24,AOC3,AQP1,ARHGAP1,ARHGEF38,ARVCF,ASAH2,ASPG,ATP13A4,ATP2B2,C3,C7,CA8,CACNA1G,CACNA1S,CACNB2,CALB1,CCDC141,CCKBR,CCL21,CD200R1L,CDCA7,CETN2,CFAP74,CHRDL2,CHRM3,CHST1,CKB,COCH,COL11A1,COL12A1,COL22A1,COL4A4,COL5A3,COL7A1,CORO2A,CRYBG2,CSMD1,DCN,DMBT1,DMPK,DOK6,DPP10,DTNA,EGR1,EMILIN2,ENO4,EPB41L3,F5,FABP4,F…
Nutritional Disease,Organismal Injury and Abnormalities	Obesity	4.23e-12	-1.495	ACTA1,ADRB3,AGTR1,ANGPTL2,ASAH2,C1QL3,C1QTNF3,C1QTNF6,C3,C5,CA13,CA14,CA4,CACNA1G,CACNA1S,CACNA2D4,CACNB2,CCKBR,CCL8,CDK1,CHRM3,CHRM4,CKB,CNR1,COL5A3,CPXM1,CXCL10,CXCL2,CYP51A1,EBI3,F10,FABP4,FAP,FOS,FOXA3,FOXO1,GABRB1,GAL,GALR2,GCK,GPBAR1,GPT2,GRIK1,HIF1A,HSD11B1,ICAM3,IDH1,IGFBP1,IGFBP2,IGFBP5,IL4R,LPL,MFSD2A,MME,MRAP2,MST1R,NR4A1,NR4A2,NTRK2,OXTR,PCDH9,PCSK1N,PLIN5,PRDM1,PRLR,PTHLH,PTPN13,SERP…
Inflammatory Response,Organismal Injury and Abnormalities	Inflammation of body cavity	4.57e-12	1.583	ACTA2,ACTN4,ADAMDEC1,ADAMTS13,ADAMTS5,ADAMTS6,ADD2,ADRB3,AGR2,AGTR1,ALOX12,ALPL,ANGPTL2,APCDD1,APOD,AQP1,BTK,C2,C3,C5,C7,CA4,CAMK4,CCL21,CCL3,CCL4,CCL8,CCN1,CD24,CDC42EP3,CDH11,CDH13,CFTR,CH25H,CHP2,CHRDL2,CHRM3,CHRM4,CKB,CKMT1A,CLEC4E,CNN2,CNR1,COCH,COL4A3,COL4A4,COL7A1,CSMD1,CXCL1,CXCL10,CXCL12,CXCL2,CXCL9,CYP51A1,DAPP1,DCN,DES,DMBT1,DPP10,DSTN,DUSP22,EBI3,EGR1,F10,F5,FABP4,FBXO32,FCER1A,FDXR,F…
Cancer,Organismal Injury and Abnormalities	Upper aero-digestive squamous cell carcinoma	5.17e-12		ABLIM1,ABLIM3,ACTA1,ACTC1,ACTN2,ADAMTS6,ADGRB3,AKAP6,ALX3,AMPH,ARVCF,ATP13A4,ATP2C2,BAIAP2L1,BMP4,BTK,C7,CACNA1G,CACNA1S,CALB1,CCDC141,CCL8,CD200R1L,CDCA7,CDH11,CDH13,CFL2,CFTR,CHI3L1,CHST4,CNN1,COL11A1,COL12A1,COL22A1,COL4A4,COL5A3,COL7A1,CORO2A,CPA3,CSMD1,CXCL1,CXCL10,CXCL12,CXCL2,DCN,DIPK2A,DMRT2,DNAJB5,DOK6,DUSP22,DZANK1,EMILIN2,F5,FANCD2,FGFR1,FGFR2,FGL2,FNDC1,FRZB,GDA,GLI1,GPRC5A,GRIA2,GRIK…
Cancer,Endocrine System Disorders,Organismal Injury and Abnormalities,Respiratory Disease	Lung neuroendocrine carcinoma	5.59e-12		ABI3BP,ACMSD,ADAMTS5,ADAMTS6,ADAMTS8,ADCY8,ADD2,ADGB,ADGRB3,ADRB3,AMPH,ANGPTL1,ANKRD24,AOC3,AQP1,ARHGAP1,ARHGEF38,ARVCF,ASAH2,ASPG,ATP13A4,ATP2B2,C3,C7,CA8,CACNA1G,CACNA1S,CACNB2,CALB1,CCDC141,CCKBR,CCL21,CD200R1L,CDCA7,CETN2,CFAP74,CHRDL2,CHRM3,CHST1,CKB,COCH,COL11A1,COL12A1,COL22A1,COL4A4,COL5A3,COL7A1,CORO2A,CRYBG2,CSMD1,DCN,DMBT1,DMPK,DOK6,DPP10,DTNA,EGR1,EMILIN2,ENO4,EPB41L3,F5,FABP4,FAM167A…
Organismal Injury and Abnormalities	Abnormal morphology of thoracic cavity	5.76e-12	-1.08	ACTA1,ACTC1,ACTG2,ACTN2,ADRB3,AGTR1,ALPL,BCAS3,BMP4,BTC,CACNA1S,CACNB2,CAMK4,CAP2,CAVIN4,CCN3,CDC42EP3,CFTR,CIB1,CLEC4E,COL2A1,CXCL12,CYP26A1,CYP51A1,DCN,DES,DMRT2,DTNA,F10,FABP3,FBXO32,FGF12,FGFR1,FGFR2,FKBP1B,FLNA,FOS,FOXO1,GAL,GATA5,GLI1,HIF1A,HSD11B1,HSPB8,ICAM3,IGFBP2,INHBA,ITGA8,JARID2,JPH2,JPH3,KCNJ8,KLK1,LIMS2,LPL,LTBP1,MB,mir-145,MME,MYH11,MYL3,MYL9,MYOCD,MYPN,NMB,OSR1,PDLIM3,PDPN,PFN1,P…
Cancer,Endocrine System Disorders,Organismal Injury and Abnormalities	Small-cell carcinoma	5.76e-12		ABI3BP,ACMSD,ADAMTS5,ADAMTS6,ADAMTS8,ADCY8,ADD2,ADGB,ADGRB3,ALPL,AMPH,ANGPTL1,ANKRD24,AOC3,AQP1,ARHGAP1,ARHGEF18,ARHGEF38,ARVCF,ASAH2,ASPG,ATP13A4,ATP1A2,ATP2B2,BTK,C3,C7,CA8,CACNA1G,CACNA1S,CACNB2,CALB1,CCDC141,CCKBR,CCL21,CD200R1L,CDCA7,CETN2,CFAP74,CHRDL2,CHRM3,CHST1,CKB,COCH,COL11A1,COL12A1,COL22A1,COL4A3,COL4A4,COL5A3,COL7A1,CORO2A,CREB3L4,CRYBG2,CSMD1,DCN,DMBT1,DMPK,DOK6,DPP10,DTNA,EGR1,EMI…
Neurological Disease,Organismal Injury and Abnormalities	Progressive encephalopathy	6.19e-12		A2M,ACMSD,ACTA2,ACTC1,ADCY8,ADRB3,AGTR1,ALDH4A1,ALS2,AMPH,APOD,AQP1,AQP4,ARVCF,ATP1A2,ATP2B2,ATP6V1G2,BCAS3,C1S,C3,C5,C7,CA8,CACNA1G,CACNB2,CALB1,CAMK2B,CAMK4,CCKBR,CCL3,CCL4,CCN1,CDC42EP3,CDH13,CDK1,CDON,CFAP74,CH25H,CHI3L1,CHRM3,CHRM4,CIB1,CNN1,CNR1,COCH,COL12A1,COL4A4,CORO2A,CRABP1,CSMD1,CXCL10,CXCL12,CXCL9,CYP39A1,DCN,DMPK,DOK6,DTNA,EGFLAM,EPB41L3,F5,FABP3,FANCD2,FOLR2,FOS,FOXO1,FST,GABRB1,GF…
Cardiovascular Disease,Organismal Injury and Abnormalities	Abnormality of heart ventricle	6.25e-12	-0.378	A2M,ACTA1,ACTC1,ACTN2,ADAMTS5,ADRB3,AGTR1,AOC3,APOD,BTC,C3,C5,CA13,CA14,CA4,CACNA1S,CACNB2,CCN1,CCN3,CHI3L1,COL12A1,COL2A1,CXCL12,DES,DPYSL5,DTNA,F10,FGF12,FKBP1B,FOXO1,GABRB1,GATA5,GNG12,HIF1A,HSD11B1,HSPB8,INHBA,ITIH4,JPH2,KCNJ8,KLK1,MB,mir-145,MME,MYH11,MYL3,MYL9,MYPN,NDE1,PCOLCE2,PCSK6,PDPN,PFN1,PLAT,PLIN5,PLN,POSTN,PRKG1,PTGES,PTGIR,PTHLH,RAMP2,SERPINC1,SGCG,SMTN,SPP1,SRF,THBS1,TMOD2,TNS1,TU…
Cancer,Organismal Injury and Abnormalities	Metastasis	6.32e-12	-1.366	ABLIM1,ACTA2,ACTN4,ADRB3,AGR2,ALPL,ANGPTL1,ANGPTL2,AOC3,AQP1,ARHGDIG,BAIAP2L1,BCAT1,BLK,BMP4,BMP7,BTK,C3,C5,CAP2,CCL21,CCL8,CCN1,CCN3,CD24,CD59,CDA,CDH17,CH25H,CHRM3,CHRM4,CLDN10,CLGN,CNN1,COL11A1,COL9A3,CRABP2,CST6,CXCL1,CXCL12,CXCL2,CXCL9,CYP26A1,CYP51A1,EBI3,EPB41L3,F10,FABP4,FBXO32,FGF18,FGFR1,FGFR2,FLNA,FOS,FST,FZD7,GABRB1,GFRA1,GIPC2,GLI1,GPRC5A,GPT2,GPX2,HIF1A,HK2,IDH1,IGF2BP3,IGFBP2,IGFBP…
Molecular Transport	Quantity of metal ion	7.9e-12	0.735	A2M,AGTR1,AQP1,AQP4,ATP2B2,ATP2B4,ATP2C2,B4GALNT1,BTK,C3,C5,CACNA1G,CACNA1S,CALB1,CASQ1,CCKBR,CCL21,CCL3,CCL4,CCL8,CD59,CFTR,CHI3L1,CHRM3,CIB1,CXCL10,CXCL12,CXCL9,DCN,FABP4,FCER1A,FOS,FXYD2,GAL,GRIK1,JPH2,KCNH2,LTBP1,MUC1,NMB,NNAT,NPPC,NTRK2,ORM1,OXTR,PLN,PRKG1,PRLR,PTGFR,PTHLH,RGS1,RHCG,RYR3,SLC30A3,SMOC1,SPP1,WNT7A
Dermatological Diseases and Conditions,Inflammatory Disease,Inflammatory Response,Organismal Injury and Abnormalities	Dermatitis	9.23e-12	-0.483	ABLIM3,C3,CCL21,CDH13,CHI3L1,CHRM3,CHRM4,CNR1,COL5A3,CST6,CXCL10,CXCL9,CYP26A1,CYP51A1,DUSP2,EFHC1,EPS8,FABP4,FAP,FCER1A,FCGBP,FGFR2,FLNA,FLNB,FOXO1,GADD45G,GRIA2,HSD17B4,IDI1,IFI16,IFI44,IFI6,IHH,IL4R,INHBA,ITGB7,JUNB,KLK1,KLK4,KRT15,KRT17,LGMN,LPL,LPP,LRP1B,LTBP1,MME,MX1,MYL9,NR2F1,NR4A1,NR4A2,PCSK6,PDPN,PLAT,POSTN,PRDM1,PTGIR,RARRES1,RHOBTB1,RSAD2,S100A2,S1PR5,SCARA5,SGMS2,SLC9B1,SNAP25,SPP1,T…
Cellular Function and Maintenance	Ion homeostasis of cells	9.5e-12	0.8	A2M,ADCY8,AGTR1,ALPL,ATP13A4,ATP1A2,ATP2B2,ATP2B4,ATP2C2,BTK,C3,C5,C7,CACNA1G,CALB1,CASQ1,CCKBR,CCL21,CCL3,CCL4,CCL8,CD24,CFTR,CHP2,CHRM3,CHRM4,CKB,CXCL1,CXCL10,CXCL12,DMPK,EGR1,FCER1A,FGFR1,FKBP1B,FLNA,FXYD2,GALR2,GCK,GPBAR1,HIF1A,JPH2,JPH3,JUNB,KLK4,LPAR3,NMB,NPPC,NTRK2,OXTR,P2RX2,PCSK1N,PENK,PLN,PRKG1,PTHLH,PYGM,RHCG,RTN1,RYR3,SCARA5,SCGN,SLC11A2,SLC1A3,SLC24A2,SLC30A2,SPP1,TG,VAPB
Molecular Transport	Quantity of metal	1.02e-11	0.499	A2M,ADD2,AGTR1,AQP1,AQP4,ATP2B2,ATP2B4,ATP2C2,B4GALNT1,BTK,C3,C5,CACNA1G,CACNA1S,CALB1,CASQ1,CCKBR,CCL21,CCL3,CCL4,CCL8,CD59,CFTR,CHI3L1,CHRM3,CIB1,CXCL10,CXCL12,CXCL9,DCN,FABP4,FCER1A,FDXR,FOS,FOXO1,FXYD2,GAL,GRIK1,JPH2,KCNH2,LTBP1,MUC1,NMB,NNAT,NPPC,NTRK2,ORM1,OXTR,PLN,PRKG1,PRLR,PTGFR,PTHLH,RGS1,RHCG,RYR3,SLC11A2,SLC30A2,SLC30A3,SLC39A2,SMOC1,SPP1,WNT7A
Cancer,Hematological Disease,Organismal Injury and Abnormalities	Malignant myeloid neoplasm	1.2e-11		ABI3BP,ABLIM1,ACTC1,ACTN1,ADAMTS5,ADCY8,ADD2,ADGB,ADGRB3,ADRB3,AGR2,ALDH4A1,ALS2,APCDD1,ARHGEF18,ARHGEF38,ARSL,ASPG,ASZ1,ATP13A4,ATP2B4,ATP2C2,ATP6V0A4,B4GALNT1,BCAS3,BCAT1,BTG2,BTK,C16orf89,C1QL3,C1S,C3,C7,CACNA1G,CDA,CDC42EP3,CDH11,CDH13,CDK1,CDKN2B,CDON,CFAP74,CH25H,CHI3L1,CKAP2L,COCH,COL11A1,COL22A1,COL4A3,COL4A4,CSMD1,CXCL1,CXCL10,CYP26A1,CYP51A1,DES,DIPK2A,DMBT1,DNAI1,DPP10,DZANK1,EBI3,EGFL…
Cellular Movement	Cell movement of tumor cell lines	1.45e-11	1.458	A2M,ACTA1,ACTA2,ACTN1,ACTN4,ADAMTS5,AGR2,ALOX12,AQP1,ATP6V0A4,BAIAP2L1,BCAT1,BMP7,BTK,C3,C5,CCKBR,CCL21,CCL3,CCL4,CCL8,CCN1,CCN3,CD24,CDC42EP3,CDH11,CDH13,CDK1,CHP2,CKAP2L,CLDN10,CNN1,CNN2,COL11A1,COL4A3,COL7A1,COL9A3,CORO6,CRIPTO,CST6,CXCL1,CXCL10,CXCL12,CXCL2,CXCL9,DCN,EBI3,EGR1,EHF,ELAPOR1,EMILIN2,EPS8,FABP7,FAP,FBXO32,FGF18,FGFR1,FGFR2,FLNA,FLNB,FOS,FOSB,FOXA3,FOXO1,FZD7,GATA5,GFRA1,GLI1,GPRC…
Cellular Function and Maintenance	Cellular homeostasis	1.58e-11	0.909	A2M,AATF,ACTN2,ADCY8,AGTR1,AIFM3,ALPL,AQP1,AQP4,ASAH2,ASB16,ATP13A4,ATP1A2,ATP2B2,ATP2B4,ATP2C2,ATP6V0A4,BMP4,BTK,C15orf48,C1QTNF3,C3,C5,C7,CACNA1G,CALB1,CAMK4,CASQ1,CCKBR,CCL21,CCL3,CCL4,CCL8,CCN1,CCN3,CD24,CFL2,CFTR,CHP2,CHRM3,CHRM4,CKB,CLDN10,CLEC4E,CNR1,COL5A3,CSMD1,CXCL1,CXCL10,CXCL12,DCN,DMPK,EGR1,ELAPOR1,F5,FABP4,FAM3B,FANCD2,FCER1A,FGFR1,FGFR2,FGL2,FKBP1B,FLNA,FOS,FOXA3,FOXO1,FXYD2,FZD7,G…
Cellular Development,Cellular Growth and Proliferation	Cell proliferation of tumor cell lines	1.6e-11	0.259	A2M,AATF,ABLIM1,ACTA1,ACTN1,ACTN4,ADAMDEC1,ADAMTS5,ADAMTS6,ANGPTL2,AQP1,BAIAP2L1,BCAT1,BLK,BMP4,BMP7,BTC,BTG2,BTK,C5,CACNA1G,CACNA1S,CAMK4,CCKBR,CCL3,CCN1,CCN3,CD24,CD59,CDC42EP3,CDH11,CDH13,CDH17,CDK1,CDKN2B,CHP2,CHRM3,CKAP2L,CLDN10,CNN1,CNN2,CNR1,COL11A1,COL4A3,CRABP2,CRIPTO,CST6,CXCL1,CXCL10,CXCL12,CYP26A1,CYP51A1,DCN,DIRAS3,DUSP22,EGR1,EHF,ELAPOR1,EMILIN2,EPB41L3,EPS8,FABP4,FANCD2,FBXO32,FGF1…
Skeletal and Muscular System Development and Function	Function of muscle	1.6e-11	0.93	ADRB3,ANGPTL2,AQP1,BTC,C5,CHRM3,CHRM4,CNR1,COL12A1,DES,DMPK,FBXO32,FKBP1B,FOXO1,FST,GATA5,GPBAR1,HIF1A,HSD11B1,HSPB8,IGFBP1,IGFBP3,IGFBP5,INHBA,ITGA7,JPH1,JUNB,KCNJ8,KCNMB1,LIMS2,MAMSTR,MB,MYH11,MYOCD,NPPC,NR4A1,PLAT,PLIN5,PLN,PRKG1,SGCA,SGCG,SPP1,SRF,TGFB1I1,THBS1,TRIM63
Cardiovascular Disease,Organismal Injury and Abnormalities	Abnormal morphology of cardiovascular system	1.71e-11	-1.406	ACTA1,ACTA2,ACTC1,ACTG2,ACTN2,ACTN4,ADRB3,AGTR1,BCAS3,BMP4,BTC,CACNA1S,CACNB2,CAMK4,CAP2,CAVIN4,CCN3,CDC42EP3,CDON,CIB1,CLEC4E,COL2A1,COL4A3,CXCL12,CYP26A1,CYP51A1,DES,DTNA,F10,FABP3,FBXO32,FGF12,FGFR1,FKBP1B,FLNA,FOXO1,GAL,GATA5,HIF1A,HSD11B1,HSPB8,ICAM3,IGFBP2,INHBA,JARID2,JPH2,JPH3,KCNJ8,KLK1,LIMS2,LPL,LTBP1,MB,MFAP5,mir-145,MME,MYH11,MYL3,MYL9,MYOCD,MYPN,NMB,OSR1,PDLIM3,PDPN,PFN1,PLAT,PLIN5,P…
Cell Signaling,Molecular Transport,Vitamin and Mineral Metabolism	Quantity of Ca2+	1.92e-11	0.347	A2M,AGTR1,AQP4,ATP2B2,ATP2B4,ATP2C2,B4GALNT1,BTK,C3,C5,CACNA1G,CACNA1S,CALB1,CASQ1,CCKBR,CCL21,CCL3,CCL4,CCL8,CD59,CFTR,CHI3L1,CHRM3,CIB1,CXCL10,CXCL12,CXCL9,DCN,FABP4,FCER1A,FOS,GAL,GRIK1,JPH2,KCNH2,LTBP1,MUC1,NMB,NNAT,NPPC,NTRK2,ORM1,OXTR,PLN,PRKG1,PRLR,PTGFR,PTHLH,RGS1,RYR3,SMOC1,SPP1,WNT7A
Cancer,Endocrine System Disorders,Organismal Injury and Abnormalities,Respiratory Disease	Small cell lung carcinoma	1.97e-11		ABI3BP,ACMSD,ADAMTS5,ADAMTS6,ADAMTS8,ADCY8,ADD2,ADGB,ADGRB3,AMPH,ANGPTL1,ANKRD24,AOC3,AQP1,ARHGAP1,ARHGEF38,ARVCF,ASAH2,ASPG,ATP13A4,ATP2B2,C3,C7,CA8,CACNA1G,CACNA1S,CACNB2,CALB1,CCDC141,CCKBR,CCL21,CD200R1L,CDCA7,CETN2,CFAP74,CHRDL2,CHRM3,CHST1,CKB,COCH,COL11A1,COL12A1,COL22A1,COL4A4,COL5A3,COL7A1,CORO2A,CRYBG2,CSMD1,DCN,DMBT1,DMPK,DOK6,DPP10,DTNA,EGR1,EMILIN2,ENO4,EPB41L3,F5,FABP4,FAM167A,FAM3B…
Cell-To-Cell Signaling and Interaction,Cellular Assembly and Organization	Cell-cell contact	3.61e-11	-0.146	ACTN1,ACTN4,ADAMTS5,ADD2,ADGRB3,ALS2,AMPH,ANXA9,AQP4,ARVCF,BTK,CACNA1S,CAMK2B,CCN1,CD24,CDH11,CDH13,CDH17,CDON,CFTR,CLGN,CLSTN3,CMA1,COL4A3,CXCL12,CXCL9,DES,DTNA,EPB41L3,EPS8,FGFR2,FOXO1,FST,GJB1,GPBAR1,IGFBP3,IL4R,INHBA,JUNB,LIMS2,LRRN1,LRRTM3,MFSD2A,mir-145,MPZL2,MST1R,MYLK,MYO10,MYOCD,NDFIP2,NTRK2,OCLN,OSBP2,OXTR,P2RX2,PDPN,PFN1,PLPPR5,PRLR,PTGIR,PTPN13,PTPRD,RAMP2,RIPOR2,RSPO3,SHANK1,SIGLEC1,…
Cellular Development,Cellular Growth and Proliferation,Organ Development,Skeletal and Muscular System Development and Function,Tissue Development	Proliferation of muscle cells	4.31e-11	-0.389	ALOX12,APOD,BMP4,BMP7,CACNA1G,CCL3,CCN1,CCN3,CDH13,CDK1,CMA1,CXCL10,CXCL12,DIPK2A,EGR1,FCER1A,FGF12,FGFR1,FGFR2,FOS,FOXO1,FST,GATA5,GLI1,HIF1A,IFI16,IGFBP1,IGFBP2,IGFBP3,IGFBP5,IL12A,INHBA,JARID2,JUNB,LDHA,MAMSTR,mir-145,MYADM,MYOCD,NKD1,NR4A1,NR4A2,PLAT,POSTN,PRKG1,PTGIR,PTHLH,SMPD3,SPP1,SRF,TENM4,THBS1,TNFSF10,WNT2
Organismal Injury and Abnormalities	Abnormal morphology of mediastinum	5.29e-11	-1.406	ACTA1,ACTC1,ACTG2,ACTN2,ADRB3,AGTR1,ALPL,BCAS3,BMP4,BTC,CACNA1S,CACNB2,CAMK4,CAP2,CAVIN4,CCN3,CDC42EP3,CIB1,CLEC4E,COL2A1,CXCL12,CYP26A1,CYP51A1,DCN,DES,DTNA,F10,FABP3,FBXO32,FGF12,FGFR1,FKBP1B,FLNA,FOS,FOXO1,GAL,GATA5,HIF1A,HSD11B1,HSPB8,ICAM3,IGFBP2,INHBA,JARID2,JPH2,JPH3,KCNJ8,KLK1,LIMS2,LPL,LTBP1,MB,mir-145,MME,MYH11,MYL3,MYL9,MYOCD,MYPN,NMB,OSR1,PDLIM3,PDPN,PFN1,PLAT,PLIN5,PLN,POSTN,PRKG1,PR…
Hereditary Disorder,Neurological Disease,Organismal Injury and Abnormalities	Familial neurological disorder	5.41e-11		A2M,ABLIM1,ACTA1,ACTA2,ACTN1,ACTN2,ADGB,ADRB3,ALPL,ALS2,APOD,AQP1,AQP4,ARSL,ATP1A2,ATP2B2,ATP6V0A4,B4GALNT1,BCAS3,C3,C5,C7,CA13,CA14,CA4,CA8,CACNA1G,CACNA1S,CALB1,CAMK2B,CAMK4,CASQ1,CCDC141,CCKBR,CCL3,CD59,CDH11,CDON,CETN2,CH25H,CHI3L1,CHRM3,CHRM4,CKAP2L,CKB,CLRN2,CNR1,COCH,COL11A1,COL12A1,COL2A1,COL4A3,COL4A4,COL7A1,CRYM,CSMD1,CXCL10,CYP26A1,CYP51A1,DGAT2,DMPK,DPYSL5,DTNA,ECRG4,EFHC1,EGR1,EPS8,F…
Cancer,Hematological Disease,Organismal Injury and Abnormalities	Bone marrow cancer	6.4e-11		ABI3BP,ABLIM1,ACTC1,ADAMTS5,ADCY8,ADD2,ADGB,ADGRB3,ADRB3,AGR2,ALDH4A1,ALS2,APCDD1,ARHGEF18,ARHGEF38,ARSL,ASPG,ASZ1,ATP13A4,ATP2B4,ATP2C2,ATP6V0A4,B4GALNT1,BCAS3,BCAT1,BTG2,BTK,C16orf89,C1QL3,C1S,C3,C7,CACNA1G,CDA,CDC42EP3,CDH11,CDH13,CDK1,CDKN2B,CDON,CFAP74,CH25H,CHI3L1,CKAP2L,COCH,COL11A1,COL22A1,COL4A3,COL4A4,CSMD1,CXCL1,CXCL10,CYP26A1,CYP51A1,DES,DIPK2A,DMBT1,DNAI1,DPP10,DZANK1,EBI3,EGFLAM,EMI…
Cardiovascular Disease,Neurological Disease,Organismal Injury and Abnormalities,Skeletal and Muscular Disorders	Cardiomyopathy	6.87e-11	-0.563	A2M,ACTA1,ACTA2,ACTC1,ACTN2,ADAMTS13,ADAMTS5,ADRB3,AGTR1,AKAP6,AOC3,APOD,APOLD1,ARHGAP1,ATP1A2,BCAS3,C2,C3,C5,CA13,CA14,CA4,CACNA1S,CACNB2,CAP2,CAVIN4,CCDC141,CCN1,CCN3,CDC42EP3,CDH13,CHI3L1,CHRM3,CHRM4,COL12A1,COL2A1,COL4A4,CXCL12,DES,DIRAS3,DPYSL5,DTNA,F10,F5,FABP3,FBXO32,FGF12,FKBP1B,FOXO1,GABRB1,GATA5,GNG12,GNGT1,GSDMB,HIF1A,HK2,HSD11B1,HSPB8,ICAM3,IGFBP1,IGFBP2,INHBA,ITIH4,JARID2,JPH2,JPH3,K…
Organismal Injury and Abnormalities,Skeletal and Muscular Disorders	Abnormality of limb	7.51e-11	1.043	ADAMTS5,ADAMTS6,ADAMTS8,ADRB3,BMP4,BMP7,C3,CCN3,CFTR,COL11A1,COL12A1,COL22A1,COL2A1,COL4A3,COL4A4,COL5A3,COL7A1,COL9A3,CSMD1,CYP26A1,CYP51A1,F10,FGFR2,FLNB,FOS,FRZB,FST,GLI1,IFITM5,IHH,INHBA,ITGA7,KCNH2,KRT17,LPP,MB,NMB,NPPC,OCLN,P2RY14,PAH,PRKG1,PTHLH,RDH10,SETD3,SFRP1,SGCG,SH3GL2,SMPD3,SNTN,SPON1,SPP1,THBS1,WNT2,WNT5B,WNT7A,WNT7B,ZFHX4
Metabolic Disease,Organismal Injury and Abnormalities	Amyloidosis	7.66e-11		A2M,ACMSD,ACTA2,ADCY8,ADRB3,ALDH4A1,AMPH,APOD,AQP1,ARVCF,ATP1A2,ATP6V1G2,BCAS3,C1S,C3,C5,C7,CACNA1G,CACNB2,CALB1,CAMK2B,CAMK4,CCKBR,CCL3,CCL4,CDC42EP3,CDH13,CDK1,CDON,CFAP74,CH25H,CHI3L1,CHRM3,CHRM4,CIB1,CNN1,CNR1,COCH,COL12A1,COL4A4,CRABP1,CSMD1,CXCL10,CXCL12,CYP39A1,DCN,DKK2,DTNA,EGFLAM,FANCD2,FGFR1,FGFR2,FOLR2,FOS,GABRB1,GPC5,GRIA2,HCRTR1,HIF1A,HSD11B1,ICAM3,IDH1,IGFBP2,IGFBP3,IGFBP5,IRF6,JPH3…
Cardiovascular Disease,Organismal Injury and Abnormalities	Abnormal morphology of heart	8.32e-11	-1.406	ACTA1,ACTC1,ACTG2,ACTN2,ADRB3,AGTR1,BCAS3,BMP4,BTC,CACNA1S,CACNB2,CAMK4,CAP2,CAVIN4,CCN3,CDC42EP3,CIB1,CLEC4E,COL2A1,CXCL12,CYP26A1,CYP51A1,DES,DTNA,F10,FABP3,FBXO32,FGF12,FGFR1,FKBP1B,FLNA,FOXO1,GAL,GATA5,HIF1A,HSD11B1,HSPB8,ICAM3,IGFBP2,INHBA,JARID2,JPH2,JPH3,KCNJ8,KLK1,LIMS2,LPL,LTBP1,MB,mir-145,MME,MYH11,MYL3,MYL9,MYOCD,MYPN,NMB,OSR1,PDLIM3,PDPN,PFN1,PLAT,PLIN5,PLN,POSTN,PRKG1,PTGES,PTGIR,RAM…
Organismal Injury and Abnormalities	Extraintestinal functional disorder	1.04e-10	1.772	A2M,ACSM1,ACTN1,ACTN4,ADCY8,ADGRB3,ADRB3,AGTR1,AKAP6,ALDH4A1,ATP1A2,ATP2B2,BCAS3,BMP7,BTBD16,BTK,C3,CA13,CA14,CA4,CACNA1G,CACNA1S,CACNA2D4,CACNB2,CD200R1L,CDC42EP3,CDH13,CHRM3,CHRM4,CLDN10,CNR1,COL11A1,COL2A1,COL4A4,CSMD1,CXCL1,DCN,DMRT2,DOK6,DTNA,EGFLAM,F10,FABP3,FGF18,FGFR1,FHIP1A,FKBP1B,FOS,FST,GABRB1,GAL,GFRA1,GLI1,GNGT1,GPC5,GRIK1,HCRTR1,HKDC1,IGSF10,IL4R,INHBA,JUNB,KCNB2,KCNH2,KIF6,KRT17,LM…
Cellular Assembly and Organization,Cellular Function and Maintenance	Organization of cytoplasm	1.1e-10	1.576	A2M,ABI3BP,ABLIM1,ABLIM3,ACTN1,ACTN2,ACTN4,ADAMTS8,ADGB,ADGRB3,ALS2,AQP1,ARHGAP1,ARHGEF18,ASAH2,BAIAP2L1,BCAS3,BMP4,BMP7,BTG2,BTK,C5,CACNA1S,CAMK2B,CAMK4,CAP2,CASQ1,CAVIN3,CCL21,CCL3,CCN1,CCN3,CD24,CDH13,CDK1,CETN2,CFL2,CIB1,CKB,CNN2,CNR1,CSRP1,CXCL1,CXCL10,CXCL12,CXCL9,DES,DPYSL5,EFHC1,EGR1,EPB41L3,EPS8,FCER1A,FGF12,FGFR1,FGFR2,FLNA,FLNB,FOS,FST,GAL,GALR2,GDA,GDPD2,GFRA1,GJB1,GOT1L1,ICAM3,INHBA,…
Organismal Injury and Abnormalities,Skeletal and Muscular Disorders	Limb defect	1.2e-10	0.905	ADAMTS5,ADAMTS6,ADAMTS8,BMP4,BMP7,CCN3,CFTR,CKAP2L,COL11A1,COL12A1,COL22A1,COL2A1,COL4A3,COL4A4,COL5A3,COL7A1,COL9A3,CRABP1,CRABP2,CYP51A1,F10,FGFR1,FGFR2,FLNA,FLNB,FREM1,FRZB,FST,GLI1,IFITM5,IHH,IRF6,KRT17,LPP,MYO10,NPPC,OCLN,PCSK6,PTHLH,RDH10,SETD3,SFRP1,SMOC1,SMPD3,SNAP25,SPON1,TMEM231,WDR19,WNT2,WNT7A,WNT7B,ZFHX4
Cancer,Hematological Disease,Organismal Injury and Abnormalities	Acute myeloid leukemia and related neoplasms	1.22e-10		ABI3BP,ABLIM1,ACTC1,ADAMTS5,ADCY8,ADD2,ADGB,ADGRB3,ADRB3,AGR2,ALDH4A1,ALS2,APCDD1,ARHGEF18,ARHGEF38,ARSL,ASPG,ASZ1,ATP13A4,ATP2B4,ATP2C2,ATP6V0A4,B4GALNT1,BCAS3,BCAT1,BTG2,BTK,C16orf89,C1QL3,C1S,C3,C7,CACNA1G,CDA,CDH11,CDH13,CDK1,CDKN2B,CDON,CFAP74,CH25H,CHI3L1,CKAP2L,COL11A1,COL22A1,COL4A3,COL4A4,CSMD1,CXCL1,CXCL10,CYP26A1,CYP51A1,DES,DMBT1,DNAI1,DPP10,DZANK1,EBI3,EGFLAM,EMILIN2,F5,FANCD2,FAP,FB…
Cardiovascular System Development and Function,Embryonic Development,Organ Development,Organismal Development,Tissue Development	Cardiogenesis	1.26e-10	-0.532	ACTC1,ACTN2,ADAMTS5,ADAMTS6,BMP4,BMP7,CASQ1,CAVIN4,CCN1,CDH11,CDK1,CDKN2B,CFL2,COL11A1,COL2A1,CRIPTO,CXCL10,CXCL12,CYP26A1,CYP51A1,DIPK2A,DNAI1,FGF12,FGFR1,FGFR2,FLNA,FOXO1,GATA5,GLI1,HIF1A,IFI16,IHH,JARID2,JPH2,KCNJ8,LDHA,LIMS2,LTBP1,MB,MYH11,MYL3,MYLK,MYOCD,MYPN,NRP2,OSR1,PCSK5,PCSK6,PDLIM3,PDPN,PLN,POSTN,PRDM1,RAMP2,RDH10,S1PR5,SLIT2,SRF,STRA6,TENM4,TNFSF10,TRIM63,WNT2
Cancer,Organismal Injury and Abnormalities	Growth of tumor	1.33e-10	-0.124	ABLIM1,ACTA1,ACTN4,ADAMTS6,AOC3,APCDD1,B4GALNT1,BAIAP2L1,BLK,BMP4,BMP7,BTC,BTG2,BTK,CAVIN3,CCKBR,CCL21,CCL3,CCN1,CCN3,CD24,CD59,CDA,CDC42EP3,CDH17,CDK1,CDKN2B,CDON,CH25H,CHI3L1,CIB1,CKAP2L,CLDN10,CNR1,COL4A3,COL7A1,CORO6,CRABP2,CRIPTO,CST6,CXCL1,CXCL12,CXCL9,DCN,DUSP22,EBI3,EGR1,EHF,EMILIN2,FAP,FBXO32,FGF18,FGFR1,FGFR2,FLNA,FOS,FOXO1,FST,FZD7,GATA5,GFRA1,GGT1,GJB1,GLI1,GPC5,GPRC5A,GPT2,GPX2,HIF1A…
Cancer,Hematological Disease,Immunological Disease,Organismal Injury and Abnormalities	B cell cancer	1.49e-10	-1.387	ABI3BP,ABLIM1,ACSS1,ACTA2,ADD2,ADGRB3,ADRB3,AGTR1,AKAP6,ALPL,AMPH,ANKRD24,APCDD1,ARHGAP1,ARHGEF38,ARVCF,ATP13A4,ATP13A5,ATP1A2,ATP2B2,ATP2C2,B4GALNT4,BCAT1,BMP7,BTG2,BTK,C3,C7,CACNA1G,CCDC190,CCKBR,CCL21,CCL3,CCL4,CD24,CDC123,CDC42EP3,CDCA7,CDH11,CDH13,CDK1,CDKN2B,CDON,CHI3L1,CHRM3,CHRM4,CKAP2L,CNR1,COCH,COL11A1,COL12A1,COL2A1,CORO2A,CSMD1,CXCL1,CXCL10,CXCL12,CXCL9,DES,DKK2,DMBT1,DTNA,DUSP2,EGR1,…
Neurological Disease,Organismal Injury and Abnormalities,Psychological Disorders	Tauopathy	1.63e-10		A2M,ACMSD,ACTA2,ADCY8,ADRB3,ALDH4A1,AMPH,APOD,AQP1,ARVCF,ATP1A2,ATP6V1G2,BCAS3,C1S,C3,C5,C7,CACNA1G,CACNB2,CALB1,CAMK2B,CAMK4,CCKBR,CCL3,CCL4,CDC42EP3,CDH13,CDK1,CDON,CFAP74,CH25H,CHI3L1,CHRM3,CHRM4,CIB1,CNN1,CNR1,COCH,COL12A1,COL4A4,CRABP1,CSMD1,CXCL10,CXCL12,CYP39A1,DCN,DTNA,EGFLAM,FANCD2,FOLR2,FOS,GABRB1,GPC5,GRIA2,HCRTR1,HIF1A,HSD11B1,ICAM3,IDH1,IGFBP2,IGFBP3,IRF6,JPH3,KCNH2,LGMN,LIMS2,LPL,LR…
Cancer,Hematological Disease,Immunological Disease,Organismal Injury and Abnormalities	Myeloid leukemia	1.7e-10		ABI3BP,ABLIM1,ACTC1,ADAMTS5,ADCY8,ADD2,ADGB,ADGRB3,ADRB3,AGR2,ALDH4A1,ALS2,APCDD1,ARHGEF18,ARHGEF38,ARSL,ASPG,ASZ1,ATP13A4,ATP2B4,ATP2C2,ATP6V0A4,B4GALNT1,BCAS3,BCAT1,BTG2,BTK,C16orf89,C1QL3,C1S,C3,C7,CACNA1G,CDA,CDH11,CDH13,CDK1,CDKN2B,CDON,CFAP74,CH25H,CHI3L1,CKAP2L,COL11A1,COL22A1,COL4A3,COL4A4,CSMD1,CXCL1,CXCL10,CYP26A1,CYP51A1,DES,DMBT1,DNAI1,DPP10,DZANK1,EBI3,EGFLAM,EMILIN2,F5,FANCD2,FAP,FB…
Cancer,Organismal Injury and Abnormalities	Soft tissue neoplasm	1.71e-10		A2M,ABI3BP,ACTC1,ACTL7B,ADAMTS13,ADAMTS5,ADAMTS8,ADCY8,ADGB,AKAP6,ALDH4A1,ALOX12,ALPL,ALS2,ANKRD24,APOBEC3H,AQP1,ARHGEF18,ARSL,ARVCF,ASB16,ASPG,ASZ1,ATP13A4,ATP13A5,ATP2B4,ATP2C2,ATP6V0A4,B4GALNT4,BCAS3,BMP4,BTBD16,BTC,C16orf89,C1QTNF6,C22orf46P,C2CD4B,C3,C5,C7,CABLES2,CACNA1G,CACNA1S,CACNA2D4,CAMK2B,CCKBR,CCN3,CCNI2,CD200R1L,CDC42EP3,CDH11,CDH17,CDON,CFTR,CHI3L1,CHST2,CHST9,CKAP2L,CNN2,CNR1,COCH…
Cellular Development,Cellular Growth and Proliferation,Organ Development,Skeletal and Muscular System Development and Function,Tissue Development	Proliferation of smooth muscle cells	1.98e-10	-0.134	ALOX12,APOD,BMP4,BMP7,CACNA1G,CCL3,CCN1,CCN3,CDH13,CMA1,CXCL12,EGR1,FCER1A,FGF12,FGFR2,FOS,FOXO1,HIF1A,IGFBP1,IGFBP2,IGFBP3,IGFBP5,IL12A,INHBA,mir-145,MYADM,MYOCD,NKD1,NR4A1,NR4A2,PLAT,POSTN,PRKG1,PTGIR,PTHLH,SMPD3,SPP1,SRF,THBS1,TNFSF10,WNT2
Neurological Disease,Organismal Injury and Abnormalities,Psychological Disorders	Dementia	2.02e-10		A2M,ACMSD,ACTA2,ADCY8,ADRB3,AGTR1,ALDH4A1,AMPH,APOD,AQP1,ARVCF,ATP1A2,ATP6V1G2,BCAS3,C1S,C3,C5,C7,CA13,CA14,CA4,CACNA1G,CACNA1S,CACNA2D4,CACNB2,CALB1,CAMK2B,CAMK4,CCKBR,CCL3,CCL4,CDC42EP3,CDH13,CDK1,CDON,CFAP74,CH25H,CHI3L1,CHRM3,CHRM4,CIB1,CNN1,CNR1,COCH,COL12A1,COL4A4,CRABP1,CSMD1,CXCL10,CXCL12,CYP39A1,DCN,DTNA,EGFLAM,FANCD2,FOLR2,FOS,GABRB1,GPC5,GRIA2,GRIK1,HCRTR1,HIF1A,HSD11B1,ICAM3,IDH1,IGFB…
Cancer,Hematological Disease,Immunological Disease,Organismal Injury and Abnormalities	Acute myeloid leukemia	2.07e-10		ABI3BP,ABLIM1,ACTC1,ADAMTS5,ADCY8,ADD2,ADGB,ADGRB3,ADRB3,AGR2,ALDH4A1,ALS2,APCDD1,ARHGEF18,ARHGEF38,ARSL,ASPG,ASZ1,ATP13A4,ATP2B4,ATP2C2,ATP6V0A4,B4GALNT1,BCAS3,BCAT1,BTG2,BTK,C16orf89,C1QL3,C1S,C3,C7,CACNA1G,CDA,CDH11,CDH13,CDK1,CDKN2B,CDON,CFAP74,CH25H,CHI3L1,CKAP2L,COL11A1,COL22A1,COL4A3,COL4A4,CSMD1,CXCL1,CXCL10,CYP26A1,CYP51A1,DES,DMBT1,DNAI1,DPP10,DZANK1,EBI3,EGFLAM,EMILIN2,F5,FANCD2,FAP,FB…
Cancer,Cellular Development,Cellular Growth and Proliferation,Organismal Injury and Abnormalities,Tumor Morphology	Proliferation of tumor cells	2.13e-10	0.891	ACTN4,APCDD1,BMP4,BMP7,BTC,BTG2,BTK,CCL3,CCN1,CCN3,CDKN2B,CHI3L1,COL4A3,CRIPTO,CST6,CXCL1,CXCL12,DCN,EGR1,FAP,FGF18,FGFR1,FOS,FOXO1,FST,FZD7,GFRA1,GPC5,GPX2,HIF1A,HMGB3,IGFBP1,IGFBP2,IGFBP3,IGFBP5,INHBA,LDHA,mir-145,MST1R,MUC1,MUC13,NR4A1,NR4A2,PCSK6,PLAT,PRDM1,PTHLH,PTPN13,SFRP1,SLC4A7,SPDEF,SPINK7,SPP1,TFAP2C,TG,THBS1,TNFSF10,ZFP36
Hereditary Disorder,Organismal Injury and Abnormalities,Skeletal and Muscular Disorders	Autosomal dominant myopathy	2.46e-10		ACTA1,ACTA2,ACTC1,ACTG2,ACTN2,ATP1A2,CA4,CACNA1S,CACNB2,CASQ1,COL12A1,DES,DGAT2,DMPK,DTNA,GPT2,HIF1A,HSPB8,INHBA,JPH1,JPH2,KCNH2,KCNJ8,LMOD1,MB,MYH11,MYL3,MYL4,MYL9,MYLK,MYPN,PDLIM3,PLN,SLC5A7,SLMAP,TPM2,TRIM63,VAPB
Cancer,Organismal Injury and Abnormalities	Malignant connective or soft tissue neoplasm	3.01e-10	-0.456	ACTA2,ACTC1,ADAMTS6,ADCY8,ADRB3,AKAP6,ALDH4A1,ALPL,APOBEC3H,ATP2B4,ATP6V0A4,C22orf46P,CACNA1G,CACNA1S,CCN1,CDC42EP3,CDH11,CDK1,CDKN2B,CFTR,CIB1,CNN1,CNN2,CNR1,COL11A1,COL22A1,COL2A1,COL4A3,COL5A3,CRABP2,CSMD1,CXCL1,CXCL2,DCN,DMBT1,DOK6,DUSP22,ELOVL2,F10,FABP7,FAP,FCER1A,FCGBP,FDXR,FGF18,FGFR1,FGFR2,FLNA,FNDC1,FOS,FOXO1,FSIP2,GLI1,GPBAR1,GRB14,GRIK1,HK2,HSD17B4,IDH1,IFITM5,IGFBP2,IGFBP3,IGFBP5,IL1…
Cardiovascular System Development and Function,Cellular Movement	Cell movement of endothelial cells	3.16e-10	0.737	ALOX12,ANGPTL1,ATP2B4,BCAS3,BMP4,BTC,BTG2,C3,C5,CCN1,CCN3,CDH13,CHI3L1,CNN2,CRIPTO,CXCL1,CXCL10,CXCL12,CXCL9,DCN,EGR1,FAP,FGF18,FGFR1,FLNA,FLNB,FOXO1,FUT1,GLI1,GPLD1,HIF1A,IGFBP1,IGFBP3,LGMN,NDP,NR4A1,NR4A2,NRP2,ORM1,OSR1,PRKG1,PTHLH,S100A2,SEMA3E,SLIT2,SPP1,TG,THBS1,THBS4,TNFSF10,WNT7A,ZG16B
Metabolic Disease,Neurological Disease,Organismal Injury and Abnormalities,Psychological Disorders	Alzheimer disease	3.56e-10		A2M,ACMSD,ACTA2,ADCY8,ADRB3,ALDH4A1,AMPH,APOD,AQP1,ARVCF,ATP1A2,ATP6V1G2,BCAS3,C1S,C3,C5,C7,CACNA1G,CACNB2,CALB1,CAMK2B,CAMK4,CCKBR,CCL3,CCL4,CDC42EP3,CDH13,CDK1,CDON,CFAP74,CH25H,CHI3L1,CHRM3,CHRM4,CIB1,CNN1,CNR1,COCH,COL12A1,COL4A4,CRABP1,CSMD1,CXCL10,CXCL12,CYP39A1,DCN,DTNA,EGFLAM,FANCD2,FOLR2,FOS,GABRB1,GPC5,GRIA2,HCRTR1,HIF1A,HSD11B1,ICAM3,IDH1,IGFBP2,IGFBP3,IRF6,JPH3,KCNH2,LGMN,LIMS2,LPL,LR…
Cancer,Organismal Injury and Abnormalities,Respiratory Disease	Development of respiratory system tumor	3.85e-10	-0.492	ACSS1,ACTA2,ACTN1,ACTN2,ACTN4,ADAMTS5,ADAMTS6,ADAMTS8,ADGB,ADGRB3,AGR2,AKAP6,ALOX12,ANXA9,APOD,AQP4,ASB9,ATP1A2,ATP2B2,BCAS3,BCAT1,BLK,BTG2,BTK,C16orf89,C1QTNF6,C7,CA4,CACNA1G,CACNA1S,CALB1,CAMK2B,CCDC141,CCL8,CDC42EP3,CDK1,CFAP96,CH25H,CKAP2L,CLDN10,COCH,COL11A1,COL12A1,COL22A1,COL5A3,CRABP2,CRIPTO,CSMD1,CXCL2,DCN,DIPK2A,DPP10,DZANK1,EGFLAM,ELAPOR1,EPB41L3,FABP4,FANCD2,FANK1,FCER1A,FDXR,FGFR1,FG…
Cancer,Gastrointestinal Disease,Hepatic System Disease,Organismal Injury and Abnormalities	Hepatocellular carcinoma	5.41e-10	1.373	ACTG2,ACTN1,ACY1,ADD2,ADH6,ADRB3,ALDH4A1,ALPL,AMPH,ARHGDIG,ASZ1,ATP2B2,BCAT1,BMP4,BMP7,C1QTNF3,C2,C4BPA,C7,CA13,CA14,CA4,CACNA1G,CACNA2D4,CAP2,CCDC141,CCKBR,CCL21,CCN1,CD24,CDA,CDC42EP3,CDH17,CDK1,CH25H,CHST2,COCH,COL11A1,COL22A1,COL2A1,CORO6,CSMD1,CXCL1,CXCL10,CXCL12,CXCL2,CYP26A1,CYP39A1,DCN,DIPK2A,DKK2,DMPK,DPP10,EGFLAM,EGR1,EPB41L3,F10,F5,FAP,FDXR,FGFR1,FGFR2,FNDC1,FOS,FOSB,FOXO1,GDA,GGT1,GJB…
Cancer,Organismal Injury and Abnormalities,Reproductive System Disease	Prostatic carcinoma	5.53e-10		A2M,AARSD1,ABI3BP,ACSM1,ADAMTS13,ADAMTS5,ADAMTS6,ADCY8,ADD2,ADGB,ADGRB3,AKAP6,ALDH4A1,ALS2,ANGPTL1,ANKS4B,ANXA9,APOLD1,ARHGEF38,ARVCF,ASB16,ASPG,ATP13A4,ATP1A2,ATP2B2,ATP2B4,ATP2C2,B4GALNT1,B4GALNT4,BAIAP2L1,BCAS3,BLK,BTK,C1S,C2,C3,C7,CACNA1G,CACNA1S,CACNA2D4,CAMK2B,CD200R1L,CD24,CDC123,CDC42EP3,CDH11,CDH17,CDON,CFTR,CHI3L1,CHRM3,CHST2,CKB,CLRN2,CLSTN3,CNR1,COL11A1,COL12A1,COL22A1,COL2A1,COL4A4,C…
Cancer,Organismal Injury and Abnormalities,Reproductive System Disease	Prostatic adenocarcinoma	5.72e-10		A2M,AARSD1,ABI3BP,ACSM1,ADAMTS13,ADAMTS5,ADAMTS6,ADCY8,ADD2,ADGB,ADGRB3,AKAP6,ALDH4A1,ALS2,ANGPTL1,ANKS4B,ANXA9,ARHGEF38,ARVCF,ASB16,ASPG,ATP13A4,ATP1A2,ATP2B2,ATP2B4,ATP2C2,B4GALNT1,B4GALNT4,BAIAP2L1,BCAS3,BLK,BTK,C1S,C2,C3,C7,CACNA1G,CACNA1S,CACNA2D4,CAMK2B,CD200R1L,CDC123,CDH11,CDH17,CDON,CFTR,CHI3L1,CHRM3,CHST2,CLRN2,CLSTN3,CNR1,COL11A1,COL12A1,COL22A1,COL4A4,COL5A3,COL7A1,COL9A3,CPA3,CSMD1,C…
Ophthalmic Disease,Organismal Injury and Abnormalities	Disease of retina	5.82e-10	0.698	ACTA2,ADRB3,AQP4,ARHGEF18,ATP2C2,B4GALNT1,BMP4,BMP7,C2,C3,C5,CA4,CACNA2D4,CCL8,CCN1,CD59,CDH13,CERKL,CETN2,CHRM3,CHRM4,CLEC4E,CNN2,COCH,COL11A1,COL12A1,COL22A1,COL2A1,COL4A3,COL4A4,COL5A3,COL9A3,CRYGS,CXCL9,CYP51A1,DCN,DPP10,EBI3,EGFLAM,F10,FOS,FST,GNGT1,GPBAR1,GUCA1A,HIF1A,HKDC1,IGFBP3,IL12A,LPL,MFAP5,MFSD2A,MYO10,NDP,NR4A2,NTRK2,PCDH9,PCSK6,PDE6H,PLAT,POSTN,PRLR,PSPH,PTGFR,PTPN13,RGS1,SEMA3E,SE…
Cancer,Organismal Injury and Abnormalities,Respiratory Disease	Nonsquamous non-small cell lung carcinoma	6.14e-10	-1.103	ACSS1,ACTA2,ACTN1,ACTN2,ACTN4,ADAMTS5,ADAMTS6,ADAMTS8,ADGB,ADGRB3,ADRB3,AGR2,AKAP6,ALOX12,ANXA9,APOD,AQP4,ASB9,ATP1A2,ATP2B2,BCAS3,BCAT1,BLK,BTG2,BTK,C16orf89,C1QTNF6,C7,CA4,CACNA1G,CACNA1S,CALB1,CAMK2B,CCDC141,CCL8,CDC42EP3,CDK1,CFAP96,CH25H,CKAP2L,CLDN10,COCH,COL11A1,COL12A1,COL22A1,COL5A3,CRABP2,CSMD1,CXCL2,DCN,DIPK2A,DPP10,DZANK1,EGFLAM,ELAPOR1,EPB41L3,FABP4,FANCD2,FANK1,FCER1A,FGFR1,FGFR2,FN…
Immunological Disease,Organismal Injury and Abnormalities	Systemic autoimmune syndrome	6.12e-10	0.718	ACTA1,ACTA2,ADAMTS6,AGTR1,ALOX12,ALPL,APOBEC3H,ATP2B2,ATP6V1G2,BLK,BMP4,BTC,BTK,C1QTNF6,C1S,C2,C3,C5,CAMK4,CCKBR,CCL21,CCL3,CCL4,CCL8,CD24,CDA,CDC42EP3,CDH11,CDH13,CDH17,CFTR,CH25H,CHI3L1,CHRM3,CHRM4,CLEC4E,COCH,COL2A1,CSMD1,CXCL1,CXCL10,CXCL12,CXCL2,CXCL9,DGAT2,DUSP2,EBI3,EGR1,F10,F5,FABP4,FABP7,FAP,FCER1A,FGFR2,FGL2,FOS,FOSB,FOXO1,FRZB,GABRB1,GADD45G,GPC5,GSDMB,HIF1A,HSD11B1,HSPB8,ICAM3,IFI16,I…
Organismal Injury and Abnormalities,Renal and Urological Disease	Renal lesion	6.2e-10	-0.275	ABI3BP,ACSS1,ADRB3,AGTR1,APOD,AQP1,ATP1A2,ATP2C2,ATP6V0A4,BMP4,BMP7,BTG2,C1S,C2,C3,C7,CACNA1G,CACNA1S,CALB1,CCL4,CCN1,CDC42EP3,CDKN2B,CFAP74,CHST2,CLDN10,COCH,COL11A1,COL12A1,COL2A1,COL4A3,COL7A1,CPXM1,CSMD1,CXCL1,CXCL12,CXCL2,CYP51A1,DCN,DGAT2,DIRAS3,DMBT1,DMRT2,EHF,EMB,EXTL1,FABP4,FABP7,FAM3B,FANCD2,FAP,FGFR1,FGFR2,FLNA,FOS,FOXO1,FXYD2,GABRB1,GGT1,GLI1,GSDMB,GSTA1,HIF1A,HK2,HSD17B4,IDH1,IFI16,I…
Molecular Transport	Transport of divalent cations	6.25e-10	0.439	ATP2B2,ATP2B4,ATP2C2,BMP4,CACNA1G,CACNA1S,CACNA2D4,CACNB2,CALB1,CAMK2B,CCL3,CCL4,CCL8,CXCL10,CXCL12,GJB1,JPH1,JPH2,JPH3,KCNJ8,KLK1,LPAR3,MYLK,PLN,PRLR,PTHLH,RAMP2,RYR3,SLC11A2,SLC24A2,SLC30A2,SLC30A3,SLC39A2,TG
Hereditary Disorder,Neurological Disease,Organismal Injury and Abnormalities,Psychological Disorders,Skeletal and Muscular Disorders	Huntington Disease	6.75e-10		A2M,ACTN1,ACTN2,ADGB,ADRB3,APOD,AQP1,AQP4,ATP2B2,B4GALNT1,C3,C7,CALB1,CAMK2B,CAMK4,CASQ1,CCKBR,CETN2,CHI3L1,CHRM3,CHRM4,CKB,CNR1,COCH,COL4A3,CRYM,CXCL10,CYP51A1,DTNA,ECRG4,EGR1,FABP7,FGF12,FOS,GABRB1,GNGT1,INPP1,ITIH4,JUNB,KCNAB2,KCNH2,LDHA,LMOD1,LPL,LPP,LRP1B,LRRC4C,LRRN1,MB,NR4A1,NTRK2,PCDH9,PDE4DIP,PDE6H,PDLIM7,PENK,PFN1,PSMB9,RASGEF1B,RASGRP2,RHOBTB3,RNF213,RTP4,RYR3,S1PR5,SLC1A3,SLIT2,SLMAP,…
Cancer,Organismal Injury and Abnormalities,Respiratory Disease	Development of lung tumor	6.75e-10	-0.492	ACSS1,ACTA2,ACTN1,ACTN2,ACTN4,ADAMTS5,ADAMTS6,ADAMTS8,ADGB,ADGRB3,AGR2,AKAP6,ALOX12,ANXA9,APOD,AQP4,ASB9,ATP1A2,ATP2B2,BCAS3,BCAT1,BLK,BTG2,BTK,C16orf89,C1QTNF6,C7,CA4,CACNA1G,CACNA1S,CALB1,CAMK2B,CCDC141,CCL8,CDC42EP3,CDK1,CFAP96,CH25H,CKAP2L,CLDN10,COCH,COL11A1,COL12A1,COL22A1,COL5A3,CRABP2,CSMD1,CXCL2,DCN,DIPK2A,DPP10,DZANK1,EGFLAM,ELAPOR1,EPB41L3,FABP4,FANCD2,FANK1,FCER1A,FDXR,FGFR1,FGFR2,FND…
Cancer,Organismal Injury and Abnormalities,Skeletal and Muscular Disorders	Muscle tumor	7.52e-10		ACTC1,ALDH4A1,APOBEC3H,APOLD1,ARSL,ATP2B4,CACNA1S,CCL21,CCN1,CD24,CDC42EP3,CHRDL2,CNR1,COL12A1,COL2A1,COL4A3,COL5A3,COL7A1,CRABP2,CSMD1,DMBT1,ELOVL2,FAP,FCGBP,FGFR1,FGFR2,FOS,FOXO1,GLI1,GPBAR1,GRB14,GRIA2,HIF1A,HSD17B6,IGFBP2,IGFBP5,IL17B,IL4R,IRF6,KCNG1,KCNH2,LDHA,LRP1B,LTBP1,LTBP4,LYVE1,MDGA2,MME,MST1R,MYOCD,NMB,NR2F1,NR4A1,NR4A2,OSBPL3,OXTR,PDE4DIP,PLBD1,POSTN,PSMB9,PTPRR,RAMP2,RBPMS,RIPOR2,RO…
Dermatological Diseases and Conditions,Organismal Injury and Abnormalities	Hypertrophic scarring	7.66e-10		APOD,C1QTNF3,C1QTNF6,COL12A1,CPXM1,CRABP2,CXCL12,F10,FGL2,FIBIN,FNDC1,IGFBP3,KRT15,POSTN,SNAP25,TAGLN,THBS4,TPM2,ZFP36
Cellular Movement,Hematological System Development and Function,Immune Cell Trafficking,Inflammatory Response	Cell movement of phagocytes	7.97e-10	2.372	ADAMTS13,ADRB3,ANGPTL2,AOC3,ARHGAP1,BTK,C1QL3,C1QTNF6,C2,C3,C5,CCL21,CCL3,CCL4,CCL8,CCN1,CCN3,CFTR,CHI3L1,CNN2,CNR1,COL4A3,CXCL1,CXCL10,CXCL12,CXCL2,CXCL9,CYP26A1,DMBT1,EPS8,F10,FABP4,FLNA,GLI1,HIF1A,IL12A,IL17B,IL4R,INHBA,IRF6,KLK1,LGMN,MASP1,MUC1,MYLK,NRP2,OCLN,PCOLCE2,PDPN,PENK,PFN1,PLAT,POSTN,PRDM1,PRKG1,PTGES,RASGRP2,RIPOR2,RSPO3,SEMA3E,SERPINC1,SFRP1,SGMS2,SLIT2,SPDEF,SPP1,SRF,THBS1,THBS4,T…
Cancer,Organismal Injury and Abnormalities,Skeletal and Muscular Disorders	Leiomyoma	7.96e-10		ACTC1,APOLD1,ARSL,CCL21,CCN1,CD24,CDC42EP3,CHRDL2,COL12A1,COL2A1,COL7A1,CRABP2,CSMD1,FGFR1,FGFR2,FOS,FOXO1,GRIA2,HIF1A,HSD17B6,IGFBP5,IL17B,KCNG1,LTBP1,LYVE1,MST1R,NR2F1,NR4A1,NR4A2,OXTR,POSTN,PTPRR,RAMP2,RBPMS,RIPOR2,RORB,SCARA5,SERPINC1,SFRP1,TFAP2C,TINAGL1,TNFSF10,TNS1,WEE1,WNT2,WNT5B,WNT7A,ZYX
Organismal Injury and Abnormalities	Scar tissue	8.18e-10	0	APOD,C1QTNF3,C1QTNF6,COL12A1,CPXM1,CRABP2,CXCL12,F10,FGL2,FIBIN,FNDC1,FST,IGFBP3,KRT15,LPP,POSTN,SNAP25,SPP1,TAGLN,THBS4,TPM2,ZFP36
Developmental Disorder,Hereditary Disorder,Organismal Injury and Abnormalities	Familial congenital malformation	8.17e-10	0.45	A2M,ABLIM1,ACTA1,ACTA2,ACTC1,ACTG2,ACTN1,ACTN2,ADAMTS13,AGTR1,ALPL,ALX3,AOC3,AQP4,ARSL,ATP1A2,BMP4,BMP7,C1S,CA4,CA8,CACNA1S,CCL21,CDH11,CDON,CFL2,CKAP2L,CLDN10,COL11A1,COL12A1,COL2A1,COL4A3,COL4A4,COL7A1,COL9A3,CRIPTO,CSRP1,CYP51A1,DCN,DMPK,DPYSL5,DSTN,DTNA,EGR1,EXTL1,FGFR1,FGFR2,FLNA,FLNB,FREM1,FST,GATA5,GFRA1,GGT1,GLI1,GPX2,H4C11,HIF1A,HMGB3,HSD17B4,IFITM5,IGFBP1,IHH,IL4R,INHBA,IRF6,ITGA7,ITGA8…
Cellular Movement	Cellular infiltration	8.32e-10	1.651	ADAMTS13,ADRB3,APOD,C1QTNF6,C2,C3,C5,CCL21,CCL3,CCL4,CCN1,CDH11,CDH13,CFTR,CH25H,CHI3L1,CLEC4E,CMA1,CNR1,COL2A1,COL4A3,CXCL10,CXCL12,CXCL9,CYP26A1,DCN,FABP4,FCER1A,FGL2,FOS,FST,GLI1,HIF1A,IGF2BP3,IGFBP3,IL12A,IL4R,IRF6,JUNB,KLK1,MASP1,MUC1,MYLK,NR4A1,P2RY14,PCOLCE2,PI16,PLAT,PRDM1,PRKG1,PTGES,PTGIR,RSPO3,SEMA3E,SERPINC1,SERPINE2,SFRP1,SGMS2,SLC7A5,SLIT2,SPDEF,SPP1,TG,THBS1,TNFRSF18,TNFSF10,ZBP1
Neurological Disease,Organismal Injury and Abnormalities	Dyskinesia	8.68e-10		A2M,ACTN1,ACTN2,ADGB,ADRB3,ALS2,APOD,AQP1,AQP4,ATP2B2,B4GALNT1,C3,C7,CALB1,CAMK2B,CAMK4,CASQ1,CCKBR,CDH11,CETN2,CHI3L1,CHRM3,CHRM4,CKB,CNR1,COCH,COL4A3,CRYM,CXCL10,CYP51A1,DTNA,ECRG4,EGR1,FABP7,FGF12,FOS,FOSB,GABRB1,GNGT1,GRIA2,INPP1,ITIH4,JUNB,KCNAB2,KCNH2,LDHA,LMOD1,LPL,LPP,LRP1B,LRRC4C,LRRN1,MB,NR4A1,NTRK2,PCDH9,PDE4DIP,PDE6H,PDLIM7,PENK,PFN1,PSMB9,RASGEF1B,RASGRP2,RHOBTB3,RNF213,RTP4,RYR3,S1P…
Skeletal and Muscular System Development and Function	Morphology of muscle	8.74e-10		ACTA1,ANGPTL2,CNR1,COL12A1,DES,DMPK,DTNA,FOXO1,FST,GSDMB,HIF1A,HSD11B1,IGFBP1,IGFBP3,IGFBP5,IHH,IL4R,INHBA,ITGA7,JPH1,LIMS2,MAMSTR,MKX,MME,MYOCD,NR4A1,PLN,POSTN,PRSS12,PTGFR,PTPRD,RAMP2,SGCA,SGCG,SPP1,SRF,THBS1,TRIM63,WNT2
Skeletal and Muscular System Development and Function	Contractility of muscle	9.61e-10	1.533	ACTA2,ADRB3,BTC,C5,CHRM3,CHRM4,DES,DMPK,FBXO32,GATA5,HSPB8,JPH1,JUNB,LIMS2,MB,MYH11,MYLK,MYOCD,NPPC,PLAT,PLIN5,PLN,PRKG1,RYR3,SGCA,SPP1,SRF,TGFB1I1,TRIM63
Neurological Disease,Organismal Injury and Abnormalities	Motor dysfunction or movement disorder	1.02e-09	1.173	A2M,ACTN1,ACTN2,ADGB,ADGRB3,ADRB3,AGTR1,ALS2,APOD,AQP1,AQP4,ATP1A2,ATP2B2,B4GALNT1,C3,C5,C7,CA13,CA14,CA4,CA8,CACNA1G,CACNA2D4,CALB1,CAMK2B,CAMK4,CASQ1,CCKBR,CDH11,CETN2,CFTR,CHI3L1,CHRM3,CHRM4,CKB,CLGN,CNR1,COCH,COL4A3,CORO2A,CRYM,CSMD1,CXCL10,CYP51A1,DOK6,DTNA,ECRG4,EFHC1,EGR1,EPB41L3,EPS8,FABP7,FDXR,FGF12,FOS,FOSB,FREM1,FST,GABRB1,GFRA1,GJB1,GLI1,GNGT1,GPRC5A,GRIA2,GRIK1,HCRTR1,HSD17B4,IGFBP5,…
Gastrointestinal Disease,Inflammatory Response,Organismal Injury and Abnormalities	Inflammation of gastrointestinal tract	1.04e-09	-0.082	ADAMDEC1,AGR2,AGTR1,ALOX12,ANGPTL2,APCDD1,APOD,ATP13A5,C3,C7,CA4,CAMK4,CDA,CDC42EP3,CFTR,CHP2,CHRDL2,CHRM3,CHRM4,CKB,CKMT1A,CLEC4E,COL7A1,CPA3,CXCL1,CXCL10,CXCL12,CXCL2,CXCL9,DAPP1,DES,DMBT1,DPP10,EBI3,EPB41L3,ERICH5,F10,FCER1A,FGFR2,FOS,FOXO1,GABRB1,GPBAR1,GPX2,GRIK1,GSDMB,HIF1A,HKDC1,HSD11B1,IGFBP5,IL12A,IL4R,ITGB7,LPP,LRP1B,LRRTM3,LYVE1,MEDAG,MFSD2A,MME,MUC1,MUC13,NTRK2,OCLN,PLN,POSTN,PRDM1,PR…
Cellular Movement,Hematological System Development and Function,Immune Cell Trafficking	Cell movement of granulocytes	1.15e-09	1.97	ADAMTS13,ADRB3,AOC3,ARHGAP1,BTK,C2,C3,C5,CCL21,CCL3,CCL4,CCL8,CFTR,CHI3L1,CMA1,CNN2,CXCL1,CXCL10,CXCL12,CXCL2,CXCL9,CYP26A1,F10,FABP4,FOS,HIF1A,IGFBP3,IL17B,IRF6,MASP1,MYLK,NR4A1,OCLN,PENK,PLAT,PRDM1,PRKG1,PTGIR,RASGRP2,RIPOR2,RSPO3,SEMA3E,SERPINC1,SFRP1,SLIT2,SPDEF,SPP1,SRF,THBS4,TLN1,TNFRSF18,TNFSF10
Neurological Disease,Organismal Injury and Abnormalities	Movement disorders	1.26e-09	1.042	A2M,ACTN1,ACTN2,ADGB,ADGRB3,ADRB3,AGTR1,ALS2,APOD,AQP1,AQP4,ATP1A2,ATP2B2,B4GALNT1,C3,C5,C7,CA13,CA14,CA4,CA8,CACNA1G,CACNA2D4,CALB1,CAMK2B,CAMK4,CASQ1,CCKBR,CDH11,CETN2,CFTR,CHI3L1,CHRM3,CHRM4,CKB,CLGN,CNR1,COCH,COL4A3,CORO2A,CRYM,CSMD1,CXCL10,CYP51A1,DOK6,DTNA,ECRG4,EFHC1,EGR1,EPB41L3,EPS8,FABP7,FDXR,FGF12,FOS,FOSB,FREM1,FST,GABRB1,GFRA1,GJB1,GLI1,GNGT1,GPRC5A,GRIA2,GRIK1,HCRTR1,HSD17B4,IGFBP5,…
Connective Tissue Disorders,Hereditary Disorder,Organismal Injury and Abnormalities	Hereditary connective tissue disorder	1.26e-09	0.557	ACTA2,ACTC1,ADAMTS8,AGTR1,ALPL,ALX3,ARSL,ATP1A2,BLK,BMP4,BMP7,C1S,C3,CA14,CCL21,CCL3,CDH11,CDON,CHRM4,CKAP2L,CNN1,COCH,COL11A1,COL12A1,COL2A1,COL4A3,COL4A4,COL7A1,COL9A3,CXCL9,DCN,DGAT2,DMPK,EGR1,F10,FGFR1,FGFR2,FLNA,FLNB,FOS,FRZB,FST,GADD45G,IER2,IFITM5,IGFBP3,IHH,INHBA,IRF6,KCNJ8,LAMB3,LBH,LGMN,LTBP1,LTBP4,MAGEL2,MANBA,MEOX1,MFSD2A,MUC1,MYH11,MYLK,PAH,POSTN,PRDM1,PTHLH,RTN1,SGMS2,SMPD3,TAGLN,TH…
Cancer,Organismal Injury and Abnormalities	Benign connective or soft tissue neoplasm	1.27e-09		ACTC1,APOLD1,ARSL,CCL21,CCN1,CD24,CDC42EP3,CHRDL2,COL12A1,COL2A1,COL7A1,CRABP2,CSMD1,FABP4,FGFR1,FGFR2,FLNA,FOS,FOXO1,GRIA2,HIF1A,HSD17B6,IDH1,IGFBP5,IL17B,KCNG1,LTBP1,LYVE1,MST1R,NR2F1,NR4A1,NR4A2,OXTR,POSTN,PTPRR,RAMP2,RBPMS,RIPOR2,RORB,SCARA5,SERPINC1,SFRP1,TFAP2C,TINAGL1,TNFSF10,TNS1,WEE1,WNT2,WNT5B,WNT7A,ZYX
Organismal Injury and Abnormalities	Abnormal abdomen morphology	1.27e-09	-0.868	A2M,ACTA2,ACTG2,ACTN1,ADAMTS6,AGTR1,AOC3,AQP4,ARHGAP1,BMP4,BMP7,C1S,C2,CCDC141,CCL21,CFTR,CHRM3,COL4A3,COL4A4,CXCL10,CXCL9,CYP26A1,DCN,DSTN,EGR1,F5,FGFR2,FLNA,FOXO1,FREM1,FST,GABRB1,GADD45G,GFRA1,GGT1,GLI1,GPX2,HIF1A,HSD11B1,HSD17B4,IGFBP1,IHH,IL4R,ITGA7,ITGA8,KCNMB1,LGMN,LMOD1,LTBP4,MUC1,MYH11,MYL9,MYLK,MYO5B,MYOCD,NRP2,PAH,PCDH9,PCSK5,PCSK6,PLN,PPP1R3C,PRKG1,PSMB9,RBPMS,RDH10,RSPO1,RXFP1,SLC1A3…
Cancer,Organismal Injury and Abnormalities	Advanced malignant solid tumor	1.34e-09	0.511	ACTA2,ACTN4,ADRB3,AGR2,ALPL,ANGPTL2,AOC3,BLK,BMP7,BTK,C3,C5,CAP2,CCL21,CCN1,CD24,CDH17,CH25H,CHRM3,CHRM4,CLDN10,CLGN,CRABP2,CXCL12,CXCL9,CYP51A1,DIRAS3,DTNA,EBI3,EPB41L3,F10,FBXO32,FGF18,FGFR1,FGFR2,FLNA,FOXO1,FST,FZD7,GABRB1,GLI1,HIF1A,HSD11B1,IDH1,IGF2BP3,IGFBP2,IGFBP5,IL4R,KLRC1,LAMB3,LDHA,MFAP5,mir-145,mir-218 (includes others),MME,MSC,MST1R,MUC1,MX1,MYH11,MYLK,MYOCD,NR2F1,NTRK2,OCLN,PDLIM3,P…
Cancer,Organismal Injury and Abnormalities,Skeletal and Muscular Disorders	Smooth muscle tumor	1.34e-09		ACTC1,APOLD1,ARSL,CCL21,CCN1,CD24,CDC42EP3,CHRDL2,COL12A1,COL2A1,COL7A1,CRABP2,CSMD1,FGFR1,FGFR2,FOS,FOXO1,GRIA2,HIF1A,HSD17B6,IGFBP5,IL17B,KCNG1,LTBP1,LYVE1,MST1R,MYOCD,NR2F1,NR4A1,NR4A2,OXTR,POSTN,PSMB9,PTPRR,RAMP2,RBPMS,RIPOR2,RORB,SCARA5,SERPINC1,SFRP1,SPP1,TFAP2C,TINAGL1,TNFSF10,TNS1,TUBB4A,WEE1,WNT2,WNT5B,WNT7A,ZYX
Cellular Movement	Invasion of cells	1.37e-09	0.174	A2M,ABLIM1,ACTA2,ACTN4,AGR2,AQP1,ARHGEF18,ATP6V0A4,BAIAP2L1,BCAT1,BMP4,BMP7,BTC,BTG2,BTK,C5,CCKBR,CCL21,CCN1,CCN3,CD24,CDH11,CDH13,CDK1,CHI3L1,CHP2,CIB1,CKAP2L,CLDN10,CNR1,COCH,COL11A1,COL2A1,COL7A1,COL9A3,CORO6,CRIPTO,CST6,CXCL1,CXCL12,CXCL2,DCN,DIRAS3,EGR1,EPS8,FAP,FBXO32,FGFR1,FGFR2,FLNA,FOS,FOXA3,FOXO1,FST,GATA5,GFRA1,GJB1,GLI1,GPR182,GPRC5A,GPX2,GSDMB,HIF1A,HK2,HMGB3,IGF2BP3,IGFBP2,IGFBP5,IL…
Cancer,Organismal Injury and Abnormalities,Respiratory Disease	Lung adenocarcinoma	1.9e-09	-1.103	ACSS1,ACTA2,ACTN1,ACTN2,ACTN4,ADAMTS5,ADAMTS6,ADAMTS8,ADGB,ADGRB3,AGR2,AKAP6,ALOX12,ANXA9,APOD,AQP4,ASB9,ATP1A2,ATP2B2,BCAS3,BCAT1,BLK,BTG2,BTK,C16orf89,C1QTNF6,C7,CA4,CACNA1G,CACNA1S,CALB1,CAMK2B,CCDC141,CCL8,CDC42EP3,CDK1,CFAP96,CH25H,CKAP2L,CLDN10,COCH,COL11A1,COL12A1,COL22A1,COL5A3,CRABP2,CSMD1,CXCL2,DCN,DIPK2A,DPP10,DZANK1,EGFLAM,ELAPOR1,EPB41L3,FABP4,FANCD2,FANK1,FCER1A,FGFR1,FGFR2,FNDC1,FO…
Cardiovascular Disease,Organismal Injury and Abnormalities	Abnormality of left ventricle	2.13e-09	0.33	A2M,ACTA1,ACTC1,ACTN2,ADAMTS5,ADRB3,AGTR1,AOC3,APOD,BTC,C3,C5,CA13,CA14,CA4,CACNA1S,CACNB2,CCN1,CHI3L1,COL12A1,COL2A1,DES,DPYSL5,DTNA,F10,GABRB1,GATA5,GNG12,HIF1A,HSD11B1,HSPB8,ITIH4,JPH2,KCNJ8,MB,MME,MYH11,MYL3,MYPN,NDE1,PCOLCE2,PFN1,PLAT,PLIN5,POSTN,PRKG1,PTGES,PTGIR,PTHLH,SERPINC1,SPP1,THBS1,TMOD2
Cellular Growth and Proliferation,Tissue Development	Proliferation of neural cells	2.54e-09	0.274	A2M,ALS2,AQP4,B4GALNT1,BMP4,BMP7,BTC,BTG2,CALB1,CAMK2B,CAMK4,CCN1,CD24,CDK1,CDKN2B,CDON,CHST2,CNR1,CSRP1,CXCL1,CXCL12,CXCL9,DOK6,DPYSL5,EGR1,FABP7,FGF18,FGFR1,FGFR2,FLNA,FOXO1,GAL,GFRA1,GJB1,GLI1,HIF1A,IDH1,IGFBP2,IGFBP3,IGFBP5,INPP1,KIF2A,KLK1,KNDC1,LIMS2,LRRC4C,MYO10,NDE1,NDP,NTRK2,PAK5,PCSK1N,PLAT,PRLR,RAPH1,RTN1,S1PR5,SERPINE2,SLC1A3,SLC7A5,SLIT2,SNAP25,SPP1,SRF,TENM1,THBS1,TIAM1,TMOD2,TNFRSF…
Cardiovascular Disease,Organismal Injury and Abnormalities	Left ventricular heart disease	2.62e-09	0.33	A2M,ACTA1,ACTC1,ACTN2,ADAMTS5,ADRB3,AGTR1,AOC3,APOD,BTC,C3,C5,CA13,CA14,CA4,CACNA1S,CACNB2,CCN1,CHI3L1,COL12A1,COL2A1,DES,DPYSL5,DTNA,F10,GABRB1,GATA5,GNG12,HIF1A,HSD11B1,HSPB8,ITIH4,JPH2,KCNJ8,MB,MME,MYH11,MYL3,MYPN,NDE1,PCOLCE2,PFN1,PLAT,PLIN5,POSTN,PRKG1,PTGES,PTGIR,PTHLH,SERPINC1,SPP1,THBS1,TMOD2
Neurological Disease,Organismal Injury and Abnormalities	Neurological signs	2.62e-09	0.54	A2M,ACTN1,ACTN2,ADCY8,ADGB,ADRB3,ALS2,APOD,AQP1,AQP4,ATP2B2,B4GALNT1,C3,C7,CALB1,CAMK2B,CAMK4,CASQ1,CCKBR,CDH11,CETN2,CHI3L1,CHRM3,CHRM4,CKB,CNR1,COCH,COL11A1,COL4A3,COL4A4,CRYM,CXCL10,CYP51A1,DTNA,ECRG4,EGR1,FABP7,FGF12,FKBP1B,FOS,FOSB,GABRB1,GFRA1,GNGT1,GRIA2,HSPB8,INPP1,ITIH4,JUNB,KCNAB2,KCNH2,LDHA,LMOD1,LPL,LPP,LRP1B,LRRC4C,LRRN1,MANBA,MB,MME,MN1,NR4A1,NTRK2,PCDH9,PDE4DIP,PDE6H,PDLIM7,PENK,PF…
Cellular Movement	Migration of tumor cell lines	2.93e-09	1.639	A2M,ACTA1,ACTA2,ACTN1,ACTN4,ALOX12,AQP1,ATP6V0A4,BCAT1,BTK,C3,C5,CCKBR,CCL21,CCL3,CCL4,CCN1,CCN3,CD24,CDC42EP3,CDH11,CDH13,CDK1,CHP2,CKAP2L,CLDN10,CNN2,COL11A1,COL4A3,COL7A1,COL9A3,CORO6,CRIPTO,CST6,CXCL10,CXCL12,CXCL2,CXCL9,DCN,EBI3,EGR1,EHF,ELAPOR1,EMILIN2,FABP7,FAP,FBXO32,FGF18,FGFR1,FGFR2,FLNA,FLNB,FOS,FOXA3,FOXO1,FZD7,GATA5,GFRA1,GLI1,GPRC5A,GPT2,GPX2,GRIA2,HIF1A,HK2,HSPB8,IDH1,IGF2BP3,IGFBP…
Cell Signaling,Molecular Transport,Vitamin and Mineral Metabolism	Transport of Ca2+	3.02e-09	0.645	ATP2B2,ATP2B4,ATP2C2,BMP4,CACNA1G,CACNA1S,CACNA2D4,CACNB2,CALB1,CAMK2B,CCL3,CCL4,CCL8,CXCL10,CXCL12,GJB1,JPH1,JPH2,JPH3,KCNJ8,KLK1,LPAR3,MYLK,PLN,PRLR,PTHLH,RAMP2,RYR3,SLC24A2,TG
Cardiovascular Disease,Organismal Injury and Abnormalities	Early onset hypertension	3.11e-09		ACSS1,AGTR1,ALPL,C1S,C2,C3,C7,CA13,CA14,CA4,CACNA1S,CACNB2,CCL3,CCL4,CHI3L1,COL12A1,CXCL12,CXCL2,EBI3,EMB,FABP4,FLNB,FST,HSD11B1,IDH1,LTBP4,MME,PLAT,RTP4,SERPINC1,SPON1
Cellular Movement	Cellular infiltration by blood cells	3.23e-09	1.584	ADAMTS13,ADRB3,APOD,C1QTNF6,C2,C3,C5,CCL21,CCL3,CCL4,CCN1,CDH11,CFTR,CH25H,CHI3L1,CLEC4E,CMA1,CNR1,COL4A3,CXCL10,CXCL12,CXCL9,CYP26A1,DCN,FABP4,FGL2,FOS,GLI1,HIF1A,IGF2BP3,IGFBP3,IL12A,IL4R,IRF6,KLK1,MASP1,MUC1,MYLK,NR4A1,P2RY14,PCOLCE2,PI16,PLAT,PRDM1,PRKG1,PTGES,PTGIR,RSPO3,SEMA3E,SERPINC1,SERPINE2,SFRP1,SGMS2,SLC7A5,SLIT2,SPDEF,SPP1,TG,THBS1,TNFRSF18,TNFSF10,ZBP1
Cell Death and Survival,Organismal Injury and Abnormalities	Necrosis of prostate cancer cell lines	3.43e-09	0.147	AGR2,ALOX12,BMP7,CD24,DIRAS3,EGR1,EHF,FGFR1,FOS,FOXO1,FST,GADD45G,GATA5,HIF1A,HSPB8,IGFBP1,IGFBP3,IGFBP5,INHBA,KCNRG,mir-145,MME,MUC1,NR4A1,NRP2,NTRK2,OR51E1,PROM2,RAD9A,STEAP1,TLN1,TMPRSS4,TNFSF10,WNT16
Organismal Injury and Abnormalities	Abnormal morphology of abdomen	3.63e-09	-0.726	ACTG2,ACTN4,ADD2,AGR2,AGTR1,ALPL,AQP4,ASAH2,BMP4,BMP7,BTK,C3,CAMK4,CCKBR,CCN3,CD24,CDH17,CDKN2B,CFTR,CHRM3,COL4A3,CYP26A1,DCN,DMRT2,DUSP22,EGR1,FGFR2,FOS,FOXO1,FREM1,GADD45G,GAL,GATA5,GFRA1,GGT1,GJB1,GPBAR1,HSD11B1,HSD17B4,IGFBP2,IGFBP3,IGFBP5,IHH,IL4R,ITGA8,ITGB7,KCP,KLK1,LGMN,LMOD1,LPL,MANBA,MEOX1,MFSD2A,MST1R,MUC13,MYH11,MYL9,MYLK,MYOCD,NKD1,NNAT,OCLN,PCSK5,PCSK6,PRDM1,PRKG1,PRLR,PTGIR,RAMP2,R…
Connective Tissue Disorders,Organismal Injury and Abnormalities	Collagen disease	4.05e-09		ADAMTS8,AGTR1,C3,CA14,CCL21,COL12A1,COL2A1,COL4A3,COL4A4,COL7A1,COL9A3,CXCL9,DGAT2,EGR1,F10,FST,GADD45G,IER2,MUC1,TAGLN,TRIM63
Cancer,Organismal Injury and Abnormalities	Connective tissue tumor	4.29e-09	-0.456	ACTA2,ADAMTS6,ADCY8,ADRB3,ALDH4A1,ALPL,APOBEC3H,ATP2B4,C22orf46P,CACNA1S,CCN1,CDH11,CDKN2B,CFTR,CNN1,CNN2,CNR1,COL11A1,COL12A1,COL22A1,COL2A1,COL4A3,COL4A4,COL5A3,COL7A1,COL9A3,CRABP2,CXCL2,DCN,DMBT1,DUSP22,EGR1,ELOVL2,F10,FABP4,FAP,FCER1A,FCGBP,FDXR,FGFR1,FGFR2,FLNA,FOS,FOXO1,GLI1,GPBAR1,GRB14,HIF1A,HK2,IDH1,IFITM5,IGFBP2,IGFBP3,IGFBP5,IL17B,IL4R,INHBA,IRF6,JPH2,KCNH2,KCP,LDHA,LPL,LRP1B,LRRC4C,L…
Lipid Metabolism,Small Molecule Biochemistry	Synthesis of lipid	5.46e-09	1.031	A2M,ACSM1,ACSS1,ACTA2,AGTR1,ALOX12,ASAH2,B3GALT2,B4GALNT1,BMP4,BMP7,BTC,C1QTNF3,C3,C5,CALB1,CCN1,CERKL,CFTR,CH25H,CHRM3,CNR1,CXCL1,CXCL10,CXCL12,CYP26A1,CYP39A1,CYP51A1,DGAT2,EGR1,ELOVL2,ERG28,FABP3,FABP4,FCER1A,FDXR,FOS,FOXO1,FUT1,GGT1,GPLD1,GRB14,GSTA1,GSTA3,HIF1A,HK2,HOMER2,HSD11B1,HSD17B13,IDH1,IDI1,IGFBP2,INHBA,LPL,MFSD2A,mir-145,MSMO1,MTMR7,NR2F1,NR4A1,NR4A2,OSBPL3,PLIN5,PLSCR2,POSTN,PRKG1,…
Immunological Disease,Organismal Injury and Abnormalities	Hypersensitive reaction	5.43e-09	-1.08	ABI3BP,ADRB3,BTK,C1QTNF6,C3,C5,CAMK4,CCL21,CCNI2,CDH13,CHRM3,CHRM4,CLEC4E,CNR1,CPA3,CST6,CXCL9,DCN,DUSP2,EFHC1,EPS8,FABP4,FCER1A,FCGBP,FGFR2,FLNA,GADD45G,GRIA2,GSDMB,IDI1,IFI16,IL12A,IL4R,ITGB7,JUNB,KLK1,KLK4,KRT15,KRT17,LGMN,LPL,LPP,MME,MST1R,MX1,MYL9,NR2F1,NR4A1,NR4A2,PI3,PRDM1,PTGES,PTGIR,S100A2,S1PR5,SLC9B1,SPP1,TMEM232,TNFSF10,TPSB2,ZFP36,ZYX
Cardiovascular Disease,Neurological Disease,Organismal Injury and Abnormalities,Skeletal and Muscular Disorders	Ventricular dysfunction	5.9e-09	0.114	A2M,ACTA1,ACTC1,ACTN2,ADAMTS5,ADRB3,AGTR1,AOC3,APOD,C3,C5,CACNA1S,CACNB2,CCN1,CHI3L1,COL12A1,COL2A1,DES,DPYSL5,DTNA,F10,GATA5,GNG12,HIF1A,HSD11B1,HSPB8,ITIH4,JPH2,KCNJ8,MB,MME,MYH11,MYL3,MYPN,NDE1,PCOLCE2,PFN1,PLAT,PLIN5,POSTN,PRKG1,PTGES,PTGIR,PTHLH,SERPINC1,SPP1,THBS1,TMOD2,TUBB4A
Cardiovascular Disease,Organismal Injury and Abnormalities	Arterial lesion	6.14e-09	0.172	ACTA2,ADAMTS13,ADAMTS8,AGTR1,ALOX12,ATP1A2,BMP7,BTG2,C1QL3,C3,CD59,COL11A1,COL2A1,CXCL12,EGR1,F5,FABP4,FANCD2,FBXO32,FLNA,FOXO1,GPBAR1,HIF1A,HSPB8,KCNJ8,LPL,LTBP4,MFAP5,MYH11,MYLK,MYOCD,NDE1,NR4A1,PCSK5,PCSK6,PFN1,PLAT,PRKG1,PTGES,RBPMS2,SLC30A3,SPP1,SYNPO2,TAGLN,THBS1,TNFSF10,ZFP36
Cell Morphology,Cellular Movement	Cell spreading	6.36e-09	1.743	A2M,ACTN4,ANGPTL2,BTK,C3,C5,CCN1,CD24,CDH11,CIB1,CKB,CNN2,CNR1,COL5A3,CXCL12,FLNA,FLNB,IGFBP5,ITGA7,KLRC1,LPP,MST1R,MYADM,MYO10,PDPN,PFN1,POSTN,RASGRP2,SORBS1,SPP1,SRF,TGFB1I1,THBS1,TIAM1,TLN1,TNS1,ZYX
Organismal Injury and Abnormalities	Organ Degeneration	6.52e-09	-0.338	ACTC1,AQP4,ARHGEF18,ATP2C2,B4GALNT1,BMP4,BMP7,C2,C3,C5,CA4,CACNA2D4,CAMK4,CCL8,CCN3,CDH13,CDKN2B,CERKL,CETN2,CFL2,CHRM3,CNN2,CNR1,COCH,COL2A1,COL4A4,CRYGS,CXCL12,CXCL9,DES,DTNA,FST,GGT1,GNGT1,GRIA2,GRIK1,GUCA1A,HIF1A,HKDC1,HMX3,HSD17B4,KIF2A,KRT17,MFSD2A,MME,MYO10,NDP,NTRK2,PCDH9,PCSK6,PDE6H,PLAT,PTGFR,RGS1,SEMA3E,SERPINC1,SGCA,SH3GL2,SLC1A3,SLC4A7,SLC9B1,SNAP25,STRA6,TNS1,TRAPPC9,TTLL5,WDR19,WHRN
Cancer,Organismal Injury and Abnormalities	Development of benign tumor	7.39e-09	-2.426	ACTA2,ACTN4,ADAMTS5,ANGPTL1,ANGPTL2,APOD,BMP4,C1S,C3,CACNB2,CAMK2B,CCDC68,CCL21,CDH13,CDK1,CDKN2B,CHP2,CHRDL2,CHRM3,CMA1,CNR1,CSMD1,CXCL12,DCN,DGAT2,DMBT1,EGR1,EPB41L3,FABP3,FABP4,FANCD2,FDXR,FGFR2,FLNB,FOS,FOSB,FOXO1,FZD7,GRB14,GSTA3,IDH1,IHH,INHBA,ITGA7,JUNB,KLK4,LAMB3,LRP1B,LTBP4,mir-145,MME,MUC1,MYH11,MYLK,MYOCD,NDE1,NKD1,NRP2,NTRK2,PAH,PKIB,PLN,PRLR,PSMB9,PTGES,PTPRD,PTPRR,RNF213,RYR3,SCARA5…
Cellular Movement	Homing of cells	7.53e-09	1.825	A2M,ACTN1,AGR2,AGTR1,ANGPTL2,AOC3,BAIAP2L1,BMP4,C3,C5,CCL21,CCL3,CCL4,CCL8,CCN1,CCN3,CDH13,CH25H,CHI3L1,CHST2,CHST4,CNR1,COL4A3,CXCL1,CXCL10,CXCL12,CXCL2,CXCL9,F10,FGFR1,FOXO1,GFRA1,IGFBP3,IL12A,IL17B,IL4R,INHBA,ITGB7,LGMN,LPAR3,MUC1,MYLK,MYO5B,NR4A1,NRP2,OSR1,PENK,PFN1,PLAT,PRKG1,PTGES,RGS1,RIPOR2,RXFP1,SEMA3E,SLIT2,SPP1,SRF,THBS1,THBS4,TIAM1
Cardiovascular Disease,Organismal Injury and Abnormalities	Early-onset cardiovascular disorder	7.93e-09		ACSS1,ADAMTS13,AGTR1,ALPL,C1S,C2,C3,C7,CA13,CA14,CA4,CACNA1S,CACNB2,CCL3,CCL4,CHI3L1,COL12A1,CXCL12,CXCL2,EBI3,EMB,FABP4,FLNB,FST,HSD11B1,IDH1,LTBP4,MME,PLAT,RGS1,RTP4,SERPINC1,SPON1
Organismal Injury and Abnormalities	Abnormal morphology of head	8.53e-09	0.37	ADGRB3,ADRB3,ALPL,ALS2,ALX3,ATP1A2,ATP2B2,B4GALNT1,BCAS3,BMP4,BMP7,C3,CACNA1S,CALB1,CAMK4,CCN3,CDH11,CDON,CETN2,CFTR,CKAP2L,CKB,CLSTN3,COL2A1,COL4A3,CRYGS,CXCL12,CYP51A1,DCN,DKK2,DMRT2,EFHC1,EGFLAM,EGR1,EPS8,FGFR1,FGFR2,FLNB,FOS,FREM1,FST,GAL,GGT1,GLI1,GRIA2,GUCA1A,H4C11,HKDC1,HMX3,HSD11B1,IFITM5,IHH,IL12A,INHBA,IRF6,ITGA8,JARID2,KIF2A,KNDC1,MANBA,MDGA2,MFSD2A,MN1,MYO10,NDE1,NDP,NR2F1,NR4A2,NTRK2…
Cardiovascular Disease,Organismal Injury and Abnormalities	Dysfunction of heart	8.58e-09	-0.035	A2M,ACTA1,ACTC1,ACTN2,ADAMTS5,ADRB3,AGTR1,AOC3,APOD,C3,C5,CACNA1S,CACNB2,CCN1,CHI3L1,COL12A1,COL2A1,DES,DPYSL5,DTNA,F10,GATA5,GNG12,GRB14,HIF1A,HSD11B1,HSPB8,ITIH4,JPH2,KCNJ8,LPL,MB,MME,MYH11,MYL3,MYPN,NDE1,PCOLCE2,PFN1,PLAT,PLIN5,POSTN,PRKG1,PTGES,PTGIR,PTHLH,SERPINC1,SPP1,THBS1,TMOD2,TUBB4A
Organismal Injury and Abnormalities,Renal and Urological Disease	Injury of kidney	8.69e-09	0.139	ADAMTS13,ADRB3,AGTR1,ASAH2,BMP4,BMP7,C3,C5,CA13,CA14,CA4,CAMK4,CCN1,CD59,CNN2,DUSP2,EGR1,FOS,GGT1,GPC5,HIF1A,MEP1B,MFSD2A,MME,PLAT,RGMB,SPP1,THBS1,TLN1,TRIP13
Cellular Movement,Hematological System Development and Function,Immune Cell Trafficking,Inflammatory Response	Cell movement of neutrophils	9.06e-09	2.558	ADAMTS13,ADRB3,ARHGAP1,BTK,C2,C3,C5,CCL21,CCL3,CCL4,CCL8,CFTR,CHI3L1,CNN2,CXCL1,CXCL10,CXCL12,CXCL2,CXCL9,CYP26A1,F10,FABP4,HIF1A,IL17B,IRF6,MASP1,MYLK,OCLN,PENK,PLAT,PRDM1,PRKG1,RASGRP2,RIPOR2,RSPO3,SEMA3E,SERPINC1,SFRP1,SLIT2,SPDEF,SPP1,SRF,THBS4,TLN1,TNFRSF18
Embryonic Development,Organ Development,Organismal Development,Skeletal and Muscular System Development and Function,Tissue Development	Development of striated muscle	9.2e-09	0.378	ACTC1,ACTN2,ACTN4,ALOX12,BMP4,BMP7,CACNA1S,CAVIN4,CCN3,CDON,CFL2,COL11A1,CXCL12,DES,FGFR2,FLNB,FOXO1,IGFBP5,INHBA,JPH2,KLK1,LDHA,MEOX1,MSC,MYH11,MYL3,MYO10,NKD1,PLN,RSPO1,SRF,STRA6,SVIL,WNT2
Cardiovascular System Development and Function,Hematological System Development and Function	Blood pressure	9.38e-09	1.277	ACTA2,ACTC1,ADD2,ADRB3,AGTR1,ALOX12,AOC3,ATP2B4,CDH13,CNR1,COL4A3,CXCL12,FKBP1B,FOXO1,GATA5,GFRA1,HIF1A,HSD11B1,HSPB8,KCNH2,KCNJ8,KCNMB1,MAP3K15,mir-145,MME,MYH11,NKD1,NPPC,OXTR,PLAT,PLN,PRKG1,PTGES,PTGIR,PTHLH,RAMP2,SMTN,SPP1,TACR3,THBS1,TNFSF10,WNT16,ZFP36
Cellular Movement	Migration of vascular cells	1.17e-08	1.417	BMP4,BTC,C3,C5,CCN1,CCN3,CDH13,CNN2,CXCL1,CXCL12,EGR1,FGFR1,FLNB,FOXO1,HIF1A,IGFBP1,IGFBP2,IGFBP5,NDP,NKD1,NR4A1,NR4A2,ORM1,PCSK5,POSTN,PRKG1,PTPRD,RAMP2,SEMA3E,SLIT2,SPP1,SRF,THBS1,THBS4,TNFSF10,WNT7A,ZG16B
Cardiovascular System Development and Function,Cellular Movement	Migration of endothelial cells	1.21e-08	1.121	ALOX12,ANGPTL1,ATP2B4,BCAS3,BMP4,BTC,C3,C5,CCN1,CDH13,CHI3L1,CNN2,CRIPTO,CXCL1,CXCL12,DCN,EGR1,FAP,FGF18,FGFR1,FLNA,FLNB,FOXO1,FUT1,GLI1,GPLD1,HIF1A,IGFBP1,IGFBP3,NDP,NR4A1,NR4A2,NRP2,ORM1,PRKG1,PTHLH,S100A2,SEMA3E,SLIT2,SPP1,TG,THBS1,THBS4,TNFSF10,WNT7A,ZG16B
Gastrointestinal Disease,Organismal Injury and Abnormalities	Esophageal lesion	1.25e-08		ABLIM1,ACTL7B,ACTN2,ADAMDEC1,ADGRB3,ADRB3,AGTR1,AKAP6,ALX3,ASZ1,ATP13A5,B4GALNT4,BAIAP2L1,C4BPA,C7,CDA,CDH11,CDK1,CFTR,CHRM3,CHRM4,CHST4,COL11A1,COL22A1,COL4A4,CORO2A,CPA3,CXCL1,CXCL2,DIPK2A,ECRG4,EMILIN2,EPB41L3,ERICH5,F5,FABP3,FAM3B,FCER1A,FGFR1,FGFR2,GABRB1,GLI1,GRIK1,HK2,HSD17B4,HSD17B6,ICAM3,IDH1,IFI16,IFI6,IGFBP3,IGSF10,IL4R,INHBA,ITGB7,JARID2,JUNB,KIF6,KLK1,KNDC1,KRT17,LRP1B,LTBP4,MDGA2,mi…
Cardiovascular Disease,Neurological Disease,Organismal Injury and Abnormalities,Skeletal and Muscular Disorders	Left ventricular dysfunction	1.28e-08	0.33	A2M,ACTA1,ACTC1,ACTN2,ADAMTS5,ADRB3,AGTR1,AOC3,APOD,C3,C5,CACNA1S,CACNB2,CCN1,CHI3L1,COL12A1,COL2A1,DES,DPYSL5,DTNA,F10,GATA5,GNG12,HIF1A,HSD11B1,HSPB8,ITIH4,JPH2,KCNJ8,MB,MME,MYH11,MYL3,MYPN,NDE1,PCOLCE2,PFN1,PLAT,PLIN5,POSTN,PRKG1,PTGES,PTGIR,PTHLH,SPP1,THBS1,TMOD2
Organismal Injury and Abnormalities,Skeletal and Muscular Disorders	Abnormal morphology of muscle	1.3e-08	-1.325	ACTA1,ACTC1,ALPL,ALS2,BMP4,CFL2,COL12A1,CXCL12,DCN,DES,DMPK,FBXO32,FOS,FOSB,FST,GATA5,GPBAR1,HIF1A,HSD11B1,HSPB8,IHH,INHBA,ITGA7,JARID2,JPH1,JPH2,JUNB,LPL,LTBP1,MB,MEOX1,mir-145,MKX,MYH11,MYL9,MYOCD,PDPN,PLN,PRKG1,PTGES,PTPRD,RAMP2,SGCA,SGCG,SNAP25,THBS1,TIAM1,TNMD,TRIM63,WNT7A
Cell Death and Survival,Organismal Injury and Abnormalities	Cell death of tumor cell lines	1.48e-08	0.472	AATF,ACTN4,ADAMTS6,AGR2,ALOX12,ALS2,ARVCF,BMP4,BMP7,BTG2,BTK,C3,C5,CABLES2,CACNA1G,CALB1,CAMK4,CAVIN3,CCN1,CD24,CD59,CDA,CDC42EP3,CDK1,CDON,CERKL,CIB1,CKAP2L,CKB,CLDN10,CNN2,CNR1,COL2A1,CRABP2,CRIPTO,CXCL10,CXCL12,CYP26A1,DGAT2,DIRAS3,DKK2,DUSP2,EGR1,EHF,EMILIN2,FABP7,FANCD2,FAP,FBXO17,FBXO32,FDXR,FGFR1,FGFR2,FLNB,FOS,FOSB,FOXO1,FST,FUT1,GADD45G,GAL,GALR2,GATA5,GGT1,GLI1,GPT2,GPX2,GRIA2,GSDMB,GST…
Organismal Development,Tissue Development	Development of epithelial tissue	1.58e-08	1.048	ADAMTS8,ALOX12,ANGPTL1,BMP4,BMP7,C3,CCN1,CDH13,CDK1,COL4A3,COL4A4,CRYGS,CXCL1,CXCL10,CXCL12,DIRAS3,EGR1,FABP4,FGFR1,FGFR2,FLNB,FOXO1,FRZB,FUT1,FZD7,HIF1A,HSD17B4,IGFBP1,IGFBP3,IHH,IL4R,INHBA,KRT17,MFSD2A,mir-218 (includes others),NDP,NR4A1,NR4A2,NRP2,PLAT,PRDM1,PRLR,PTGIR,RAB32,RAMP2,SERPINC1,SLIT2,SPDEF,SPP1,TFAP2C,TGFB1I1,THBS1,THBS4,TIAM1,TNFSF10,TNMD,UNC13B,WNT2,WNT7A,WNT7B,ZG16B
Behavior	Cognition	1.6e-08	1.547	ABLIM3,ADCY8,ADGRB3,AMPH,APOD,BTG2,C3,CACNA1G,CALB1,CAMK2B,CAMK4,CKB,CLSTN3,CNR1,CSMD1,EGR1,FGFR2,FOS,FOSB,GADD45G,GAL,GALR2,GRIA2,GRIK1,HIF1A,HSD11B1,HSPB8,IL4R,ITGA8,JPH3,JUNB,KCNAB2,LGMN,MFSD2A,MME,NR4A2,NRP2,NTRK2,OXTR,PAH,PAK5,PCDH9,PLAT,PTPRD,RYR3,SHANK1,SLC11A2,SLC24A2,SLC30A3,SMPD3,SNAP25,SPP1,SRF,STRA6,TACR3,TMOD2,WASF1
Organismal Development,Skeletal and Muscular System Development and Function	Morphology of limb	1.64e-08		ANGPTL2,CNR1,COL12A1,COL2A1,FLNB,FST,HSD11B1,HSD17B4,IGFBP1,IGFBP3,IGFBP5,INHBA,OCLN,PFN1,POSTN,PRDM1,PRLR,PTHLH,SFRP1,SGCA,SMPD3,SPP1,SRF,TRIM63
Cellular Movement,Hematological System Development and Function,Immune Cell Trafficking	Cellular infiltration by leukocytes	1.71e-08	1.916	ADAMTS13,ADRB3,APOD,C1QTNF6,C2,C3,C5,CCL21,CCL3,CCL4,CCN1,CDH11,CFTR,CH25H,CHI3L1,CMA1,CNR1,COL4A3,CXCL10,CXCL12,CXCL9,CYP26A1,DCN,FABP4,FGL2,FOS,GLI1,HIF1A,IGF2BP3,IGFBP3,IL12A,IL4R,IRF6,KLK1,MASP1,MUC1,MYLK,NR4A1,P2RY14,PCOLCE2,PI16,PLAT,PRDM1,PRKG1,PTGES,PTGIR,RSPO3,SEMA3E,SERPINC1,SERPINE2,SFRP1,SGMS2,SLC7A5,SLIT2,SPDEF,SPP1,TG,THBS1,TNFRSF18,TNFSF10
Organismal Injury and Abnormalities,Respiratory Disease	Chronic respiratory disorder	1.75e-08		ABLIM3,ACTA2,ACTC1,ADRB3,AGTR1,AKAP6,ARHGEF38,ATP2C2,BCAS3,BMP4,BTC,CA13,CA14,CA4,CDC123,CDH11,CFTR,CHRM3,CHRM4,CNR1,CSMD1,CSRP1,CXCL1,CXCL10,CXCL9,CYP51A1,DMRT2,DNAI1,DSTN,EGR1,FGFR1,FGFR2,FLNA,GABRB1,GATA5,GLI1,IL4R,ITGA8,KCNMB1,KRT15,LPAR3,LTBP4,MDGA2,MN1,MYH11,MYLK,MYPN,NDP,NRP2,PAMR1,PDPN,POSTN,PTGIR,RSPO3,SCARA5,SLMAP,SMPD3,SMTN,SPP1,TAGLN,TENM4,TLN1,TNS1,TPM2,WNT7A
Cardiovascular Disease,Neurological Disease,Organismal Injury and Abnormalities,Skeletal and Muscular Disorders	Myocardial dysfunction	1.82e-08	0.449	A2M,ACTA1,ACTC1,ACTN2,ADAMTS5,ADRB3,AGTR1,AOC3,APOD,C3,C5,CACNA1S,CACNB2,CCN1,CHI3L1,COL12A1,COL2A1,DES,DPYSL5,DTNA,F10,GATA5,GNG12,HIF1A,HSD11B1,HSPB8,ITIH4,JPH2,KCNJ8,MB,MME,MYH11,MYL3,MYPN,NDE1,PCOLCE2,PFN1,PLAT,PLIN5,PLN,POSTN,PRKG1,PTGES,PTGIR,PTHLH,SERPINC1,SPP1,THBS1,TMOD2,TUBB4A
Cancer,Hematological Disease,Immunological Disease,Organismal Injury and Abnormalities	Non-Hodgkin lymphoma	1.84e-08	0.604	ABI3BP,ABLIM1,ACSS1,ADAMTS6,AGTR1,AIFM3,AMPH,ANKRD24,APCDD1,AQP1,ARHGAP1,ARHGEF38,ATP13A4,ATP13A5,ATP1A2,ATP2B2,ATP2C2,B4GALNT4,BCAT1,BMP7,BTG2,BTK,C3,C7,CACNA1G,CACNA2D4,CCDC190,CCL21,CCL8,CCN1,CD24,CDC123,CDH11,CDK1,CDKN2B,CDON,CHRM3,CNR1,COL11A1,COL12A1,CORO2A,CSMD1,CXCL10,CXCL12,CXCL9,DCN,DES,DTNA,DUSP2,DUSP22,EBI3,EGR1,FDXR,FGFR2,FGL2,FNDC1,FOS,FOSB,FOXO1,FRZB,FSIP2,GGT1,GLI1,HIF1A,HK2,ICAM3…
Cancer,Hematological Disease,Immunological Disease,Organismal Injury and Abnormalities	Lymphocytic leukemia	1.85e-08		ABI3BP,ABLIM1,ACSS1,ACTA2,ACTL7B,ADD2,ADGRB3,ADRB3,AGTR1,AIFM3,AKAP6,ALOX12,ARVCF,ATP13A5,BTG2,BTK,C3,CACNB2,CCKBR,CCL3,CCL4,CCN1,CDC42EP3,CDH13,CDK1,CDKN2B,CDON,CFAP74,CFTR,CHRM3,CKAP2L,COCH,COL11A1,COL12A1,COL2A1,COL4A4,COL7A1,CORO6,CXCL10,CXCL12,CXCL2,CXCL9,CYP26A1,DKK2,DMBT1,DOK6,DTNA,DUSP2,EGFLAM,F5,FAM167A,FAM3B,FANK1,FCGBP,FGFR1,FGFR2,FOXO1,FREM1,FSIP2,FZD7,GADD45G,GASK1B,GATA5,GJB4,GLI1,G…
Behavior	Learning	1.94e-08	1.536	ABLIM3,ADCY8,ADGRB3,AMPH,APOD,BTG2,C3,CACNA1G,CALB1,CAMK2B,CAMK4,CKB,CLSTN3,CNR1,CSMD1,EGR1,FGFR2,FOS,GADD45G,GAL,GALR2,GRIA2,GRIK1,HIF1A,HSD11B1,HSPB8,IL4R,ITGA8,JPH3,JUNB,KCNAB2,LGMN,MME,NR4A2,NRP2,NTRK2,OXTR,PAH,PAK5,PCDH9,PLAT,PTPRD,RYR3,SHANK1,SLC11A2,SLC24A2,SLC30A3,SNAP25,SRF,STRA6,TACR3,TMOD2,WASF1
Neurological Disease,Organismal Injury and Abnormalities,Skeletal and Muscular Disorders	Neuromuscular disease	1.94e-08		A2M,ACTA1,ACTN1,ACTN2,ADGB,ADRB3,AGTR1,APOD,AQP1,AQP4,ATP1A2,ATP2B2,B4GALNT1,BTC,BTK,C2,C3,C4BPA,C5,C7,CA8,CACNA1G,CALB1,CAMK2B,CAMK4,CASQ1,CCKBR,CETN2,CHI3L1,CHRM3,CHRM4,CKB,CNR1,COCH,COL4A3,CORO2A,CRYM,CSMD1,CXCL1,CXCL10,CXCL12,CYP51A1,DOK6,DTNA,ECRG4,EGR1,EPB41L3,FABP7,FAM167A,FGF12,FOS,FST,GABRB1,GAL,GFRA1,GNGT1,GPC5,GPRC5A,HCRTR1,HSD17B4,IL12A,INHBA,INPP1,ITGA8,ITIH4,JPH3,JUNB,KCNAB2,KCNB2,K…
Cardiovascular Disease,Organismal Injury and Abnormalities	Atrial cardiopathy	2.1e-08	-0.478	ACTC1,ADRB3,AGTR1,AKAP6,APOLD1,ATP1A2,BCAS3,BTC,CACNA1S,CACNB2,CCDC141,CDC42EP3,CHI3L1,CHRM3,CHRM4,DIRAS3,F10,FBXO32,FKBP1B,FLNA,GABRB1,GATA5,GSDMB,IGFBP2,KCNH2,KCNMB1,LTBP1,LYVE1,MYH11,MYL4,MYLK,MYOCD,NTRK2,PCSK6,PLAT,PLN,SERPINC1,SLC35F1,SLC9B1,SPON1,SPP1,TUBB4A
Cellular Development,Cellular Growth and Proliferation,Nervous System Development and Function,Organismal Development,Tissue Development	Development of neurons	2.19e-08	0.548	A2M,ABI3BP,ADD2,ADGRB3,ALS2,APCDD1,BMP4,BMP7,BTG2,CACNA1S,CACNB2,CAMK2B,CAMK4,CCL21,CCN1,CD24,CIB1,CKB,CLSTN3,CNR1,CSRP1,CXCL12,DPYSL5,EGR1,EPB41L3,EPS8,FGFR1,FGFR2,FLNA,FOS,GALR2,GDA,GFRA1,GNGT1,GOT1L1,IHH,INHBA,KIF2A,KNDC1,LRRC4C,LRRN1,LRRTM3,MFSD2A,MYO10,MYO5B,NDP,NR2F1,NR4A2,NRP2,NTRK2,OXTR,P2RX2,PFN1,PLAT,PLPPR5,PRDM1,PRKG1,PRSS12,PTPN13,PTPRD,RAPH1,RORB,SEMA3E,SERPINE2,SFRP1,SH3GL2,SHANK1,S…
Cancer,Organismal Injury and Abnormalities,Reproductive System Disease	Invasive breast cancer	2.44e-08		ACTA2,ADAMTS5,ADAMTS6,ADAMTS8,APOD,ATP2B2,BMP4,CACNA1S,CCL21,CCN1,CDC42EP3,CDK1,CNN1,COCH,COL11A1,COL9A3,CXCL1,CXCL10,CXCL2,CXCL9,DCN,ENO4,EPS8,FABP4,FAP,FGFR1,FGFR2,FLNA,HK2,HSPB8,IGFBP1,INHBA,LTBP4,MEOX1,MUC1,MYL9,MYLK,NRP2,NTRK2,OSR1,OXTR,P4HA3,PAMR1,PI3,POSTN,PRLR,PRUNE2,SCHIP1,SERPINE2,SFRP1,SLIT2,SPP1,TAGLN,TG,THBS1,TLX2,TMEM158,TNFRSF18,TPM2,TUBB4A,ZFHX4
Cancer,Endocrine System Disorders,Organismal Injury and Abnormalities,Reproductive System Disease	Ovarian cancer	2.44e-08		ACTBL2,ACTN4,ADAMDEC1,ADAMTS6,ADD2,ADGB,ADGRB3,AGR2,AKAP6,ALS2,ANKRD24,AOC3,APCDD1,ARHGEF18,ATP13A5,ATP2C2,BMP7,C3,C5,CA8,CAMK2B,CCL3,CCL4,CCN1,CD24,CDK1,CDKN2B,CFAP96,CHI3L1,CHRM3,COL11A1,COL22A1,COL4A4,COL7A1,CRYBG2,CSMD1,CXCL1,CXCL10,CXCL12,CYP51A1,DIRAS3,DSTN,DTNA,EGFLAM,ELAPOR1,EPB41L3,EPS8,ERICH5,FABP4,FANCD2,FAP,FBXO17,FCGBP,FGF18,FGFR1,FGFR2,FLNA,FOS,FSIP2,GALNT16,GALNT17,GATA5,GLI1,GRIA2…
Hematological System Development and Function,Tissue Morphology	Quantity of blood cells	2.5e-08	-0.605	ADAMDEC1,ADD2,ADRB3,AGR2,ALPL,AOC3,AQP1,ATP13A5,B4GALNT1,BLK,BMP4,BTK,C1QL3,C1QTNF6,C3,C5,CAMK4,CCL21,CCL3,CCL4,CCL8,CD24,CDH11,CDH13,CDH17,CDK1,CDKN2B,CFTR,CHI3L1,CHST1,CHST2,CHST4,CIB1,CLEC4E,CNN2,CXCL1,CXCL12,DAPP1,DCN,EBI3,EGR1,FANCD2,FAP,FCER1A,FGFR1,FGFR2,FLNA,FOS,FOSB,FOXO1,GPR182,HIF1A,HMGB3,HSD11B1,IGFBP1,IGFBP3,IHH,IL12A,IL4R,INHBA,IRF6,ITGB7,JARID2,LDHA,LGMN,LY9,MFAP5,mir-218 (includes…
Cardiovascular Disease,Organismal Injury and Abnormalities	Enlargement of heart	2.53e-08	-1.39	ACTA1,ACTC1,ACTG2,ACTN2,ADRB3,AGTR1,BMP4,CACNA1S,CACNB2,CAMK4,CAP2,CAVIN4,CDC42EP3,CIB1,CXCL12,DES,DTNA,F10,FABP3,FBXO32,FGF12,FGFR1,FKBP1B,FOXO1,GAL,GATA5,HIF1A,HSD11B1,HSPB8,ICAM3,IGFBP2,INHBA,JARID2,JPH2,JPH3,KCNJ8,LIMS2,LPL,MB,MME,MYH11,MYL3,MYL9,MYOCD,MYPN,NMB,PDLIM3,PFN1,PLAT,PLIN5,PLN,POSTN,PRKG1,PTGES,PTGIR,SEMA3E,SLC1A3,SMTN,SRF,TG,THBS4,TIAM1,TLN1,TRIM63,UNC45B
Cancer,Endocrine System Disorders,Organismal Injury and Abnormalities,Reproductive System Disease	Gonadal tumor	2.55e-08	1.664	ACTBL2,ACTN4,ADAMDEC1,ADAMTS6,ADD2,ADGB,ADGRB3,AGR2,AIFM3,AKAP6,ALPL,ALS2,AMPH,ANKRD24,AOC3,APCDD1,ARHGEF18,ATP13A5,ATP2C2,BMP7,C3,C5,CA8,CAMK2B,CCL3,CCL4,CCN1,CD24,CDK1,CDKN2B,CFAP96,CHI3L1,CHRM3,COL11A1,COL22A1,COL4A4,COL7A1,CRYBG2,CSMD1,CXCL1,CXCL10,CXCL12,CYP51A1,DIRAS3,DSTN,DTNA,EGFLAM,ELAPOR1,EPB41L3,EPS8,ERICH5,FABP4,FANCD2,FAP,FBXO17,FCGBP,FGF18,FGFR1,FGFR2,FLNA,FOS,FSIP2,GALNT16,GALNT17,…
Dermatological Diseases and Conditions,Organismal Injury and Abnormalities	Abnormality of skin morphology	2.85e-08	1.584	ACTA2,ACTN1,ALOX12,BLK,CAMK2B,CCL21,CCL4,CCN3,CDH11,CIB1,CLDN10,COCH,COL4A4,COL7A1,CXCL1,CXCL10,CXCL12,CXCL9,CYP26A1,CYP51A1,DGAT2,EBI3,F5,FABP7,FGFR1,FGFR2,FLNB,FOLR2,FREM1,FST,GAL,GPX2,GSDMB,IDH1,IFI6,IL12A,IL4R,ITGB7,KRT15,KRT17,LPP,MME,MX1,PCDH9,PECR,PFN1,PI3,PLAT,PSMB9,PTGIR,RGS1,RSAD2,RSPO1,RXFP1,S100A2,SERPINE2,SNAP25,SPP1,THBS1,THBS4,UNC45B
Cellular Movement,Hematological System Development and Function,Immune Cell Trafficking	Cell movement of mononuclear leukocytes	2.89e-08	0.861	ACTN4,AOC3,APOD,BTK,C3,C5,CCL21,CCL3,CCL4,CCL8,CCN1,CCN3,CDH11,CFTR,CH25H,CHST2,CHST4,COL4A3,CXCL1,CXCL10,CXCL12,CXCL9,CYP26A1,FCER1A,FOS,FOXO1,GPRC5A,HIF1A,IGF2BP3,IL12A,IL4R,INHBA,IRF6,ITGB7,LGMN,MST1R,MUC1,MYADM,MYLK,NR4A1,OCLN,PENK,PFN1,POSTN,PTGES,RGS1,RIPOR2,S1PR5,SEMA3E,SERPINE2,SGMS2,SLC7A5,SLIT2,SPP1,TG,THBS1,TIAM1,TLN1,TNFSF10
Organismal Injury and Abnormalities	Edema	2.95e-08	-0.257	ABI3BP,ACTA1,ADRB3,AGTR1,AQP4,ATP1A2,BTK,C1S,C3,CA13,CA14,CA4,CCL3,CCL4,CHRM3,CHRM4,CNR1,CXCL10,DTNA,FGF12,FLNA,FZD7,GABRB1,GAL,GPBAR1,GPC5,GPX2,HIF1A,HSD11B1,KLK4,LDHA,MB,MME,NTRK2,OSR1,PDPN,PLAT,PLPPR5,PTGES,RAMP2,RAPH1,RYR3,SERPINA11,SFRP1,SVOPL,TNFRSF18,TRIM63,TUBB4A
Organismal Injury and Abnormalities,Psychological Disorders	Severe psychological disorder	3.13e-08		ABLIM3,ACTA2,ADAMTS5,ADAMTS6,ADGRB3,ADRB3,AGTR1,AKAP6,AMPH,APOD,AQP4,ARHGAP1,ARVCF,ASAH2,ATP13A4,ATP1A2,ATP2B2,B4GALNT4,BCAT1,BLK,BTG2,C3,C5,CA13,CA14,CA4,CACNA1G,CACNA2D4,CACNB2,CALB1,CAP2,CASQ1,CCDC68,CCKBR,CD24,CDH13,CFTR,CHI3L1,CHRM3,CHRM4,CHST2,CLDN10,CLSTN3,CNR1,COL22A1,CRYM,CSMD1,CSRP1,CXCL10,CXCL12,CYP2A13,CYTH3,DPP10,ENO4,FABP7,FGF12,FGFR1,FGFR2,GABRB1,GALNT17,GIPC2,GNGT1,GPC5,GRIA2,GRIK…
Nutritional Disease,Organismal Injury and Abnormalities	Weight gain	3.36e-08	-0.013	ADRB3,C3,CA13,CA14,CA4,CACNA1G,CAMK2B,CHRM3,CHRM4,CNR1,CYP26A1,ELOVL2,FCER1A,FLNB,FOS,FOXO1,GABRB1,GAL,GCK,GFRA1,GPBAR1,GRIK1,HSD11B1,IGFBP1,IGFBP3,INHBA,JUNB,LGMN,LPL,MEP1B,MRAP2,MYH11,NPPC,NR4A1,NTRK2,PRLR,SFRP1,SLC27A2,SNAP25,TACR3,TRIM63,TTC9,ZFP36
Cell-To-Cell Signaling and Interaction	Activation of cells	3.39e-08	-0.162	ADAMTS13,ADRB3,ALS2,AQP4,ATP2B2,BLK,BTK,C3,C5,CACNA1G,CAMK4,CCL21,CCL3,CCL4,CCL8,CCN1,CCN3,CD24,CD59,CFTR,CH25H,CHI3L1,CLEC4E,CNR1,COL4A3,CXCL1,CXCL10,CXCL12,CXCL9,DAPP1,DUSP22,F10,F5,FCER1A,FGFR1,FOS,FOXO1,FRZB,GGT1,GJB1,GRIA2,HIF1A,HSD11B1,HSPB8,ICAM3,IFI16,IGF2BP3,IGFBP2,IL12A,IL4R,INHBA,IRF6,ITGA8,KCNJ8,KLRC1,LMOD1,LTBP1,MFSD2A,mir-145,MME,MST1R,NR4A1,NR4A2,ORM1,PDPN,PENK,PLAT,PRDM1,PRKG1,PSM…
Organismal Injury and Abnormalities,Skeletal and Muscular Disorders	Abnormal morphology of limb	3.4e-08	-0.116	BMP4,BMP7,CCN3,COL11A1,COL12A1,COL2A1,CYP26A1,CYP51A1,FGFR2,FLNB,FOS,FRZB,FST,GLI1,IFITM5,IHH,ITGA7,MB,NPPC,OCLN,P2RY14,PTHLH,RDH10,SETD3,SFRP1,SGCG,SMPD3,SPON1,SPP1,THBS1,WNT5B,WNT7A,ZFHX4
Immunological Disease,Organismal Injury and Abnormalities	Allergy	3.4e-08	-0.569	ABI3BP,ADRB3,BTG2,BTK,C3,CAMK4,CCL21,CCL3,CCL4,CCNI2,CDH13,CHRM3,CHRM4,CNR1,CPA3,CST6,CXCL1,CXCL9,CYP51A1,DUSP2,EFHC1,EGR1,EPS8,FABP4,FCER1A,FCGBP,FGFR2,FLNA,FOXO1,GRIA2,GSDMB,IDI1,IFI16,IFI6,IL4R,ITGB7,JUNB,KLK1,KLK4,KRT15,KRT17,LGMN,LPL,LPP,MANBA,MX1,MYL9,NR2F1,NR4A1,NR4A2,OCLN,PAK5,PRDM1,PTGIR,RGS1,RHOBTB1,S100A2,S1PR5,SLC9B1,SLIT2,TMEM232,TNFSF10,TNS1,TPSB2,ZFP36,ZYX
Cancer,Organismal Injury and Abnormalities	Invasive carcinoma	3.45e-08		ACTA2,ADAMTS5,ADAMTS6,ADAMTS8,APOD,ATP2B2,BLK,BMP4,CACNA1S,CCN1,CDC42EP3,CDK1,CH25H,CLDN10,CNN1,COCH,COL9A3,CXCL1,CXCL10,CXCL2,DCN,EGR1,ENO4,EPS8,FABP4,FAP,FBXO32,FGFR1,FGFR2,FOS,HIF1A,HK2,HSPB8,IDH1,IGF2BP3,IGFBP1,INHBA,KLRC1,LTBP4,MEOX1,mir-145,mir-218 (includes others),MME,MST1R,MUC1,MYL9,MYLK,NRP2,NTRK2,OSR1,OXTR,P4HA3,PAMR1,PGC,PI3,POSTN,PRUNE2,SCHIP1,SERPINE2,SFRP1,SLIT2,SPP1,TAGLN,TG,TLX2,…
Cardiovascular Disease,Hereditary Disorder,Organismal Injury and Abnormalities	Familial cardiovascular disease	3.77e-08	0.391	ACTA1,ACTA2,ACTC1,ACTN2,ADAMTS13,AGTR1,APOLD1,AQP1,BMP7,C3,CA8,CACNA1S,CACNB2,CAP2,CCDC141,CHRM3,CHRM4,COL2A1,CRIPTO,CSRP1,DCN,DES,DMPK,DNAI1,DTNA,ELAPOR1,FLNA,GATA5,INHBA,JPH2,KCNH2,KCNJ8,KLK1,LPL,LTBP1,MAMSTR,MFAP5,MYH11,MYL3,MYL4,MYLK,MYPN,NDE1,OSR1,PAH,PCSK6,PDLIM3,PLN,PRKG1,PTGIR,RDH10,RNF213,SEMA3E,SGCA,SGCG,SLMAP,SRF,TM6SF2,TRIM63,UNC45B
Lipid Metabolism,Molecular Transport,Small Molecule Biochemistry	Concentration of lipid	3.87e-08	0.695	ACSS1,ADCY8,ADRB3,ALOX12,APOD,ASAH2,B4GALNT1,BMP4,BMP7,C3,C4BPA,C5,CD59,CDA,CFTR,CH25H,CHRM3,CNR1,COL4A3,CRABP1,CXCL12,CYP26A1,DGAT2,DIRAS3,EGR1,ELOVL2,ERG28,EXTL1,FABP3,FABP4,FANCD2,FGFR1,FGFR2,FOS,FOXA3,FOXO1,GAL,GCK,GDPD2,GGT1,GPBAR1,GPRC5A,GSTA1,HIF1A,HKDC1,HSD11B1,HSD17B13,HSD17B4,IDH1,IGFBP2,IGFBP3,IHH,IL4R,INHBA,JARID2,LDHA,LPAR3,LPL,MFSD2A,mir-145,MSMO1,NDP,NR4A1,NTRK2,PLAT,PLIN5,PPP1R3C,…
Organismal Development	Morphology of body cavity	3.9e-08		ACTN4,ADD2,AGTR1,AQP1,AQP4,ARHGAP1,B4GALNT1,BMP4,BMP7,C3,C5,CAMK4,CDH11,CDK1,CFTR,CNN1,COL5A3,DES,EGR1,ELAPOR1,FABP3,FANCD2,FGF18,FKBP1B,FOS,FOXO1,FST,FXYD2,GATA5,GCK,GGT1,GJB1,GPBAR1,HIF1A,HSPB8,IGFBP1,IGFBP2,IGFBP3,IHH,INHBA,ITGA8,ITGB7,JUNB,KLK1,LGMN,LIMS2,mir-145,MME,MYLK,NR4A1,NTRK2,OCLN,PLN,PPP1R3C,PRKG1,PRLR,PTHLH,RAMP2,SERPINE2,SGCG,SMTN,SPP1,SRF,TACR3,THBS1,THBS4,TNFSF10,TNS1,TRIM63,TTC9…
Cardiovascular Disease,Organismal Injury and Abnormalities	Valvulopathy	3.94e-08		A2M,ACTA1,ACTN2,ADAMTS5,AGTR1,AOC3,APOD,BCAS3,BTC,C3,C5,CA13,CA14,CA4,CACNA1S,CACNB2,CCN1,CHI3L1,CLEC4E,COL12A1,COL2A1,DPYSL5,F10,FLNA,GABRB1,GATA5,GNG12,GPC5,ITIH4,MME,MYH11,NDE1,PCOLCE2,PFN1,PLAT,POSTN,PTGES,PTHLH,SERPINC1,SPP1,THBS1,TMOD2,TNS1,ZFP36
Cellular Development,Cellular Growth and Proliferation,Nervous System Development and Function,Organismal Development,Tissue Development	Development of neural cells	3.94e-08	0.578	A2M,ABI3BP,ADD2,ADGRB3,ALS2,APCDD1,BMP4,BMP7,BTG2,CACNA1S,CACNB2,CAMK2B,CAMK4,CCL21,CCN1,CD24,CIB1,CKB,CLSTN3,CNR1,CSRP1,CXCL12,DPYSL5,EGR1,EPB41L3,EPS8,FGFR1,FGFR2,FLNA,FOS,FOXO1,GALR2,GDA,GFRA1,GNGT1,GOT1L1,IDH1,IHH,INHBA,KIF2A,KNDC1,LRRC4C,LRRN1,LRRTM3,MFSD2A,MYO10,MYO5B,NDP,NR2F1,NR4A2,NRP2,NTRK2,OXTR,P2RX2,PFN1,PLAT,PLPPR5,PRDM1,PRKG1,PRSS12,PTPN13,PTPRD,RAPH1,RORB,SEMA3E,SERPINE2,SFRP1,SH3G…
Cancer,Hematological Disease,Immunological Disease,Organismal Injury and Abnormalities	Mature B cell malignant tumor	4.05e-08	-2	ABI3BP,ABLIM1,ACSS1,ADRB3,ALPL,AMPH,ANKRD24,APCDD1,ARHGAP1,ARHGEF38,ATP13A4,ATP13A5,ATP1A2,ATP2B2,ATP2C2,B4GALNT4,BCAT1,BMP7,BTG2,BTK,C7,CACNA1G,CCDC190,CCL21,CCL3,CCL4,CD24,CDC123,CDH11,CDH13,CDK1,CDKN2B,CDON,CHRM3,CHRM4,CNR1,COCH,COL11A1,COL12A1,CORO2A,CSMD1,CXCL1,CXCL12,DES,DKK2,DUSP2,EGR1,EMB,F10,FANCD2,FDXR,FGFR1,FGFR2,FGL2,FLNA,FOS,FOSB,FOXO1,FRZB,GABRB1,GGT1,HIF1A,ICAM3,IDH1,IGFBP3,IGFBP5,…
Cardiovascular Disease,Organismal Injury and Abnormalities	Vascular lesion	4.23e-08	-0.091	ACTA2,ADAMTS13,ADAMTS8,AGTR1,ALOX12,ATP1A2,BMP7,BTG2,C1QL3,C3,CAMK2B,CD59,COL11A1,COL2A1,CSMD1,CXCL12,EGR1,F5,FABP4,FANCD2,FBXO32,FLNA,FOXO1,GPBAR1,H4C11,HIF1A,HSPB8,KCNJ8,LPL,LTBP4,MFAP5,mir-145,MYH11,MYL9,MYLK,MYOCD,NDE1,NR4A1,PCSK5,PCSK6,PFN1,PLAT,POSTN,PRKG1,PTGES,PTPRD,RBPMS2,RTP4,SLC30A3,SPP1,SYNPO2,TAGLN,THBS1,TNFSF10,ZFP36
Cell Morphology,Cellular Assembly and Organization,Cellular Function and Maintenance	Formation of cellular protrusions	4.42e-08	0.657	A2M,ABI3BP,ABLIM1,ABLIM3,ACTN2,ACTN4,ADGB,ADGRB3,ALS2,AQP1,ARHGAP1,ASAH2,BMP4,BMP7,BTG2,BTK,C5,CAMK2B,CAMK4,CCL21,CCN1,CCN3,CD24,CDH13,CETN2,CIB1,CKB,CNR1,CSRP1,CXCL10,CXCL12,DPYSL5,EGR1,EPB41L3,EPS8,FGFR1,FGFR2,FLNA,FOS,GALR2,GDA,GFRA1,GOT1L1,INHBA,KIF2A,KNDC1,LDHA,LRRC4C,MFSD2A,mir-145,MYL9,MYLK,MYO10,MYO5B,NDP,NR2F1,NRP2,NTRK2,PAK5,PDPN,PFN1,PLAT,PLEKHG4,PLPPR5,PRKG1,PRSS12,PRUNE2,PTPRD,RAPH1,…
Molecular Transport	Transmembrane transport of ion	4.48e-08	1.98	AKAP6,AQP1,ATP13A4,ATP13A5,ATP1A2,ATP2B2,ATP2B4,ATP6V0A4,ATP6V1G2,ATP6V1G3,CACNA1G,CACNA2D4,CACNB2,CFTR,DPP10,FLNA,GABRB1,GRIK1,KCNAB2,KCNB2,KCNE4,KCNG1,KCNH2,KCNJ8,KCNK7,KCNMB1,OSR1,RHCG,SCARA5,SLC11A2,SLC1A3,SLC24A2,SLC30A3,SLC39A2,SLC5A6,SLC9B1
Cancer,Organismal Injury and Abnormalities	Metastatic solid tumor	4.7e-08	0.511	ACTA2,ACTN4,ADRB3,AGR2,ALPL,ANGPTL2,AOC3,BLK,C3,C5,CAP2,CCL21,CCN1,CD24,CDH17,CH25H,CHRM3,CHRM4,CLDN10,CLGN,CRABP2,CXCL12,CXCL9,CYP51A1,EBI3,EPB41L3,F10,FBXO32,FGFR1,FGFR2,FLNA,FST,FZD7,GABRB1,GLI1,HIF1A,IDH1,IGF2BP3,IGFBP2,IGFBP5,IL4R,KLRC1,LAMB3,LDHA,mir-145,mir-218 (includes others),MME,MSC,MST1R,MUC1,MX1,MYH11,MYLK,MYOCD,NR2F1,NTRK2,PDLIM3,PFN1,PGC,PLAT,POSTN,PRLR,PRUNE2,PTPRD,RTN1,SERPINC1,S…
Cardiovascular Disease,Organismal Injury and Abnormalities	Abnormal morphology of heart ventricle	4.92e-08	-0.377	ACTC1,ADRB3,AGTR1,BTC,CACNA1S,CACNB2,CCN3,CXCL12,DES,FGF12,FKBP1B,FOXO1,GATA5,HIF1A,HSD11B1,HSPB8,INHBA,KCNJ8,KLK1,MB,mir-145,MME,MYH11,MYL3,MYL9,MYPN,PDPN,PLAT,PLIN5,PLN,PRKG1,PTGIR,RAMP2,SGCG,SMTN,THBS1,TNS1
Cellular Assembly and Organization,Cellular Function and Maintenance	Microtubule dynamics	4.9e-08	1.129	A2M,ABI3BP,ABLIM1,ABLIM3,ACTN2,ACTN4,ADGB,ADGRB3,ALS2,AQP1,ARHGAP1,ASAH2,BMP4,BMP7,BTG2,BTK,C5,CAMK2B,CAMK4,CCL21,CCN1,CCN3,CD24,CDH13,CDK1,CETN2,CIB1,CKB,CNR1,CSRP1,CXCL10,CXCL12,DPYSL5,EGR1,EPB41L3,EPS8,FCER1A,FGF12,FGFR1,FGFR2,FLNA,FOS,FST,GAL,GALR2,GDA,GFRA1,GJB1,GOT1L1,INHBA,ITGA8,KIF2A,KNDC1,LDHA,LRRC4C,MFSD2A,mir-145,MTUS2,MYL9,MYLK,MYO10,MYO5B,NDE1,NDP,NR2F1,NRP2,NTRK2,PAK5,PDE4DIP,PDPN,P…
Neurological Disease,Organismal Injury and Abnormalities,Psychological Disorders	Disorder of basal ganglia	5.45e-08		A2M,ACTN1,ACTN2,ADGB,ADRB3,AGTR1,APOD,AQP1,AQP4,ATP2B2,B4GALNT1,C3,C7,CA8,CALB1,CAMK2B,CAMK4,CASQ1,CCKBR,CETN2,CHI3L1,CHRM3,CHRM4,CKB,CLGN,CNR1,COCH,COL4A3,CORO2A,CRYM,CXCL10,CYP51A1,DOK6,DTNA,ECRG4,EGR1,EPB41L3,EPS8,FABP7,FGF12,FOS,FOSB,FST,GABRB1,GFRA1,GNGT1,GPRC5A,INPP1,ITGA8,ITIH4,JPH3,JUNB,KCNAB2,KCNH2,KLHL13,LDHA,LMOD1,LPL,LPP,LRP1B,LRRC4C,LRRN1,MB,MDGA2,MUC1,NR4A1,NR4A2,NTRK2,OCLN,PCDH9,PD…
Cancer,Organismal Injury and Abnormalities,Renal and Urological Disease	Renal cancer	5.61e-08		ABI3BP,ACSS1,ADRB3,APOD,AQP1,ATP1A2,ATP2C2,ATP6V0A4,BTG2,C1S,C2,C7,CACNA1G,CACNA1S,CALB1,CCL4,CCN1,CDC42EP3,CDKN2B,CFAP74,CHST2,CLDN10,COCH,COL11A1,COL12A1,COL2A1,COL7A1,CPXM1,CSMD1,CXCL1,CXCL12,CXCL2,CYP51A1,DCN,DGAT2,DIRAS3,DMBT1,DMRT2,EHF,EMB,EXTL1,FABP4,FABP7,FAM3B,FANCD2,FAP,FGFR1,FGFR2,FLNA,FOS,FOXO1,FXYD2,GABRB1,GGT1,GLI1,GSDMB,GSTA1,HIF1A,HK2,HSD17B4,IDH1,IFI16,IGF2BP3,IGFBP1,IGFBP2,IGFBP…
Cancer,Organismal Injury and Abnormalities,Reproductive System Disease	Invasive breast carcinoma	5.84e-08		ACTA2,ADAMTS5,ADAMTS6,ADAMTS8,APOD,ATP2B2,BMP4,CACNA1S,CCN1,CDC42EP3,CDK1,CNN1,COCH,COL9A3,CXCL1,CXCL10,CXCL2,DCN,ENO4,EPS8,FABP4,FAP,FGFR1,FGFR2,HK2,HSPB8,IGFBP1,INHBA,LTBP4,MEOX1,MYL9,MYLK,NRP2,NTRK2,OSR1,OXTR,P4HA3,PAMR1,PI3,POSTN,PRUNE2,SCHIP1,SERPINE2,SFRP1,SLIT2,SPP1,TAGLN,TG,TLX2,TMEM158,TNFRSF18,TPM2,TUBB4A,ZFHX4
Organismal Injury and Abnormalities,Respiratory Disease	Lower respiratory tract disorder	5.96e-08	-0.239	ABLIM3,ACTA2,ADRB3,AGTR1,AKAP6,ALPL,ARHGEF38,ATP2B4,ATP2C2,BCAS3,BMP4,BTC,C3,C5,C7,CA13,CA14,CA4,CD24,CDC123,CDH11,CFAP96,CFTR,CHRM3,CHRM4,CLEC4E,CNR1,COL2A1,CRABP2,CSMD1,CXCL1,CXCL10,CXCL12,CXCL9,CYP51A1,DMRT2,EGR1,FAP,FGFR1,FGFR2,FLNA,FOLR2,FOXA3,GABRB1,GATA5,GIPC2,GJB1,GLI1,HIF1A,HK2,HSD11B1,IL4R,ITGA8,KCNMB1,KRT17,LPAR3,LPL,LPP,LTBP4,MDGA2,mir-145,MN1,MYLK,MYPN,NDP,NRP2,OCLN,PAMR1,PCSK6,PDE4D…
Cancer,Endocrine System Disorders,Organismal Injury and Abnormalities,Reproductive System Disease	Ovarian tumor	6.07e-08	2.219	ACTBL2,ACTN4,ADAMDEC1,ADAMTS6,ADD2,ADGB,ADGRB3,AGR2,AKAP6,ALPL,ALS2,ANKRD24,AOC3,APCDD1,ARHGEF18,ATP13A5,ATP2C2,BMP7,C3,C5,CA8,CAMK2B,CCL3,CCL4,CCN1,CD24,CDK1,CDKN2B,CFAP96,CHI3L1,CHRM3,COL11A1,COL22A1,COL4A4,COL7A1,CRYBG2,CSMD1,CXCL1,CXCL10,CXCL12,CYP51A1,DIRAS3,DSTN,DTNA,EGFLAM,ELAPOR1,EPB41L3,EPS8,ERICH5,FABP4,FANCD2,FAP,FBXO17,FCGBP,FGF18,FGFR1,FGFR2,FLNA,FOS,FSIP2,GALNT16,GALNT17,GATA5,GLI1,…
Cellular Assembly and Organization,Organismal Development,Tissue Development	Fibrogenesis	6.07e-08	0.261	A2M,ACTA1,ACTA2,ACTC1,ACTN1,ACTN2,ARHGEF18,BAIAP2L1,BMP4,CASQ1,CCL21,CDH11,CDH13,CFL2,CHRM3,CNR1,CXCL12,DES,DIRAS3,DSTN,FABP3,FCER1A,GALR2,GDA,GNG12,HIF1A,HSD11B1,JUNB,KRT17,KRT75,LMOD1,mir-145,MME,MYADM,MYLK,MYPN,NR4A1,PCSK1N,PFN1,PLAT,POSTN,SLIT2,SORBS1,SRF,TENM1,THBS1,THBS4,TIAM1,TNS1,TPM2,TUBB4A,VIL1,WASF1,ZYX
Tissue Development	Growth of epithelial tissue	6.07e-08	0.837	ACTA2,ADAMTS8,AGR2,ANGPTL1,BMP4,BMP7,BTC,C3,C5,CCN1,CDH11,CDH13,CDK1,CDKN2B,CHRM3,CNR1,COL4A3,CXCL1,CXCL10,CXCL12,EGR1,FABP4,FABP7,FGF18,FGFR1,FGFR2,FOS,FOXO1,FST,FUT1,FZD7,GADD45G,GLI1,GPBAR1,GPRC5A,HIF1A,IGFBP1,IHH,IL4R,INHBA,IRF6,ITIH4,JUNB,KRT17,LIMS2,LTBP4,LY9,mir-218 (includes others),MST1R,MUC13,NDP,NR4A1,NR4A2,NRP2,OSR1,POSTN,PRLR,PTGIR,PTHLH,SERPINC1,SFRP1,SLC7A5,SPP1,THBS1,THBS4,TIAM1,T…
Cancer,Gastrointestinal Disease,Organismal Injury and Abnormalities	Development of colon carcinoma	6.2e-08		ABLIM3,ACTN2,ADCY8,ADD2,ADGB,ADGRB3,ALS2,AOC3,AQP1,AQP4,ARHGAP1,ARHGEF38,ARVCF,ASAH2,ATP13A4,ATP2B2,B4GALNT1,B4GALNT4,BCAS3,C1QL3,C1QTNF3,C1QTNF6,C2,C3,C4BPA,CACNA1G,CAMK4,CDC123,CDC42EP3,CDCA7,CDH13,CERKL,CHST2,CHST9,COL11A1,COL12A1,COL4A3,COL4A4,COL5A3,CORO6,CPXM1,CRIPTO,CRYBG2,CSMD1,CYP51A1,DMBT1,DNAI1,DSTN,DTNA,DZANK1,EGR1,ELAPOR1,ENO4,EPB41L3,EPS8,F10,FCGBP,FDXR,FGFR1,FLNA,FLNB,FNDC1,FREM1,G…
Developmental Disorder,Organismal Injury and Abnormalities	Congenital malformation of genitourinary system	6.3e-08	-1.679	A2M,ACTA2,ACTN1,AGTR1,AOC3,AQP4,ARHGAP1,BMP7,C1S,CCDC141,CCL21,CFTR,CHRM3,COL4A4,DSTN,EGR1,FGFR2,FLNA,FREM1,FST,GABRB1,GADD45G,GFRA1,GGT1,GLI1,GPX2,HIF1A,HSD17B4,IGFBP1,IL4R,ITGA7,ITGA8,KCNMB1,LTBP4,MUC1,MYOCD,PCDH9,PCSK5,PCSK6,PLN,PPP1R3C,PRKG1,PSMB9,RDH10,RSPO1,RXFP1,SLC1A3,SLIT2,SPP1,SRCAP,TAGLN,TMEM231,WDR19,WNT7A
Cancer,Organismal Injury and Abnormalities	Primary tumor	6.47e-08		ABI3BP,ACTA2,AGR2,ALPL,BLK,BTK,C2CD4B,CAP2,CCL21,CCN1,CD24,CDKN2B,CHI3L1,CHRM3,COL12A1,CYP26A1,DES,DMBT1,EBI3,FABP4,FGFR1,FGFR2,FLNA,FNDC1,FOXO1,GFRA1,GGT1,GLI1,IDH1,IGF2BP3,IGFBP3,IL4R,MDGA2,mir-218 (includes others),MME,MSC,MST1R,MUC1,MYH11,NTRK2,PCSK6,POSTN,PRDM1,SFRP1,SPP1,SRF,TGFB1I1,TUBB4A
Connective Tissue Development and Function,Tissue Morphology	Quantity of connective tissue	6.47e-08	-1.631	ACTA1,ADRB3,ALPL,ANGPTL2,AQP1,ARHGAP1,ATP1A2,BMP4,C3,CAMK4,CDH11,CDK1,CNR1,COL2A1,COL4A3,COL5A3,DCN,DGAT2,DKK2,EGR1,FGF18,FGFR1,FGFR2,FOS,FOSB,GGT1,GPBAR1,HMGB3,HSD11B1,IGFBP2,IGFBP3,IHH,INHBA,JARID2,JUNB,KCP,LGMN,LPL,MEOX1,MFSD2A,MRAP2,NMB,NR4A1,OXTR,PFN1,POSTN,PRDM1,PRKG1,PRLR,PROM2,PTHLH,PTPRD,SLC11A2,SLC13A5,SOSTDC1,SPP1,TRIM63,WNT7B,ZFHX4
Inflammatory Response	Inflammatory response	6.47e-08	1.444	ADAMTS13,AGR2,AGTR1,ALS2,ANGPTL2,AOC3,C1QTNF3,C2CD4B,C3,C5,CCL21,CCL3,CCL4,CCL8,CCN3,CFTR,CH25H,CHI3L1,CLEC4E,CMA1,CXCL1,CXCL10,CXCL12,CXCL2,CXCL9,DUSP22,EGR1,FABP4,FANCD2,FOS,GGT1,GJB1,GLI1,IL12A,IL17B,IL4R,INHBA,IRF6,ITGB7,KCNJ8,KLK1,LGMN,LPL,LTBP1,MEP1B,MFSD2A,mir-145,MME,MST1R,MUC1,MYLK,NDP,NR4A1,NR4A2,NRP2,ORM1,PENK,PFN1,PLAT,PRDM1,PRKG1,PTGES,RAPH1,RGS1,RIPOR2,S1PR5,SFRP1,SLC7A2,SLIT2,SMPDL…
Neurological Disease,Organismal Injury and Abnormalities	Seizures	6.54e-08	-0.066	ALPL,AMPH,ATP1A2,ATP6V0A4,B4GALNT1,C3,C5,CA13,CA14,CA4,CACNA1G,CACNA2D4,CCN1,CH25H,CKB,CNR1,CRYM,DNAJB5,DTNA,DUSP2,EFHC1,EGR1,FGF12,FOS,FOSB,GABRB1,GADD45G,GAL,GFRA1,GJB1,GRIA2,GRIK1,HSD17B4,IER2,INHBA,JUNB,KCNAB2,KCNV1,LAMB3,mir-145,NNAT,NR2F1,NR4A1,NRP2,NTRK2,PCOLCE2,PDE4DIP,PLAT,RGS1,SERPINE2,SH3GL2,SLC13A5,SLC1A3,SNAP25,TIAM1,TRIM9,UNC13B,ZFP36
Cellular Movement,Immune Cell Trafficking	Cell movement of lymphatic system cells	7.02e-08	0.765	ACTN4,AOC3,APOD,BTK,C3,C5,CCL21,CCL3,CCL4,CCL8,CDH11,CFTR,CH25H,CHST2,CHST4,CIB1,COL4A3,CXCL1,CXCL10,CXCL12,CXCL9,CYP26A1,FCER1A,FOS,FOXO1,GPRC5A,HIF1A,IGF2BP3,IL12A,IL4R,IRF6,ITGB7,MST1R,MUC1,MYADM,MYLK,NR4A1,OCLN,PFN1,PTGES,RGS1,RIPOR2,S1PR5,SEMA3E,SERPINE2,SGMS2,SLC7A5,SPP1,TG,THBS1,TIAM1,TLN1,TNFSF10
Cellular Movement	Cell movement of muscle cells	7.19e-08	0.372	A2M,CCL3,CCN1,CCN3,COL4A3,CXCL1,CXCL2,EGR1,FGFR1,FOXO1,HIF1A,IGFBP2,IGFBP3,IGFBP5,MYOCD,NKD1,NR4A1,PCSK5,PLAT,POSTN,PRKG1,PTGIR,PTPRD,RAMP2,SLIT2,SPP1,SRF,THBS1,THBS4,TNFSF10
Organismal Injury and Abnormalities,Skeletal and Muscular Disorders	Abnormality of the upper limb	7.4e-08		ADAMTS5,ADAMTS6,ADAMTS8,BMP7,CFTR,COL11A1,COL12A1,COL22A1,COL2A1,COL4A3,COL4A4,COL5A3,COL7A1,COL9A3,CYP51A1,F10,FGFR2,FLNB,FST,GLI1,IFITM5,IHH,LPP,PTHLH,WNT2,WNT7A,WNT7B,ZFHX4
Digestive System Development and Function,Embryonic Development,Organismal Development	Development of gastrointestinal tract	7.85e-08	-0.246	AGR2,ALPL,BMP4,BMP7,CCKBR,CDON,CFTR,CHST9,COCH,COL2A1,DCN,F10,FGFR1,FGFR2,FST,GABRB1,GLI1,HIF1A,IHH,INHBA,IRF6,MAMSTR,MSC,MYOCD,OSBPL3,OSR1,PCDH9,PCSK6,PLPPR5,PRDM1,PTPRD,RHCG,SFRP1,SLC13A5,SOSTDC1,SPDEF,STRA6,TOX,WNT7A,WNT7B,ZFHX4
Hereditary Disorder,Organismal Injury and Abnormalities,Psychological Disorders	Familial psychiatric disease	7.92e-08		A2M,ACTA2,ACTN1,ACTN2,ADGB,ADRB3,ALS2,APOD,AQP1,AQP4,ATP2B2,B4GALNT1,C3,C5,C7,CA13,CA14,CA4,CACNA1G,CALB1,CAMK2B,CAMK4,CASQ1,CCKBR,CETN2,CH25H,CHI3L1,CHRM3,CHRM4,CKB,CNR1,COCH,COL4A3,CRYM,CXCL10,CYP51A1,DTNA,ECRG4,EGR1,FABP7,FGF12,FOS,GABRB1,GNGT1,GPT2,GRIA2,GRIK1,H4C11,IGFBP5,INPP1,ITIH4,JUNB,KCNAB2,KCNH2,LDHA,LMOD1,LPL,LPP,LRP1B,LRRC4C,LRRN1,MAGEL2,MB,MN1,NR4A1,NR4A2,NTRK2,PAH,PCDH9,PDE4DIP,PDE…
Cancer,Gastrointestinal Disease,Organismal Injury and Abnormalities	Distal colorectal carcinoma	7.92e-08		ABI3BP,ACTA1,ACTN1,ACTN2,AKAP6,AMPH,ANKRD24,ANKS4B,AOC3,APOD,ARSL,ASPG,ATP13A5,ATP1A2,ATP2B2,ATP2B4,ATP6V1G3,B3GALT2,BMP4,BMP7,C1QTNF3,C7,CACNA1G,CACNA2D4,CACNB2,CAVIN4,CCDC141,CD200R1L,CDK1,CDKN2B,CERKL,COL11A1,COL22A1,COL4A3,COL4A4,CREB3L4,CSMD1,CXCL1,CXCL2,DCN,DMBT1,DMPK,DPP10,EGR1,EPB41L3,F5,FABP4,FAP,FDXR,FGFR1,FGFR2,FLNA,FLNB,FNDC1,FOS,FRZB,FSIP2,GFRA1,GLI1,GNGT1,GPC5,GPLD1,GRIK1,ITGA7,ITIH…
Cellular Movement,Hematological System Development and Function,Immune Cell Trafficking	Cell movement of lymphocytes	8.14e-08	0.875	ACTN4,AOC3,APOD,BTK,C3,C5,CCL21,CCL3,CCL4,CCL8,CDH11,CFTR,CH25H,CHST2,CHST4,COL4A3,CXCL1,CXCL10,CXCL12,CXCL9,CYP26A1,FCER1A,FOS,FOXO1,GPRC5A,HIF1A,IGF2BP3,IL12A,IL4R,IRF6,ITGB7,MST1R,MUC1,MYADM,MYLK,NR4A1,OCLN,PFN1,PTGES,RGS1,RIPOR2,S1PR5,SEMA3E,SERPINE2,SGMS2,SLC7A5,SPP1,TG,THBS1,TIAM1,TLN1,TNFSF10
Digestive System Development and Function,Embryonic Development,Organismal Development	Development of digestive system	8.68e-08	-0.577	AGR2,ALPL,BMP4,BMP7,CCKBR,CDON,CFTR,CHST9,COCH,COL2A1,CYP26A1,DCN,F10,FGFR1,FGFR2,FOS,FST,GABRB1,GLI1,GPBAR1,HIF1A,IHH,INHBA,IRF6,JARID2,LDHA,MAMSTR,MSC,MYOCD,OSBPL3,OSR1,PCDH9,PCSK6,PLPPR5,POSTN,PRDM1,PTHLH,PTPRD,RDH10,RHCG,SFRP1,SLC13A5,SOSTDC1,SPDEF,STRA6,THBS1,TOX,WDR19,WNT7A,WNT7B,ZFHX4
Embryonic Development,Organismal Development	Development of head	8.93e-08	0.512	ALPL,AQP1,ATP2B2,BMP4,BMP7,BTC,BTG2,CACNB2,CAMK4,CCDC141,CDON,CFTR,CHST9,CKB,CNR1,COCH,COL11A1,COL2A1,COL7A1,CXCL12,CYP26A1,DCN,DKK2,EGR1,F10,FANCD2,FGFR1,FGFR2,FLNA,FOXO1,FRZB,FST,FUT1,GABRB1,GLI1,HIF1A,HK2,HMX3,HSPB8,IGFBP1,IGFBP2,IHH,INHBA,IRF6,ITGA8,KIF2A,LDHA,LIMS2,LYVE1,MAMSTR,MFSD2A,MSC,NDE1,NDP,NKD1,NR2F1,NR4A1,NR4A2,NRP2,NTRK2,OSBPL3,OSR1,PCDH9,PCSK5,PLN,PLPPR5,POSTN,PRKG1,PTPRD,RDH10,RH…
Molecular Transport	Transmembrane transport of cation	8.93e-08	1.98	AKAP6,AQP1,ATP1A2,ATP2B4,ATP6V0A4,ATP6V1G2,ATP6V1G3,CACNA1G,CACNA2D4,CACNB2,CFTR,DPP10,FLNA,GRIK1,KCNAB2,KCNB2,KCNE4,KCNG1,KCNH2,KCNJ8,KCNK7,KCNMB1,OSR1,RHCG,SCARA5,SLC11A2,SLC1A3,SLC24A2,SLC30A3,SLC39A2
Cancer,Gastrointestinal Disease,Organismal Injury and Abnormalities	Ascending colon adenocarcinoma	9.24e-08		ABLIM3,ACTN2,ADCY8,ADD2,ADGB,ADGRB3,ALS2,AOC3,AQP1,AQP4,ARHGAP1,ARHGEF38,ARVCF,ASAH2,ATP13A4,ATP2B2,B4GALNT1,B4GALNT4,BCAS3,C1QL3,C1QTNF3,C1QTNF6,C2,C3,C4BPA,CACNA1G,CAMK4,CDC123,CDC42EP3,CDCA7,CDH13,CERKL,CHST2,CHST9,COL11A1,COL12A1,COL4A3,COL4A4,COL5A3,CORO6,CPXM1,CRIPTO,CRYBG2,CSMD1,CYP51A1,DMBT1,DNAI1,DSTN,DTNA,DZANK1,EGR1,ELAPOR1,ENO4,EPB41L3,EPS8,F10,FCGBP,FDXR,FGFR1,FLNA,FLNB,FNDC1,FREM1,G…
Skeletal and Muscular System Development and Function	Contraction of smooth muscle	9.48e-08	0.996	ACTA2,C3,C5,CHRM3,CNN1,FCER1A,FKBP1B,KCNB2,MYH11,MYLK,MYOCD,PRKG1,PTHLH,SMTN,SRF,TACR3,WNT16
Cancer,Hematological Disease,Immunological Disease,Organismal Injury and Abnormalities	Plasma cell neoplasm	9.71e-08		ABLIM1,ADRB3,ALPL,AMPH,ARHGAP1,ATP13A4,ATP2B2,BCAT1,BTK,CCL3,CCL4,CD24,CDH13,CDK1,CDKN2B,CDON,CHRM3,CHRM4,COCH,CSMD1,CXCL1,CXCL12,DKK2,EGR1,EMB,F10,FANCD2,FDXR,FGFR1,FGFR2,FGL2,FLNA,FOS,GABRB1,HIF1A,ICAM3,IDH1,IGFBP3,IGFBP5,INHBA,KLHL33,KLK1,LGMN,LPL,LPP,LRP1B,LTBP4,MME,MST1R,NTRK2,P2RX2,PCSK5,PDE4DIP,POSTN,PRDM1,PSMB9,PTPRD,PTPRR,RAD9A,RBKS,RIMKLA,RNF213,SERPINC1,SMOC1,SMPDL3A,SPP1,SRCAP,TC2N,TE…
Connective Tissue Disorders,Inflammatory Disease,Inflammatory Response,Organismal Injury and Abnormalities,Skeletal and Muscular Disorders	Osteoarthritis	1.03e-07	1.172	ADAMTS13,ADAMTS5,ADAMTS6,ADRB3,ANGPTL2,APOD,ATP6V1G2,B4GALNT4,BMP4,BTK,C3,CACNA1S,CACNA2D4,CACNB2,CAMK2B,CAVIN3,CCL3,CDH11,CH25H,CNR1,COL11A1,COL2A1,CXCL2,ECRG4,F10,FGF18,FGFR1,FOXO1,FRZB,GABRB1,INHBA,JPH3,LPP,LTBP1,MN1,MUC1,MYL3,NR4A1,NR4A2,PENK,POSTN,PTGES,RAPH1,SERPINC1,SLC1A3,SNAP25,SPP1,TFAP2C,TUBB4A,WNT5B,WNT7B
Cancer,Neurological Disease,Organismal Injury and Abnormalities	Gliomatosis cerebri	1.21e-07		ABHD1,ACSM1,ACTA2,ACTBL2,ADAMTS8,ADD2,AIFM3,ALOX12,ALPL,AMN,AMPH,ANGPTL2,ANKRD24,AOC3,AQP1,ARHGEF38,ATP13A4,ATP13A5,ATP1A2,ATP6V0A4,BMP7,C1QL3,C3,C4BPA,CA4,CACNA1G,CACNA2D4,CAVIN3,CCDC141,CCKBR,CD59,CDCA7,CDH13,CERKL,CFAP74,CKAP2L,CKB,CNN1,COL11A1,COL22A1,COL2A1,COL4A4,COL7A1,CORO6,CPA3,CPXM1,CRYM,CXCL10,CYP39A1,DIPK2A,DMPK,DZANK1,ECRG4,EGR1,ELOVL2,EPB41L3,F10,F5,FANCD2,FDXR,FGF18,FHIP1A,FIBIN,FL…
Cancer,Gastrointestinal Disease,Organismal Injury and Abnormalities	Oral cavity carcinoma	1.21e-07		ACTA1,ACTC1,ACTN2,ADAMTS6,ADGRB3,ARVCF,ATP13A4,ATP2C2,BMP4,CACNA1G,CACNA1S,CACNB2,CCL8,CD200R1L,CDH11,CDH13,CFL2,CFTR,CHI3L1,CNN1,COL11A1,COL22A1,COL4A4,COL5A3,COL7A1,CSMD1,CXCL1,CXCL10,CXCL12,CXCL2,DCN,DMRT2,DNAJB5,DOK6,DUSP22,EMILIN2,FANCD2,FGF12,FGFR1,FGFR2,FGL2,FRZB,GDA,GPRC5A,GRIA2,GRIK1,HIF1A,HIGD1B,IFI16,IGFBP3,IGFBP5,INHBA,ITGA8,JPH1,KCNV1,KLHL33,KLK1,KLRC1,LAMB3,LMOD1,LRP1B,LTBP4,MAGEL2,…
Cardiovascular Disease,Organismal Injury and Abnormalities	Hypertrophy of heart	1.36e-07	-1.004	ACTC1,ACTG2,ADRB3,AGTR1,BMP4,CACNA1S,CACNB2,CAMK4,CAVIN4,CIB1,CXCL12,DES,FABP3,FBXO32,FGF12,FKBP1B,FOXO1,GAL,GATA5,HIF1A,HSD11B1,HSPB8,INHBA,JARID2,MB,MME,MYL3,MYL9,MYOCD,PFN1,PLAT,PLIN5,PLN,POSTN,PRKG1,PTGES,PTGIR,SMTN,SRF,TG,THBS4,TIAM1,TLN1,TRIM63
Cancer,Hematological Disease,Immunological Disease,Organismal Injury and Abnormalities	Chronic leukemia	1.41e-07		ACTA2,ACTL7B,ADD2,ADGRB3,ALOX12,BCAT1,BTG2,BTK,CCL3,CCL4,CDA,CDC42EP3,CDK1,CKAP2L,COL12A1,COL2A1,COL4A4,COL7A1,CXCL9,DOK6,DUSP2,EGFLAM,FAM3B,FANCD2,FGFR1,FGFR2,FOXO1,FREM1,FZD7,GABRB1,GATA5,GLI1,IDH1,JAKMIP2,JARID2,JPH2,KCNH2,KLHL13,KRTAP11-1,LDHA,LPP,LRP1B,MME,MSMO1,NTRK2,PCSK1N,PENK,PPM1M,PSPH,PTPRD,RASGEF1B,SHANK1,SLC24A2,SPDEF,TACR3,TMEM158,TMEM45B,TNFSF10,TRAPPC9,UNC13B,WEE1,ZNF621,ZYX
Cellular Development,Skeletal and Muscular System Development and Function,Tissue Development	Differentiation of muscle cells	1.48e-07	1.486	AARSD1,ACTA2,BCAT1,BMP4,BMP7,BTG2,C3,CCN3,CDON,CFTR,CRIPTO,CXCL9,DCN,DES,DMPK,EGR1,FGFR2,FOS,FOXO1,FZD7,IFI16,IGFBP3,IGFBP5,ITGA7,ITGA8,MAMSTR,mir-145,MKX,MYH11,MYOCD,NR4A1,NR4A2,RBM24,RBPMS2,RIPOR2,RXFP1,SETD3,SOSTDC1,SRF,SVIL,WNT7B
Cell-To-Cell Signaling and Interaction	Aggregation of cells	1.52e-07	1.523	ADAMTS13,ALOX12,ANGPTL2,BMP7,BTK,C3,C5,CD24,CDH11,CDH13,CDH17,CSRP1,CXCL10,CXCL12,CXCL9,DMBT1,EMILIN2,FLNA,HIF1A,ICAM3,IGFBP1,MST1R,MUC1,MYL9,MYLK,PDPN,PLAT,PRKG1,PTGIR,PTHLH,RASGRP2,SERPINC1,SERPINE2,SLIT2,SMOC1,THBS1,TLN1,TNFRSF18,WNT2
Organismal Injury and Abnormalities,Psychological Disorders	Mood disorders	1.52e-07	0.174	A2M,ADAMTS5,ADAMTS6,ADRB3,AGTR1,AKAP6,APOD,AQP4,ASAH2,ATP13A4,ATP1A2,ATP2B2,B4GALNT4,BLK,BTG2,CA13,CA14,CA4,CACNA1G,CACNA1S,CACNA2D4,CACNB2,CASQ1,CCKBR,CDH13,CHRM3,CHRM4,CNR1,CSMD1,CXCL10,CYP2A13,DPP10,ENO4,FGF12,FGFR1,FOXO1,GABRB1,GAL,GFRA1,GPC5,GRIA2,GRIK1,HCRTR1,HOMER2,HSD17B6,IGFBP2,IL4R,ITIH4,JPH3,KCNG1,KCNH2,KCNJ8,KRT17,LDHA,LRP1B,MCMBP,MDGA2,mir-145,MSC,MYO10,MYOZ3,NDFIP2,NR4A2,NTRK2,OXTR,…
Hematological System Development and Function,Tissue Morphology	Quantity of leukocytes	1.52e-07	-0.678	ADAMDEC1,ADRB3,AGR2,ALPL,AOC3,ATP13A5,B4GALNT1,BLK,BTK,C1QL3,C1QTNF6,C3,C5,CAMK4,CCL21,CCL3,CCL4,CCL8,CD24,CDH11,CDH13,CDH17,CDK1,CDKN2B,CFTR,CHI3L1,CHST1,CHST2,CHST4,CLEC4E,CNN2,CXCL1,CXCL12,DAPP1,DCN,EBI3,EGR1,FANCD2,FAP,FCER1A,FGFR1,FGFR2,FLNA,FOS,FOSB,FOXO1,HIF1A,HSD11B1,IGFBP3,IHH,IL12A,IL4R,INHBA,IRF6,ITGB7,JARID2,LDHA,LGMN,LY9,MFAP5,mir-218 (includes others),MPZL2,MUC1,MUC13,NABP1,NR4A1,PI…
Embryonic Development,Organismal Development	Development of body axis	1.56e-07	0.512	ALPL,AQP1,ATP2B2,BMP4,BMP7,BTC,BTG2,CACNB2,CAMK4,CCDC141,CDON,CFTR,CHST9,CKB,CNR1,COCH,COL11A1,COL2A1,COL7A1,CRIPTO,CXCL12,CYP26A1,DCN,DKK2,EGR1,F10,FANCD2,FGFR1,FGFR2,FLNA,FOXO1,FRZB,FST,FUT1,GABRB1,GLI1,HIF1A,HK2,HMX3,HSPB8,IGFBP1,IGFBP2,IHH,INHBA,IRF6,ITGA8,KIF2A,LDHA,LIMS2,LYVE1,MAMSTR,MFSD2A,MSC,NDE1,NDP,NKD1,NR2F1,NR4A1,NR4A2,NRP2,NTRK2,OSBPL3,OSR1,PCDH9,PCSK5,PCSK6,PLN,PLPPR5,POSTN,PRKG1,P…
Neurological Disease,Organismal Injury and Abnormalities	Seizure disorder	1.58e-07	-0.038	ADRB3,ALPL,AMPH,ATP1A2,ATP6V0A4,B4GALNT1,C3,C5,CA13,CA14,CA4,CACNA1G,CACNA2D4,CCN1,CH25H,CHRM3,CHRM4,CKB,CNR1,CRYM,DNAJB5,DTNA,DUSP2,EFHC1,EGR1,FGF12,FGFR1,FOS,FOSB,GABRB1,GADD45G,GAL,GCK,GFRA1,GJB1,GRIA2,GRIK1,HSD17B4,IER2,INHBA,JUNB,KCNAB2,KCNV1,LAMB3,mir-145,NNAT,NR2F1,NR4A1,NR4A2,NRP2,NTRK2,PCOLCE2,PDE4DIP,PLAT,PTPRD,RGS1,RORB,RYR3,SERPINE2,SH3GL2,SLC13A5,SLC1A3,SNAP25,TIAM1,TRIM9,UNC13B,ZFP36
Inflammatory Response,Organismal Injury and Abnormalities,Respiratory Disease	Inflammation of respiratory system component	1.65e-07	1.461	ACTA2,ACTC1,ADAMTS13,ADRB3,AGTR1,ALPL,ANXA9,AQP1,C2,C3,C5,CAMK4,CCNI2,CDH11,CDH13,CDH17,CFTR,CH25H,CHI3L1,CHRM3,CHRM4,COCH,CSMD1,CSRP1,CXCL1,CXCL10,CXCL12,CYP51A1,DNAI1,DSTN,DUSP22,DZANK1,EBI3,EGR1,F10,F5,FCER1A,FGFR1,FGFR2,FLNA,FOXA3,GABRB1,GPRC5A,GSDMB,HIF1A,ICAM3,IGFBP3,IL12A,IL4R,ITGA8,KRT15,LBH,LPP,LRP1B,MANBA,MKX,MX1,MYH11,MYLK,NTRK2,P2RX2,PDPN,POSTN,PRKG1,PTGES,PTPRD,RARRES1,RDH10,RIPOR2,S…
Cancer,Hematological Disease,Immunological Disease,Organismal Injury and Abnormalities	Chronic form of lymphocytic leukemia	1.65e-07		ACTA2,ACTL7B,ADD2,ADGRB3,ALOX12,BTG2,BTK,CCL3,CCL4,CDC42EP3,CDK1,CKAP2L,COL12A1,COL2A1,COL4A4,COL7A1,CXCL9,DOK6,DUSP2,EGFLAM,FAM3B,FGFR1,FGFR2,FOXO1,FREM1,FZD7,GATA5,GLI1,JAKMIP2,JARID2,JPH2,KCNH2,KLHL13,KRTAP11-1,LDHA,LPP,LRP1B,MME,MSMO1,NTRK2,PCSK1N,PPM1M,PSPH,PTPRD,RASGEF1B,SHANK1,SLC24A2,SPDEF,TACR3,TMEM45B,TNFSF10,TRAPPC9,UNC13B,ZNF621,ZYX
Cellular Movement	Invasion of tumor cell lines	1.8e-07	-0.206	A2M,ABLIM1,ACTA2,ACTN4,AGR2,AQP1,ATP6V0A4,BAIAP2L1,BMP4,BMP7,BTC,BTG2,BTK,C5,CCKBR,CCL21,CCN1,CCN3,CD24,CDH11,CDH13,CDK1,CHP2,CIB1,CKAP2L,CLDN10,CNR1,COL11A1,COL2A1,COL7A1,COL9A3,CORO6,CRIPTO,CST6,CXCL1,CXCL12,DCN,DIRAS3,EGR1,EPS8,FAP,FBXO32,FGFR1,FGFR2,FOXA3,FOXO1,GATA5,GFRA1,GJB1,GLI1,GPR182,GPRC5A,GPX2,GSDMB,HIF1A,HK2,IGF2BP3,IGFBP2,IGFBP5,IL17B,INHBA,IRF6,JARID2,JUNB,KIF2A,KRT17,LAMB3,LDHA,LR…
Cardiovascular Disease,Organismal Injury and Abnormalities	Aortic valve disease	1.88e-07		A2M,ACTA1,ADAMTS5,AGTR1,AOC3,APOD,BTC,C3,C5,CA13,CA14,CA4,CACNA1S,CACNB2,CCN1,CHI3L1,COL12A1,COL2A1,DPYSL5,F10,GABRB1,GATA5,GNG12,ITIH4,MYH11,NDE1,PCOLCE2,PFN1,PLAT,POSTN,PTGES,PTHLH,SERPINC1,SPP1,THBS1,TMOD2
Cancer,Gastrointestinal Disease,Organismal Injury and Abnormalities	Right colon adenocarcinoma	1.88e-07		ABLIM3,ACTN2,ADAMTS8,ADCY8,ADD2,ADGB,ADGRB3,ALS2,AOC3,AQP1,AQP4,ARHGAP1,ARHGEF18,ARHGEF38,ARVCF,ASAH2,ATP13A4,ATP2B2,ATP2C2,B4GALNT1,B4GALNT4,BCAS3,C1QL3,C1QTNF3,C1QTNF6,C2,C3,C4BPA,CACNA1G,CAMK4,CCKBR,CDC123,CDC42EP3,CDCA7,CDH13,CERKL,CHRM3,CHST2,CHST9,COL11A1,COL12A1,COL4A3,COL4A4,COL5A3,CORO6,CPXM1,CRIPTO,CRYBG2,CSMD1,CYP51A1,DMBT1,DNAI1,DSTN,DTNA,DZANK1,EGR1,ELAPOR1,ENO4,EPB41L3,EPS8,F10,FCGB…
Cancer,Organismal Injury and Abnormalities	Primary solid tumor	1.92e-07		ABI3BP,ACTA2,AGR2,ALPL,BLK,BTK,C2CD4B,CAP2,CCL21,CCN1,CD24,CDKN2B,CHI3L1,CHRM3,COL12A1,CYP26A1,DES,DMBT1,EBI3,FABP4,FGFR1,FGFR2,FLNA,FNDC1,FOXO1,GFRA1,GGT1,GLI1,IDH1,IGF2BP3,IGFBP3,IL4R,MDGA2,mir-218 (includes others),MME,MSC,MST1R,MUC1,MYH11,NTRK2,POSTN,PRDM1,SFRP1,SPP1,SRF,TGFB1I1,TUBB4A
Cancer,Organismal Injury and Abnormalities,Reproductive System Disease	HER2 negative hormone receptor negative breast cancer	1.99e-07		ADAMDEC1,ADAMTS5,AGR2,CCN3,CDH11,CDK1,CHST1,CXCL10,CXCL2,CXCL9,ECRG4,EGR1,EPS8,FAP,FGFR1,FGFR2,FNDC1,FOS,FRZB,GPRC5A,HIF1A,HMGB3,IGF2BP3,IGFBP2,IGFBP3,INHBA,JUNB,KCNE4,MUC1,MX1,MYH11,NTRK2,PCDH9,PLAT,POSTN,PTHLH,RGS17,RHCG,RSAD2,SFRP1,SPDEF,SPP1,THBS1,TLN1,TNFSF10,TRIP13,TUBB4A,WEE1
Molecular Transport	Transmembrane transport of inorganic cation	2.02e-07	1.98	AKAP6,ATP1A2,ATP2B4,ATP6V0A4,ATP6V1G2,ATP6V1G3,CACNA1G,CACNA2D4,CACNB2,CFTR,DPP10,FLNA,GRIK1,KCNAB2,KCNB2,KCNE4,KCNG1,KCNH2,KCNJ8,KCNK7,KCNMB1,OSR1,SCARA5,SLC11A2,SLC1A3,SLC24A2,SLC30A3,SLC39A2
Cancer,Endocrine System Disorders,Organismal Injury and Abnormalities,Reproductive System Disease	Ovarian adenocarcinoma	2.02e-07		ACTBL2,ACTN4,ADAMDEC1,ADD2,ADGB,ADGRB3,AKAP6,ALS2,ANKRD24,APCDD1,ARHGEF18,ATP13A5,ATP2C2,C3,C5,CA8,CAMK2B,CD24,CDK1,CFAP96,CHRM3,COL11A1,COL22A1,COL4A4,COL7A1,CRYBG2,CSMD1,CXCL1,CXCL12,DIRAS3,DSTN,DTNA,EGFLAM,ELAPOR1,EPB41L3,EPS8,ERICH5,FAP,FBXO17,FCGBP,FGF18,FGFR1,FGFR2,FLNA,FSIP2,GALNT16,GALNT17,GATA5,GLI1,GRIA2,HCRTR1,HK2,HSD11B1,HSD17B6,IDH1,IGF2BP3,IGFBP2,IGSF10,INHBA,IRF6,ITGA7,ITGA8,KCNV1,…
Organismal Injury and Abnormalities	Visceromegaly	2.09e-07	-1.14	ACTA1,ACTC1,ACTG2,ACTN2,ADD2,ADRB3,AGTR1,BMP4,BTK,C3,CACNA1S,CACNB2,CAMK4,CAP2,CAVIN4,CDC42EP3,CDKN2B,CDON,CFTR,CIB1,CXCL12,CYP26A1,DES,DTNA,DUSP22,F10,FABP3,FBXO32,FGF12,FGFR1,FKBP1B,FOXO1,GAL,GATA5,HIF1A,HSD11B1,HSD17B4,HSPB8,ICAM3,IGFBP2,INHBA,JARID2,JPH2,JPH3,KCNJ8,LGMN,LIMS2,LPL,MB,MME,MYH11,MYL3,MYL9,MYOCD,MYPN,NMB,PDLIM3,PFN1,PLAT,PLIN5,PLN,POSTN,PRKG1,PTGES,PTGIR,SEMA3E,SLC1A3,SMTN,SRF,TG…
Cancer,Organismal Injury and Abnormalities,Reproductive System Disease,Skeletal and Muscular Disorders	Uterine leiomyoma	2.2e-07		ACTC1,APOLD1,ARSL,CCL21,CCN1,CD24,CDC42EP3,CHRDL2,COL12A1,COL2A1,COL7A1,CRABP2,CSMD1,FOS,FOXO1,GRIA2,HSD17B6,IGFBP5,IL17B,KCNG1,LTBP1,LYVE1,NR2F1,NR4A1,NR4A2,POSTN,PTPRR,RAMP2,RBPMS,RORB,SCARA5,SERPINC1,SFRP1,TFAP2C,TINAGL1,TNFSF10,TNS1,WEE1,WNT2,WNT5B,ZYX
Cellular Movement	Cell movement of connective tissue cells	2.32e-07	1.805	ACTA2,AQP1,ARHGAP1,BMP7,C5,CCL3,CCL4,CCN1,CCN3,COL12A1,COL4A3,COL7A1,CRIPTO,CXCL10,CXCL12,FGFR1,FLNB,FOS,FOXO1,HIF1A,IGFBP3,KRT17,LPP,POSTN,RAMP2,SEMA3E,SPP1,TGFB1I1,THBS1,TIAM1,TNS1,TPM2,WNT5B,ZYX
Cancer,Gastrointestinal Disease,Organismal Injury and Abnormalities	Ascending and transverse colon cancer	2.34e-07		ABLIM3,ACTL7B,ACTN2,ADCY8,ADD2,ADGB,ADGRB3,ALS2,AOC3,AQP1,AQP4,ARHGAP1,ARHGEF38,ARVCF,ASAH2,ATP13A4,ATP2B2,B4GALNT1,B4GALNT4,BCAS3,C1QL3,C1QTNF3,C1QTNF6,C2,C3,C4BPA,CACNA1G,CAMK4,CCKBR,CDC123,CDC42EP3,CDCA7,CDH13,CERKL,CHRM3,CHST2,CHST9,COL11A1,COL12A1,COL4A3,COL4A4,COL5A3,COL7A1,CORO6,CPXM1,CRIPTO,CRYBG2,CSMD1,CYP51A1,DMBT1,DNAI1,DSTN,DTNA,DZANK1,EGR1,ELAPOR1,ENO4,EPB41L3,EPS8,F10,FCGBP,FDXR,FGF…
Hereditary Disorder,Neurological Disease,Organismal Injury and Abnormalities	Familial central nervous system disease	2.53e-07		A2M,ABLIM1,ACTA2,ACTN1,ACTN2,ADGB,ADRB3,ALPL,ALS2,APOD,AQP1,AQP4,ARSL,ATP1A2,ATP2B2,B4GALNT1,BCAS3,C3,C5,C7,CA13,CA14,CA4,CA8,CACNA1G,CALB1,CAMK2B,CAMK4,CASQ1,CCDC141,CCKBR,CDH11,CDON,CETN2,CH25H,CHI3L1,CHRM3,CHRM4,CKAP2L,CKB,CNR1,COCH,COL4A3,CRYM,CSMD1,CXCL10,CYP26A1,CYP51A1,DPYSL5,DTNA,ECRG4,EFHC1,EGR1,FABP7,FDXR,FGF12,FGFR1,FGFR2,FLNA,FOS,GABRB1,GAL,GCK,GJB1,GLI1,GNGT1,GPT2,GRIK1,HSPB8,IGFBP1,…
Organismal Injury and Abnormalities,Psychological Disorders	Depressive disorder	2.6e-07	0.174	A2M,ADAMTS5,ADAMTS6,ADRB3,AGTR1,AKAP6,AQP4,ASAH2,ATP13A4,ATP1A2,B4GALNT4,BLK,BTG2,CA13,CA14,CA4,CACNA1S,CACNA2D4,CACNB2,CCKBR,CDH13,CHRM3,CHRM4,CNR1,CSMD1,CXCL10,DPP10,ENO4,FGFR1,FOXO1,GABRB1,GAL,GFRA1,GPC5,GRIK1,HCRTR1,HSD17B6,IGFBP2,IL4R,ITIH4,KCNG1,KCNH2,KCNJ8,KRT17,LDHA,LRP1B,MCMBP,MDGA2,MSC,MYO10,MYOZ3,NDFIP2,NR4A2,NTRK2,OXTR,P2RX2,PAK5,PCDH9,PCSK5,PCSK6,PPP2R2B,PTPRD,RASGEF1B,RBKS,RNF213,RT…
Cardiovascular Disease,Organismal Injury and Abnormalities	Arrhythmia with structural heart disease	2.66e-07		ACTC1,ACTN2,ADRB3,AGTR1,AKAP6,APOLD1,ATP1A2,CACNA1S,CACNB2,CDC42EP3,CHI3L1,CHRM3,CHRM4,DES,DIRAS3,F10,FBXO32,FKBP1B,GABRB1,GSDMB,IGFBP2,KCNH2,KCNJ8,KCNMB1,LYVE1,MYH11,MYL3,MYL4,MYOCD,NTRK2,PLAT,PLN,SERPINC1,SLC35F1,SLC9B1,SPON1,SPP1,TUBB4A
Hereditary Disorder,Neurological Disease,Organismal Injury and Abnormalities	Familial encephalopathy	2.73e-07		A2M,ABLIM1,ACTA2,ACTN1,ACTN2,ADGB,ADRB3,ALPL,ALS2,APOD,AQP1,AQP4,ARSL,ATP1A2,ATP2B2,B4GALNT1,BCAS3,C3,C5,C7,CA13,CA14,CA4,CA8,CACNA1G,CALB1,CAMK2B,CAMK4,CASQ1,CCDC141,CCKBR,CDH11,CDON,CETN2,CH25H,CHI3L1,CHRM3,CHRM4,CKAP2L,CKB,CNR1,COCH,COL4A3,CRYM,CSMD1,CXCL10,CYP51A1,DPYSL5,DTNA,ECRG4,EFHC1,EGR1,FABP7,FDXR,FGF12,FGFR1,FGFR2,FLNA,FOS,GABRB1,GAL,GCK,GJB1,GLI1,GNGT1,GPT2,GRIK1,IGFBP1,IGFBP5,IGSF10,…
Cell-To-Cell Signaling and Interaction,Nervous System Development and Function	Neurotransmission	2.73e-07	0.415	ADCY8,ALS2,AMPH,CA8,CACNA1G,CACNB2,CAMK4,CCKBR,CD24,CDH11,CHRM3,CLSTN3,CNR1,DTNA,EPS8,FGF12,FOSB,FOXO1,GAL,GRIA2,GRIK1,HCRTR1,HIF1A,JPH3,KCNH2,KCNJ8,KCNMB1,LGMN,LPAR3,LRRC4C,MYO5B,NDP,NTRK2,P2RX2,PFN1,PLAT,PTPRD,SERPINE2,SH3GL2,SHANK1,SLC1A3,SLC5A7,SLITRK5,SNAP25,TMOD2,UNC13B,WASF1
Cellular Movement	Chemotaxis	2.83e-07	1.856	A2M,ACTN1,AGR2,AGTR1,ANGPTL2,BAIAP2L1,BMP4,C3,C5,CCL21,CCL3,CCL4,CCL8,CCN1,CCN3,CDH13,CH25H,CHI3L1,CNR1,COL4A3,CXCL1,CXCL10,CXCL12,CXCL2,CXCL9,F10,FGFR1,GFRA1,IL12A,IL17B,IL4R,INHBA,LGMN,LPAR3,MUC1,MYLK,MYO5B,NR4A1,NRP2,OSR1,PENK,PFN1,PLAT,PRKG1,PTGES,RGS1,RIPOR2,RXFP1,SEMA3E,SLIT2,SPP1,SRF,THBS1,THBS4,TIAM1
Cancer,Gastrointestinal Disease,Organismal Injury and Abnormalities	Oral cancer	2.93e-07		ACTA1,ACTC1,ACTN2,ADAMTS6,ADGRB3,ARVCF,ATP13A4,ATP2C2,BMP4,CACNA1G,CACNA1S,CACNB2,CCL21,CCL8,CD200R1L,CDH11,CDH13,CFL2,CFTR,CHI3L1,CNN1,COL11A1,COL22A1,COL4A4,COL5A3,COL7A1,CSMD1,CXCL1,CXCL10,CXCL12,CXCL2,DCN,DMRT2,DNAJB5,DOK6,DUSP22,EMILIN2,FANCD2,FGF12,FGFR1,FGFR2,FGL2,FRZB,GDA,GPRC5A,GRIA2,GRIK1,HIF1A,HIGD1B,IFI16,IGFBP3,IGFBP5,INHBA,ITGA8,JPH1,KCNV1,KLHL33,KLK1,KLRC1,LAMB3,LMOD1,LRP1B,LTBP4,M…
Gastrointestinal Disease,Inflammatory Disease,Organismal Injury and Abnormalities	Inflammatory bowel disease	3.04e-07		ADAMTS6,AGTR1,ALOX12,ANGPTL2,APCDD1,APOD,C3,C7,CA4,CAMK4,CDC42EP3,CDH13,CHP2,CHRDL2,CKB,CKMT1A,COL7A1,CSMD1,CXCL1,CXCL10,CXCL2,CXCL9,CYP51A1,DAPP1,DES,DMBT1,DPP10,EGR1,F10,F5,FANK1,FGFR2,FOS,FUT1,GABRB1,GSDMB,HKDC1,HSD11B1,IGFBP5,IRF6,ITGB7,LPP,LRP1B,LRRTM3,LYVE1,MEDAG,MFSD2A,MUC1,MYO5B,NTRK2,OCLN,PCSK5,PI3,PLN,PRDM1,PTGIR,PTPRD,RGS1,RSPO3,S1PR5,SLC15A1,SPDEF,SPP1,STRA6,TC2N,TNFRSF18,TOX,TRIP13,Z…
Cancer,Organismal Injury and Abnormalities	Papillary neoplasm	3.31e-07	-1.709	ADRB3,ANGPTL1,ANGPTL2,APOD,BMP7,BTC,C16orf89,CD24,CDC42EP3,CHI3L1,CKB,COCH,COL12A1,CRABP1,CXCL1,CXCL12,DCN,DIRAS3,DTNA,EGR1,FABP4,FCGBP,FGF18,FGFR1,FGFR2,FOXO1,GLI1,HIF1A,HK2,HSD11B1,IDH1,IGF2BP3,IGFBP1,IGFBP2,IGFBP5,IHH,INHBA,LDHA,MFAP5,mir-145,mir-218 (includes others),MST1R,NR4A1,NTRK2,OCLN,OXTR,P4HA3,PAMR1,PDLIM7,POSTN,SERPINE2,SFRP1,SLC7A5,SLIT2,SPP1,SRF,STRA6,TG,THBS1,TLX2,TNFSF10,TPM2,TUBB…
Cellular Movement	Cellular infiltration by myeloid cells	3.31e-07	1.209	ADAMTS13,ADRB3,C1QTNF6,C2,C3,C5,CCL21,CCL3,CCL4,CCN1,CFTR,CHI3L1,CLEC4E,CMA1,CNR1,COL4A3,CXCL10,CYP26A1,FABP4,FOS,GLI1,HIF1A,IRF6,KLK1,MASP1,MUC1,MYLK,NR4A1,PCOLCE2,PLAT,PRDM1,PRKG1,PTGES,PTGIR,RSPO3,SEMA3E,SERPINC1,SFRP1,SGMS2,SLIT2,SPDEF,SPP1,TNFRSF18,TNFSF10,ZBP1
Cancer,Gastrointestinal Disease,Organismal Injury and Abnormalities	Proximal colorectal carcinoma	3.32e-07		ABLIM3,ACTL7B,ACTN2,ADAMTS8,ADCY8,ADD2,ADGB,ADGRB3,ALS2,AOC3,AQP1,AQP4,ARHGAP1,ARHGEF18,ARHGEF38,ARVCF,ASAH2,ATP13A4,ATP2B2,ATP2C2,B4GALNT1,B4GALNT4,BCAS3,C1QL3,C1QTNF3,C1QTNF6,C2,C3,C4BPA,CACNA1G,CAMK4,CCKBR,CDC123,CDC42EP3,CDCA7,CDH13,CERKL,CHRM3,CHST2,CHST9,COL11A1,COL12A1,COL4A3,COL4A4,COL5A3,COL7A1,CORO6,CPXM1,CRIPTO,CRYBG2,CSMD1,CYP51A1,DMBT1,DNAI1,DSTN,DTNA,DZANK1,EGR1,ELAPOR1,ENO4,EPB41L3…
Cancer,Organismal Injury and Abnormalities	Papillary adenocarcinoma	3.51e-07		ANGPTL1,APOD,BMP7,BTC,C16orf89,CD24,CDC42EP3,CHI3L1,CKB,COCH,COL12A1,CRABP1,CXCL1,CXCL12,DCN,DIRAS3,DTNA,FABP4,FCGBP,FGF18,FGFR1,FGFR2,FOXO1,HIF1A,HK2,HSD11B1,IDH1,IGF2BP3,IGFBP1,IGFBP2,IGFBP5,INHBA,LDHA,MFAP5,mir-145,mir-218 (includes others),NR4A1,NTRK2,OCLN,OXTR,P4HA3,PAMR1,PDLIM7,POSTN,SERPINE2,SFRP1,SLC7A5,SLIT2,SPP1,SRF,STRA6,TG,THBS1,TLX2,TNFSF10,TPM2,TUBB4A
Cellular Development,Connective Tissue Development and Function,Skeletal and Muscular System Development and Function,Tissue Development	Differentiation of osteoblasts	3.66e-07	0.194	BMP4,BMP7,CCN1,CCN3,CDK1,DKK2,FGF18,FGFR1,FGFR2,FOS,FRZB,GDPD2,GLI1,HIF1A,IFI16,IGFBP5,IHH,INHBA,JUNB,MKX,MN1,NPPC,OCLN,PDLIM7,POSTN,PTHLH,RORB,SFRP1,SMOC1,SPP1,TMEM64,WNT5B,WNT7B
Cellular Growth and Proliferation,Connective Tissue Development and Function,Tissue Development	Proliferation of connective tissue cells	3.65e-07	1.403	ACTA2,AGTR1,AQP1,ARHGAP1,BMP4,BTC,BTK,CCN1,CCN3,CDH11,CDH13,CDK1,CDKN2B,CFTR,CHI3L1,CIB1,CNR1,COL12A1,CRIPTO,CXCL12,DCN,FANCD2,FDXR,FGF18,FGFR1,FGFR2,FOS,FOSB,FOXO1,FST,GGT1,GLI1,HIF1A,IDH1,IGFBP1,IGFBP3,IGFBP5,IHH,IL4R,IRF6,JUNB,KCNJ8,KRT17,LDHA,MN1,MST1R,NPPC,PLAT,POSTN,PTGES,PTGFR,PTHLH,SFRP1,SPP1,TACC1,TGFB1I1,TNFSF10,TNMD,WNT16,WNT2,WNT5B,ZBP1,ZFP36
Connective Tissue Development and Function,Tissue Development	Growth of connective tissue	3.65e-07	1.715	ACTA2,AGTR1,AQP1,ARHGAP1,BMP4,BTC,BTK,CCN1,CCN3,CDH11,CDH13,CDK1,CDKN2B,CFTR,CHI3L1,CIB1,CNR1,COL12A1,CRIPTO,CXCL12,DCN,FANCD2,FDXR,FGF18,FGFR1,FGFR2,FOS,FOSB,FOXA3,FOXO1,FST,GGT1,GLI1,HIF1A,IDH1,IGF2BP3,IGFBP1,IGFBP3,IGFBP5,IHH,IL4R,IRF6,JUNB,KCNJ8,KRT17,LDHA,MN1,MST1R,NPPC,PLAT,POSTN,PTGES,PTGFR,PTHLH,SFRP1,SPP1,SRF,TACC1,TGFB1I1,TNFSF10,TNMD,WNT16,WNT2,WNT5B,ZBP1,ZFP36
Cellular Development,Cellular Growth and Proliferation,Nervous System Development and Function,Tissue Development	Proliferation of neuronal cells	3.74e-07	1.245	A2M,ALS2,B4GALNT1,BMP4,BMP7,BTC,BTG2,CALB1,CAMK2B,CAMK4,CD24,CDK1,CDON,CHST2,CNR1,CSRP1,CXCL12,CXCL9,DOK6,DPYSL5,EGR1,FABP7,FGF18,FGFR1,FGFR2,GAL,GFRA1,GJB1,HIF1A,IGFBP2,INPP1,KIF2A,KLK1,KNDC1,LRRC4C,MYO10,NDE1,NTRK2,PAK5,PCSK1N,PLAT,PRLR,RAPH1,RTN1,SERPINE2,SLIT2,SNAP25,SPP1,SRF,TENM1,THBS1,TIAM1,TMOD2,TNFRSF19
Cell Morphology	Shape change of neurites	3.74e-07	0.602	A2M,ABI3BP,BMP7,CAMK2B,CAMK4,CCDC141,CCL21,CCN1,CNR1,CSRP1,CXCL12,DPYSL5,EGR1,EPS8,FGFR1,FGFR2,FOS,GDA,GOT1L1,KIF2A,KNDC1,MYO10,MYO5B,NDP,NR2F1,NRP2,NTRK2,PFN1,PLAT,PLPPR5,PRKG1,PRSS12,RAPH1,SEMA3E,SH3GL2,SHANK1,SLIT2,SRF,TIAM1,TMOD2,TRIM9,WASF1,WNT7A
Hereditary Disorder,Immunological Disease,Organismal Injury and Abnormalities	Familial autoimmune disease	3.75e-07		ADAMTS8,AGTR1,APOBEC3H,BLK,BTK,C3,CA14,CCL21,CD59,COL12A1,COL4A3,COL4A4,COL7A1,COL9A3,CXCL9,DGAT2,EGR1,F10,FST,GADD45G,IER2,IFI6,LBH,MUC1,MX1,RNF213,TAGLN,TG,TRIM63
Organismal Injury and Abnormalities	Mediastinal lesion	3.83e-07	-1.047	ACTC1,AGTR1,APOD,BTC,BTK,C3,CDK1,CDON,CIB1,COL4A4,CXCL1,DCN,DES,DTNA,EGR1,FGFR1,FGFR2,HIF1A,HSD11B1,HSPB8,IGFBP1,IGFBP3,IL4R,KRT17,LIMS2,LPL,LRP1B,MB,MME,MYOCD,MYPN,NTRK2,P4HA3,PLAT,PLN,POSTN,PRKG1,PTGIR,RAMP2,RDH10,RGS1,SGCA,SGCG,SPP1,TLN1,TLX2,TUBB4A
Cancer,Gastrointestinal Disease,Organismal Injury and Abnormalities	Rectosigmoid neoplasm	3.85e-07		ABI3BP,ACTN1,ACTN2,AKAP6,AMPH,ANKS4B,AOC3,APOD,ARSL,ASPG,ATP13A5,ATP1A2,ATP2B2,ATP2B4,ATP6V1G3,BMP4,BMP7,C1QTNF3,C7,CACNA1G,CACNB2,CCDC141,CDK1,CDKN2B,CERKL,COL11A1,COL22A1,COL4A3,COL4A4,CREB3L4,CSMD1,CXCL1,CXCL2,DCN,DMBT1,DMPK,DPP10,EGR1,F5,FABP4,FAP,FGFR1,FGFR2,FLNB,FNDC1,FOS,FRZB,FSIP2,GFRA1,GNGT1,GPC5,GPLD1,HIF1A,ITGA7,ITIH4,JPH2,KCNH2,KLHL8,KNDC1,KRT17,LMOD1,LRP1B,LRRTM3,MAN1C1,MDGA2,MEDAG,M…
Organismal Injury and Abnormalities,Reproductive System Disease	Abnormal morphology of reproductive system	3.87e-07	1.645	ADGB,AMPH,AQP1,AQP4,ASZ1,BCAS3,BMP4,BMP7,C3,CAMK4,CDKN2B,CFTR,CREB3L4,CYP26A1,EGR1,FANCD2,FGFR2,FOS,GADD45G,GAL,GATA5,GGT1,GLI1,HSD11B1,HSD17B4,INHBA,ITGB7,JPH1,KLK1,LBH,LPAR3,MAGEL2,MANBA,MST1R,NABP1,NKD1,OCLN,OSBP2,OSR1,OXTR,PCSK6,PRDM1,RHCG,RSPO3,SCARA5,SERPINE2,SETD3,SH3GL2,SLC30A2,SLIT2,TACR3,TDRD6,TDRD9,TFAP2C,TGFB1I1,WNT2,WNT7A
Cancer,Gastrointestinal Disease,Organismal Injury and Abnormalities	Right colon tumor	3.87e-07		ABLIM3,ACTL7B,ACTN2,ADAMTS8,ADCY8,ADD2,ADGB,ADGRB3,ALS2,AOC3,AQP1,AQP4,ARHGAP1,ARHGEF18,ARHGEF38,ARVCF,ASAH2,ATP13A4,ATP2B2,ATP2C2,B4GALNT1,B4GALNT4,BCAS3,C1QL3,C1QTNF3,C1QTNF6,C2,C3,C4BPA,CACNA1G,CAMK4,CCKBR,CDC123,CDC42EP3,CDCA7,CDH13,CERKL,CHRM3,CHST2,CHST9,COL11A1,COL12A1,COL4A3,COL4A4,COL5A3,COL7A1,CORO6,CPXM1,CRIPTO,CRYBG2,CSMD1,CYP51A1,DMBT1,DNAI1,DSTN,DTNA,DZANK1,EGR1,ELAPOR1,ENO4,EPB41L3…
Cancer,Gastrointestinal Disease,Organismal Injury and Abnormalities	Colon cancer proximal to the splenic flexure	3.87e-07		ABLIM3,ACTL7B,ACTN2,ADAMTS8,ADCY8,ADD2,ADGB,ADGRB3,ALS2,AOC3,AQP1,AQP4,ARHGAP1,ARHGEF18,ARHGEF38,ARVCF,ASAH2,ATP13A4,ATP2B2,ATP2C2,B4GALNT1,B4GALNT4,BCAS3,C1QL3,C1QTNF3,C1QTNF6,C2,C3,C4BPA,CACNA1G,CAMK4,CCKBR,CDC123,CDC42EP3,CDCA7,CDH13,CERKL,CHRM3,CHST2,CHST9,COL11A1,COL12A1,COL4A3,COL4A4,COL5A3,COL7A1,CORO6,CPXM1,CRIPTO,CRYBG2,CSMD1,CYP51A1,DMBT1,DNAI1,DSTN,DTNA,DZANK1,EGR1,ELAPOR1,ENO4,EPB41L3…
Organismal Injury and Abnormalities	Wound	4.06e-07	0.236	ACTA2,AQP1,ARHGAP1,B4GALNT1,C3,C5,CCL3,CFTR,CNN2,EGR1,EHF,FGFR1,FGFR2,FST,HIF1A,IGFBP5,IL4R,INHBA,JUNB,MASP1,PENK,PLAT,POSTN,PTGES,SPP1,TG,THBS1,TIAM1,TINAGL1,VIL1
Ophthalmic Disease,Organismal Injury and Abnormalities	Retinal degeneration	4.08e-07	0.715	ARHGEF18,ATP2C2,B4GALNT1,BMP4,BMP7,C2,C3,C5,CA4,CACNA2D4,CCL8,CDH13,CERKL,CETN2,CHRM3,CNN2,COCH,COL2A1,COL4A4,CRYGS,CXCL9,GNGT1,GUCA1A,HIF1A,HKDC1,MFSD2A,MYO10,NDP,NTRK2,PCDH9,PCSK6,PDE6H,PLAT,PTGFR,RGS1,SEMA3E,SLC1A3,SLC4A7,SLC9B1,STRA6,TRAPPC9,TTLL5,WDR19,WHRN
Cancer,Organismal Injury and Abnormalities	Subcutaneous tumor	4.07e-07	-0.436	ACTC1,ACTN4,APOLD1,ARSL,BAIAP2L1,BLK,BTG2,CCL21,CCN1,CD24,CDC42EP3,CDH17,CHI3L1,CHRDL2,COL12A1,COL2A1,COL7A1,CRABP2,CSMD1,FGF18,FGFR1,FGFR2,FOS,FOXO1,GGT1,GPRC5A,GPX2,GRIA2,HIF1A,HSD17B6,IGF2BP3,IGFBP5,IL17B,INHBA,KCNG1,LDHA,LTBP1,LYVE1,mir-145,MST1R,MUC1,NR2F1,NR4A1,NR4A2,NRP2,OXTR,POSTN,PPP2R2B,PTPRR,RAMP2,RBPMS,RIPOR2,RORB,SCARA5,SERPINC1,SFRP1,SLC7A5,SMPD3,STAG3,TFAP2C,THBS1,TINAGL1,TNFSF10,T…
Cancer,Organismal Injury and Abnormalities,Reproductive System Disease	HER2-negative breast cancer	4.11e-07		ADAMDEC1,ADAMTS5,AGR2,CCN3,CDH11,CDK1,CHST1,CXCL10,CXCL2,CXCL9,ECRG4,EGR1,EPS8,FAP,FGFR1,FGFR2,FNDC1,FOS,FRZB,GPRC5A,HIF1A,HMGB3,IGF2BP3,IGFBP2,IGFBP3,INHBA,JUNB,KCNE4,mir-145,MTUS2,MUC1,MX1,MYH11,NTRK2,PCDH9,PLAT,POSTN,PTHLH,RGS17,RHCG,RSAD2,SFRP1,SPDEF,SPP1,THBS1,TLN1,TNFSF10,TRIP13,TUBB4A,WEE1
Cellular Development,Connective Tissue Development and Function,Tissue Development	Differentiation of bone cells	4.46e-07	-0.067	BMP4,BMP7,BTK,C3,C5,CAMK4,CCL3,CCN1,CCN3,CDK1,CST6,DKK2,FGF18,FGFR1,FGFR2,FOS,FRZB,GDPD2,GLI1,HIF1A,IFI16,IGFBP5,IHH,INHBA,JUNB,mir-218 (includes others),MKX,MN1,NPPC,OCLN,PDLIM7,POSTN,PRDM1,PTHLH,RORB,SFRP1,SMOC1,SPP1,TMEM64,TNFSF10,VAPB,WNT5B,WNT7B
Cancer,Organismal Injury and Abnormalities	Primary neoplasm	4.65e-07		ABI3BP,ACTA2,AGR2,ALPL,BLK,BTK,C2CD4B,CAP2,CCL21,CCN1,CD24,CDKN2B,CHI3L1,CHRM3,COL12A1,CYP26A1,DES,DMBT1,EBI3,FABP4,FGFR1,FGFR2,FLNA,FNDC1,FOXO1,GCK,GFRA1,GGT1,GLI1,IDH1,IGF2BP3,IGFBP3,IL4R,LDHA,MDGA2,mir-218 (includes others),MME,MSC,MST1R,MUC1,MYH11,NKD1,NTRK2,PAH,PCSK6,POSTN,PRDM1,PRLR,SFRP1,SPP1,SRF,TC2N,TGFB1I1,TUBB4A
Cellular Assembly and Organization,Organismal Development,Tissue Development	Formation of filaments	4.7e-07	0.295	A2M,ACTA1,ACTA2,ACTC1,ACTN1,ARHGEF18,BAIAP2L1,BMP4,CCL21,CDH11,CDH13,CHRM3,CXCL12,DES,DIRAS3,DSTN,FABP3,FCER1A,GALR2,GDA,GNG12,JUNB,KRT17,KRT75,LMOD1,mir-145,MME,MYADM,MYLK,NR4A1,PCSK1N,PFN1,PLAT,POSTN,SLIT2,SORBS1,SRF,TENM1,THBS1,THBS4,TIAM1,TNS1,TPM2,TUBB4A,VIL1,WASF1,ZYX
Organismal Injury and Abnormalities,Reproductive System Disease	Benign uterine disease	4.69e-07		ABHD1,ACTC1,AOC3,APOLD1,ARSL,ARVCF,CCL21,CCN1,CD24,CDC42EP3,CETN2,CHRDL2,CLSTN3,COL12A1,COL2A1,COL7A1,CRABP2,CSMD1,DPP10,ENO4,FGFR2,FLNA,FOS,FOXO1,GRIA2,HSD17B6,IGFBP5,IGSF10,IL17B,KCNB2,KCNG1,LRRC4C,LTBP1,LYVE1,MYADM,NR2F1,NR4A1,NR4A2,OR51E1,POSTN,PRLR,PSPH,PTPRR,RAMP2,RASL11B,RBPMS,RGMB,RHOBTB1,RORB,RYR3,SCARA5,SERPINC1,SFRP1,TFAP2C,TINAGL1,TNFSF10,TNS1,WEE1,WNT2,WNT5B,ZYX
Gastrointestinal Disease,Organismal Injury and Abnormalities	Oral lesion	4.75e-07		ACTA1,ACTC1,ACTN2,ADAMTS6,ADGRB3,ARVCF,ATP13A4,ATP2C2,BMP4,CACNA1G,CACNA1S,CACNB2,CCL21,CCL8,CD200R1L,CDH11,CDH13,CFL2,CFTR,CHI3L1,CNN1,COL11A1,COL22A1,COL4A4,COL5A3,COL7A1,CSMD1,CXCL1,CXCL10,CXCL12,CXCL2,DCN,DMRT2,DNAJB5,DOK6,DUSP22,EMILIN2,FANCD2,FGF12,FGFR1,FGFR2,FGL2,FRZB,GDA,GPRC5A,GRIA2,GRIK1,HIF1A,HIGD1B,IFI16,IGFBP3,IGFBP5,INHBA,ITGA8,JPH1,KCNV1,KLHL33,KLK1,KLRC1,LAMB3,LMOD1,LRP1B,LTBP4,M…
Neurological Disease,Organismal Injury and Abnormalities	Abnormal morphology of nervous system	4.8e-07	-0.683	ALPL,ALS2,ATP2B2,B4GALNT1,BMP4,C3,CALB1,CAMK4,CDH11,CDON,CETN2,CHI3L1,CKB,CLSTN3,CNR1,COL2A1,CXCL12,CYP26A1,DTNA,EFHC1,EGFLAM,EPB41L3,FGFR1,FGFR2,FRZB,FST,GAL,GALR2,GDPD2,GFRA1,GJB1,GLI1,GRIA2,GUCA1A,HIF1A,HSD11B1,IHH,IL12A,IL4R,KIF2A,KNDC1,LGMN,MANBA,MEOX1,MFSD2A,MME,NDE1,NDP,NR2F1,NR4A1,NR4A2,NTRK2,OCLN,PAK5,PCDH9,PCSK6,PFN1,PLAT,PPP1R3C,PTPN13,PTPRD,SERPINE2,SH3GL2,SHANK1,SHISA2,SLC1A3,SLC4A7,…
Cancer,Organismal Injury and Abnormalities,Reproductive System Disease	Estrogen receptor-negative breast cancer	5.01e-07		ADAMDEC1,ADAMTS5,AGR2,CCN3,CDH11,CDK1,CHST1,CXCL10,CXCL2,CXCL9,ECRG4,EGR1,EPS8,FAP,FGFR1,FGFR2,FNDC1,FOS,FRZB,GPRC5A,HIF1A,HMGB3,IGF2BP3,IGFBP2,IGFBP3,INHBA,JUNB,KCNE4,MUC1,MX1,MYH11,NTRK2,PCDH9,PLAT,POSTN,PRDM1,PTHLH,RGS17,RHCG,RSAD2,SFRP1,SPDEF,SPP1,THBS1,TLN1,TNFSF10,TRIP13,TUBB4A,WEE1
Organismal Injury and Abnormalities	Damage of genitourinary system	5.05e-07	0.058	ADAMTS13,ADRB3,AGTR1,ASAH2,BMP4,BMP7,C3,C5,CA13,CA14,CA4,CAMK4,CCN1,CD59,CNN2,DUSP2,EGR1,EPS8,FOS,GGT1,GPC5,HIF1A,IL4R,MEP1B,MFSD2A,MME,PLAT,RGMB,SPP1,THBS1,TLN1,TRIP13
Developmental Disorder,Gastrointestinal Disease,Hereditary Disorder,Organismal Injury and Abnormalities,Renal and Urological Disease,Skeletal and Muscular Disorders	Megacystis microcolon intestinal hypoperistalsis syndrome	5.25e-07		ACTG2,LMOD1,MYH11,MYL9,MYLK
Developmental Disorder,Gastrointestinal Disease,Hereditary Disorder,Organismal Injury and Abnormalities,Skeletal and Muscular Disorders	Visceral myopathy type 1	5.25e-07		ACTG2,LMOD1,MYH11,MYL9,MYLK
Cellular Movement,Skeletal and Muscular System Development and Function	Cell movement of smooth muscle cells	5.53e-07	0.538	A2M,CCL3,CCN1,CCN3,CXCL1,CXCL2,EGR1,FGFR1,FOXO1,HIF1A,IGFBP2,IGFBP3,IGFBP5,MYOCD,NKD1,NR4A1,PCSK5,PLAT,POSTN,PRKG1,PTPRD,RAMP2,SLIT2,SPP1,SRF,THBS1,TNFSF10
Cell-To-Cell Signaling and Interaction,Nervous System Development and Function	Synaptic transmission	5.57e-07	-0.55	ADCY8,ALS2,AMPH,CA8,CACNA1G,CACNB2,CAMK4,CCKBR,CD24,CDH11,CHRM3,CLSTN3,CNR1,DTNA,EPS8,FGF12,FOSB,GAL,GRIA2,GRIK1,HCRTR1,HIF1A,KCNMB1,LGMN,LPAR3,LRRC4C,MYO5B,P2RX2,PFN1,PLAT,PTPRD,SH3GL2,SHANK1,SLC1A3,SLC5A7,SLITRK5,SNAP25,TMOD2,UNC13B,WASF1
Cellular Function and Maintenance,Small Molecule Biochemistry	Homeostasis of metal ion	5.57e-07		ALPL,ATP13A4,ATP1A2,ATP2B2,ATP2B4,C5,C7,CALB1,CCKBR,CCL3,CCL8,CHP2,CXCL10,CXCL12,DMPK,FGFR1,HIF1A,JPH2,NPPC,PLN,PTHLH,PYGM,RYR3,SCARA5,SLC11A2,SLC1A3,SLC24A2,SLC30A2,SPP1,VAPB
Immunological Disease,Inflammatory Disease,Organismal Injury and Abnormalities	Atopic disease	5.65e-07		ABI3BP,ADRB3,BTK,C3,CAMK4,CCL21,CCNI2,CDH13,CHRM3,CHRM4,CST6,CXCL9,DUSP2,EFHC1,FABP4,FCER1A,FCGBP,FGFR2,FLNA,GRIA2,GSDMB,IDI1,IFI16,IL4R,ITGB7,JUNB,KLK1,KLK4,KRT15,KRT17,LGMN,LPL,LPP,MX1,MYL9,NR2F1,NR4A2,PRDM1,S100A2,S1PR5,SLC9B1,TMEM232,TNFSF10,TPSB2,ZFP36,ZYX
Cell-To-Cell Signaling and Interaction,Cellular Movement	Recruitment of cells	5.78e-07	1.521	ADAMTS13,AOC3,C3,C5,CCL21,CCL3,CCL4,CCN1,CHI3L1,CLEC4E,CNN2,CNR1,COCH,CXCL1,CXCL10,CXCL12,CXCL2,CXCL9,EGR1,FCER1A,FGFR1,FOS,GLI1,GPRC5A,HIF1A,IL12A,IRF6,ITGB7,KLK1,LPAR3,MME,MST1R,MUC1,PLAT,PTHLH,RASGRP2,SEMA3E,SFRP1,SLIT2,SPP1,THBS1,UNC13B
Neurological Disease,Organismal Injury and Abnormalities	Migraines	5.84e-07		ACTN1,ACTN4,ADGRB3,ADRB3,AGTR1,ATP1A2,BMP7,CA13,CA14,CA4,CACNA1G,CACNA1S,CACNA2D4,CACNB2,CDH13,CHRM3,CHRM4,CXCL1,F10,FST,GABRB1,GAL,GFRA1,GRIK1,INHBA,JUNB,KCNH2,KIF6,PLAT,PRKG1,PTPRD,RNF213,SLC35D2,SLC9B1,SNAP25,SORBS1
Hereditary Disorder,Neurological Disease,Organismal Injury and Abnormalities,Skeletal and Muscular Disorders	Hereditary neuromuscular disease	6.16e-07		A2M,ACTA1,ACTN1,ACTN2,ADGB,ADRB3,APOD,AQP1,AQP4,ATP1A2,ATP2B2,B4GALNT1,C3,C7,CACNA1G,CALB1,CAMK2B,CAMK4,CASQ1,CCKBR,CETN2,CHI3L1,CHRM3,CHRM4,CKB,CNR1,COCH,COL4A3,CRYM,CXCL10,CYP51A1,DTNA,ECRG4,EGR1,FABP7,FGF12,FOS,GABRB1,GNGT1,INPP1,ITIH4,JUNB,KCNAB2,KCNH2,LDHA,LMOD1,LPL,LPP,LRP1B,LRRC4C,LRRN1,MB,NR4A1,NR4A2,NTRK2,PCDH9,PDE4DIP,PDE6H,PDLIM7,PENK,PFN1,PSMB9,RASGEF1B,RASGRP2,RHOBTB3,RNF213,RTP4,RYR…
Cancer,Organismal Injury and Abnormalities,Tumor Morphology	Invasion of tumor	6.32e-07	0.086	ARHGEF18,BTC,CCN3,CD24,CDH17,CIB1,COL7A1,CRIPTO,CST6,CXCL1,CXCL12,CXCL2,FAP,FLNA,HIF1A,HMGB3,IGFBP5,KCNH2,mir-145,MST1R,PCSK6,POSTN,SFRP1,SLIT2,SPDEF,SPP1,SSX2IP,THBS1,TMPRSS4
Cancer,Organismal Injury and Abnormalities	Sarcoma	6.39e-07	-0.199	ACTA2,ADAMTS6,ADCY8,ADRB3,ALDH4A1,APOBEC3H,ATP2B4,C22orf46P,CACNA1S,CCN1,CDH11,CDKN2B,CFTR,CNN1,CNN2,CNR1,COL11A1,COL2A1,COL4A3,COL5A3,CRABP2,CXCL2,DCN,DMBT1,DUSP22,ELOVL2,F10,FAP,FCER1A,FCGBP,FDXR,FGFR1,FGFR2,FOS,FOXO1,GLI1,GPBAR1,GRB14,HK2,IDH1,IFITM5,IGFBP2,IGFBP3,IGFBP5,IL17B,IL4R,INHBA,IRF6,JPH2,KCNH2,KCP,LDHA,LPL,LRP1B,LRRC4C,LTBP4,MDGA2,mir-145,MME,MYLK,MYOCD,NMB,NTRK2,OSBPL3,PDE4DIP,PDPN,…
Cellular Development,Skeletal and Muscular System Development and Function,Tissue Development	Differentiation of muscle	6.63e-07	1.32	AARSD1,ACTA2,BCAT1,BMP4,BMP7,BTG2,C3,CCN3,CDON,CFTR,CRIPTO,CXCL9,DCN,DES,DMPK,EGR1,FGFR2,FOS,FOXO1,FZD7,IFI16,IGFBP3,IGFBP5,ITGA7,ITGA8,MAMSTR,mir-145,MKX,MYH11,MYOCD,NR4A1,NR4A2,RBM24,RBPMS2,RIPOR2,RXFP1,SETD3,SFRP1,SOSTDC1,SRF,SVIL,WNT7B
Connective Tissue Development and Function,Embryonic Development,Organismal Development,Skeletal and Muscular System Development and Function,Tissue Development	Morphology of bone	7.08e-07		ALPL,BMP4,CALB1,CAMK4,CCN3,CDK1,CNR1,COL12A1,COL2A1,DCN,FGF18,FLNB,FOS,FOXO1,FRZB,GGT1,HMX3,IFITM5,IGFBP2,IGFBP5,IHH,JUNB,MFAP5,MN1,NPPC,OCLN,OXTR,PFN1,POSTN,PRDM1,PRLR,PTHLH,SFRP1,SLC13A5,SOSTDC1,SPON1,SPP1,THBS1,TLE4,WNT16
Cell Morphology	Sprouting	7.43e-07	0.902	A2M,ABI3BP,ANGPTL2,AQP1,BCAS3,BMP4,BMP7,CAMK2B,CAMK4,CCL21,CCN1,CNR1,CSRP1,CXCL12,DCN,DPYSL5,EGR1,EMB,EPS8,FGFR1,FGFR2,FOS,GDA,GOT1L1,KIF2A,KNDC1,MYO10,MYO5B,NDP,NRP2,NTRK2,PFN1,PLAT,PLPPR5,PRKG1,PRSS12,RAPH1,SEMA3E,SH3GL2,SHANK1,SLIT2,SPP1,SRF,THBS1,TIAM1,TMOD2,TRIM9,UNC13B,WASF1,WNT7A
Embryonic Development,Organismal Development,Reproductive System Development and Function	Development of reproductive system	7.48e-07	-0.467	ADGB,AMPH,AQP4,ASZ1,ATP2B2,B4GALNT1,BMP4,BMP7,BTC,CAMK4,CIB1,CREB3L4,CRIPTO,CSMD1,CXCL12,CYP26A1,CYP51A1,DIRAS3,EGR1,ELAPOR1,FABP7,FANCD2,FGFR2,FOS,FOXA3,FST,GADD45G,GAL,GGT1,GLI1,HIF1A,HSD17B4,IGFBP1,IGFBP5,IHH,INHBA,LBH,MYOCD,NDP,NPPC,NR4A1,NTRK2,OSBP2,OSR1,OXTR,PLN,PRDM1,PRLR,PTHLH,RAMP2,RDH10,RHOBTB3,RSPO1,RXFP1,SFRP1,SLC30A2,SLIT2,SMPD3,SPP1,STRA6,TDRD6,TDRD9,TFAP2C,THBS1,TMEM232,TRIP13,TTLL…
Cellular Movement,Skeletal and Muscular System Development and Function	Migration of muscle cells	7.88e-07	0.092	CCN1,CCN3,CXCL1,CXCL2,EGR1,FGFR1,FOXO1,HIF1A,IGFBP2,IGFBP3,IGFBP5,MYOCD,NKD1,NR4A1,PCSK5,PLAT,POSTN,PRKG1,PTGIR,PTPRD,RAMP2,SLIT2,SPP1,SRF,THBS1,THBS4,TNFSF10
Cell-To-Cell Signaling and Interaction	Adhesion of blood cells	7.91e-07	1.469	A2M,ADAMTS13,ALOX12,AOC3,BMP7,BTK,C3,C5,CCL21,CCL3,CCL4,CCN1,CD24,CHST4,CIB1,CNR1,CXCL1,CXCL10,CXCL12,CXCL2,CXCL9,DCN,DMBT1,F10,FLNA,FOXO1,HIF1A,ICAM3,ITGA7,ITGB7,MYADM,ORM1,RASGRP2,RGS1,RIPOR2,SEMA3E,SLIT2,SMOC1,SPP1,THBS1,TLN1
Carbohydrate Metabolism	Quantity of carbohydrate	7.91e-07	0.72	ACTA1,ADRB3,ALX3,ATP2B2,BMP4,BTC,C1QTNF3,C2CD4B,C3,C5,CHRM3,CHST1,CHST2,CPA3,CXCL12,CYP26A1,DGAT2,ELAPOR1,FABP3,FABP4,FGFR1,FKBP1B,FOXO1,FXYD2,GAL,GCK,GGT1,GJB1,GRB14,HIF1A,HK2,HSD11B1,HSD17B13,IGFBP1,IGFBP3,IGFBP5,IL4R,INHBA,JUNB,LDHA,LPL,MAGEL2,MFSD2A,NPPC,NR4A1,NR4A2,PPP1R3C,PRLR,PTHLH,RNF213,SERPINC1,SFRP1,SGMS2,SLC13A5,SLC4A7,SLIT2,SPP1,TNFSF10,UGT2B17
Connective Tissue Disorders,Developmental Disorder,Hereditary Disorder,Immunological Disease,Organismal Injury and Abnormalities,Skeletal and Muscular Disorders	Ullrich congenital muscular dystrophy	8.05e-07		ADAMTS8,C3,CA14,CCL21,COL12A1,COL9A3,CXCL9,DGAT2,EGR1,F10,FST,GADD45G,IER2,TAGLN,TRIM63
Cell-To-Cell Signaling and Interaction,Hematological System Development and Function	Activation of blood cells	8.22e-07	0.219	ADAMTS13,ALS2,BLK,BTK,C3,C5,CAMK4,CCL21,CCL3,CCL4,CCL8,CD24,CD59,CFTR,CHI3L1,CLEC4E,CNR1,CXCL1,CXCL10,CXCL12,CXCL9,DAPP1,DUSP22,F10,F5,FCER1A,FOS,FOXO1,GJB1,HIF1A,HSD11B1,HSPB8,ICAM3,IGF2BP3,IGFBP2,IL12A,IL4R,INHBA,IRF6,KCNJ8,KLRC1,LTBP1,MFSD2A,mir-145,MME,MST1R,NR4A1,NR4A2,PDPN,PENK,PLAT,PRDM1,PRKG1,PSMB9,PTGES,PTGIR,RAB32,RARRES1,RSAD2,S1PR5,SERPINE2,SFRP1,SIGLEC1,SLC7A2,SPP1,SRF,TG,THBS1,TLN1,…
Cell-To-Cell Signaling and Interaction	Interaction of tumor cell lines	8.33e-07	1.679	ACTN4,BMP7,CCL21,CCL3,CCL4,CCN1,CCN3,CD24,CDH11,CDH17,CDK1,CHP2,CST6,CXCL10,CXCL12,CXCL9,DCN,DIPK2A,EGR1,F10,FBXO32,FGFR2,FLNA,FOS,FOXO1,FUT1,GJB1,IGFBP3,JUNB,LPL,MUC1,MUC13,NR4A1,OXTR,RAMP2,RASGRP2,SCIN,SLC7A5,SLIT2,SPDEF,SPP1,TGFB1I1,THBS1,TIAM1,TLN1,TNFRSF18,ZYX
Cellular Growth and Proliferation	Proliferation of vascular cells	8.49e-07	0.298	BMP4,BMP7,C3,CACNA1G,CCN1,CCN3,CDH13,COL4A3,CXCL1,CXCL10,CXCL12,EGR1,FABP4,FGF12,FGFR1,FOXO1,HIF1A,IGFBP2,IGFBP5,mir-145,mir-218 (includes others),MYADM,NDP,NKD1,NR4A1,NR4A2,NRP2,POSTN,PRKG1,PTGIR,PTHLH,SPP1,SRF,THBS1,TNFSF10,WNT7A,ZG16B
Cellular Movement	Cell movement of neuroglia	8.66e-07	0.675	AQP4,C5,CCL21,CCN1,CHI3L1,CKB,COL5A3,CXCL1,CXCL10,CXCL12,CXCL9,FZD7,ITGA7,MYLK,NTRK2,S1PR5,SLIT2,TIAM1,TNFRSF19
Cell-To-Cell Signaling and Interaction,Cellular Movement,Hematological System Development and Function,Immune Cell Trafficking	Recruitment of leukocytes	8.72e-07	1.694	ADAMTS13,AOC3,C3,C5,CCL21,CCL3,CCL4,CCN1,CHI3L1,CLEC4E,CNN2,CNR1,COCH,CXCL1,CXCL10,CXCL12,CXCL2,CXCL9,EGR1,FCER1A,FGFR1,FOS,GLI1,GPRC5A,HIF1A,IL12A,IRF6,ITGB7,LPAR3,MME,MST1R,MUC1,PLAT,RASGRP2,SEMA3E,SFRP1,SLIT2,SPP1,THBS1
Hereditary Disorder,Organismal Injury and Abnormalities,Skeletal and Muscular Disorders	Hereditary myopathy	8.78e-07	-1.611	ABLIM1,ACTA1,ACTA2,ACTC1,ACTG2,ACTN2,ADAMTS8,ADCY8,ADRB3,ALS2,ATP1A2,B4GALNT1,C3,CA14,CA4,CACNA1G,CACNA1S,CACNB2,CAP2,CASQ1,CCL21,CFL2,COL12A1,COL9A3,CXCL9,DES,DGAT2,DMPK,DTNA,EGR1,EXTL1,F10,FBXO32,FOXO1,FST,GADD45G,GJB1,GPT2,HIF1A,HSPB8,IER2,INHBA,ITGA7,JPH1,JPH2,KCNH2,KCNJ8,LIMS2,LMOD1,LPL,MB,mir-145,MME,MYH11,MYL3,MYL4,MYL9,MYLK,MYPN,PDLIM3,PLN,PYGM,RYR3,SEMA3E,SGCA,SGCG,SLC5A7,SLMAP,SMPX,SNAP…
Cancer,Organismal Injury and Abnormalities	Adenoma	9.27e-07	-1.139	ACTA2,ACTN4,ANGPTL1,APOD,BMP4,C1S,C3,CACNB2,CAMK2B,CCDC68,CCL21,CDH13,CDK1,CDKN2B,CHP2,CHRDL2,CHRM3,CMA1,CNR1,CSMD1,CXCL12,DCN,DGAT2,DMBT1,EGR1,EPB41L3,FABP3,FABP4,FANCD2,FGFR2,FOS,FOSB,FOXO1,FZD7,GRB14,GSTA3,INHBA,ITGA7,JUNB,KLK4,LAMB3,LTBP4,mir-145,MME,MYLK,MYOCD,NDE1,NKD1,PAH,PKIB,PLN,PRLR,PSMB9,PTGES,PTPRR,RYR3,SCARA5,SLC7A5,SLF1,SLIT2,SMPDL3A,SMTN,SRCAP,SYNPO2,TC2N,TDRD6,TG,THBS1,TUBB4A,WNT5B
Immunological Disease,Organismal Injury and Abnormalities	Atopy	9.41e-07	-0.106	ABI3BP,ADRB3,BTK,C3,CAMK4,CCL21,CCNI2,CDH13,CHRM3,CHRM4,CPA3,CST6,CXCL9,DUSP2,EFHC1,FABP4,FCER1A,FCGBP,FGFR2,FLNA,GRIA2,GSDMB,IDI1,IFI16,IL4R,ITGB7,JUNB,KLK1,KLK4,KRT15,KRT17,LGMN,LPL,LPP,MX1,MYL9,NR2F1,NR4A2,PAK5,PRDM1,S100A2,S1PR5,SLC9B1,TMEM232,TNFSF10,TPSB2,ZFP36,ZYX
Embryonic Development,Hair and Skin Development and Function,Organ Development,Organismal Development,Tissue Development	Formation of skin	9.44e-07	0.118	APCDD1,BMP4,BMP7,CDH11,CDK1,CFTR,CMA1,COL7A1,CRABP2,CST6,FGFR1,FGFR2,FLNB,FOS,FST,GFRA1,GJB5,GLI1,IGFBP5,INHBA,IRF6,JUNB,KRT15,KRT17,LAMB3,LDHA,PRDM1,PTHLH,RDH10,SLC39A2,SLITRK5,SNAP25,SOSTDC1,SRF,TFAP2C,TNFRSF19,TNFSF10,WNT16,WNT2,WNT7B,ZFP36
Cardiovascular Disease,Organismal Injury and Abnormalities	Abnormal aortic valve physiology	9.57e-07		A2M,ACTA1,ADAMTS5,AGTR1,AOC3,APOD,C3,C5,CA13,CA14,CA4,CACNA1S,CACNB2,CCN1,CHI3L1,COL12A1,COL2A1,DPYSL5,F10,GABRB1,GNG12,ITIH4,NDE1,PCOLCE2,PFN1,PLAT,POSTN,PTGES,PTHLH,SERPINC1,SPP1,THBS1,TMOD2
Hematological Disease,Immunological Disease,Organismal Injury and Abnormalities	Paraproteinemia	9.89e-07		ABLIM1,ADRB3,ALPL,AMPH,ARHGAP1,ATP13A4,ATP2B2,BCAT1,BTK,CCL3,CCL4,CD24,CDH13,CDK1,CDKN2B,CDON,CHRM3,CHRM4,COCH,CSMD1,CXCL1,CXCL12,DKK2,EGR1,F10,FANCD2,FGFR1,FGFR2,FGL2,FLNA,FOS,GABRB1,HIF1A,ICAM3,IDH1,IGFBP3,IGFBP5,KLHL33,LGMN,LPL,LPP,LRP1B,LTBP4,MME,MST1R,NTRK2,P2RX2,PCSK5,PDE4DIP,PRDM1,PSMB9,PTPRD,PTPRR,RAD9A,RBKS,RIMKLA,RNF213,SERPINC1,SGMS2,SMPDL3A,SRCAP,TC2N,TENT5C,TNFRSF18,TNS1,TUBB4A,VAPB
Cancer,Endocrine System Disorders,Organismal Injury and Abnormalities	Aldosterone producing adrenocortical adenoma	1e-06		ANGPTL1,APOD,C3,CACNB2,CCL21,CMA1,CXCL12,DCN,EGR1,FABP3,FOS,FOSB,GRB14,GSTA3,ITGA7,JUNB,MYLK,NDE1,SYNPO2,THBS1
Cellular Movement,Skeletal and Muscular System Development and Function	Cell movement of vascular smooth muscle cells	1e-06	0.959	CCL3,CCN1,CCN3,EGR1,FGFR1,FOXO1,HIF1A,IGFBP2,IGFBP5,NKD1,NR4A1,PCSK5,POSTN,PTPRD,RAMP2,SLIT2,SPP1,SRF,THBS1,TNFSF10
Cancer,Endocrine System Disorders,Organismal Injury and Abnormalities,Reproductive System Disease	Ovarian carcinoma	1e-06		ACTBL2,ACTN4,ADAMDEC1,ADAMTS6,ADD2,ADGB,ADGRB3,AKAP6,ALS2,ANKRD24,APCDD1,ARHGEF18,ATP13A5,ATP2C2,C3,C5,CA8,CAMK2B,CD24,CDK1,CFAP96,CHRM3,COL11A1,COL22A1,COL4A4,COL7A1,CRYBG2,CSMD1,CXCL1,CXCL12,DIRAS3,DSTN,DTNA,EGFLAM,ELAPOR1,EPB41L3,EPS8,ERICH5,FANCD2,FAP,FBXO17,FCGBP,FGF18,FGFR1,FGFR2,FLNA,FSIP2,GALNT16,GALNT17,GATA5,GLI1,GRIA2,HCRTR1,HK2,HSD11B1,HSD17B6,IDH1,IFI16,IGF2BP3,IGFBP2,IGSF10,INHBA,IR…
Cancer,Organismal Injury and Abnormalities,Renal and Urological Disease	Kidney clear cell tumor	1.03e-06		ABI3BP,ACSS1,ADRB3,APOD,ATP1A2,ATP2C2,ATP6V0A4,C1S,C2,CACNA1G,CACNA1S,CCL4,CCN1,CDC42EP3,CDKN2B,CFAP74,CHST2,CLDN10,COCH,COL11A1,COL12A1,COL7A1,CSMD1,CXCL1,CXCL12,CXCL2,DCN,DGAT2,DIRAS3,DMBT1,DMRT2,EHF,EMB,EXTL1,FABP7,FAM3B,FANCD2,FAP,FGFR1,FGFR2,FLNA,FOXO1,GLI1,GSDMB,HIF1A,HK2,HSD17B4,IDH1,IFI16,IGF2BP3,IGFBP1,IGFBP2,IGFBP3,IGFBP5,IGSF10,JARID2,JPH2,JUNB,KCNB2,KLHL13,KLK1,KLK4,KRT17,LAMB3,LDHA,L…
Cardiovascular Disease,Organismal Injury and Abnormalities	Disorder of coronary artery	1.03e-06		ABI3BP,ADRB3,AGTR1,ARVCF,ASZ1,BCAS3,C1QL3,C1S,C2,C5,CA13,CA14,CA4,CABLES2,CACNA1S,CACNB2,CDC123,CDH13,CFTR,CNR1,COL4A4,CORO6,DTNA,EGFLAM,ELOVL2,F10,FAM167A,FNDC1,FOS,FOXA3,GABRB1,GCK,GNGT1,GRIK1,HDGFL1,HOMER2,IGFBP3,ITIH4,KCNB2,KCNJ8,LMOD1,LPL,LRP1B,LTBP1,MYH11,OSBPL3,PCSK6,PDPN,PRKG1,PTGIR,RAPH1,RASGEF1B,RGS1,SCARA5,SCGN,SERPINC1,SGCG,SUSD2,TC2N,THBS1,TNS1,TRIM9,TUBB4A,WNK2
Neurological Disease,Organismal Injury and Abnormalities	Progressive neuropathy	1.05e-06		ACTC1,ADRB3,AGTR1,ALS2,APOD,AQP4,ATP2B2,BTC,BTK,C2,C3,C5,CA8,CCN1,CDC42EP3,CHI3L1,CHRM3,CHRM4,CNR1,CORO2A,CSMD1,CXCL1,CXCL10,CXCL12,CXCL9,CYP51A1,DMPK,DOK6,EGR1,EPB41L3,FABP3,FAM167A,FOXO1,FST,GABRB1,GAL,GFRA1,GJB1,GPC5,GPRC5A,HCRTR1,HSD17B4,IL12A,IL17B,INHBA,ITGA8,JPH3,KCNB2,KCNH2,KLHL13,LBH,LDHA,LMOD1,LPL,LPP,MANBA,MASP1,MDGA2,mir-145,mir-218 (includes others),MN1,MUC1,MX1,MYL3,MYO5B,NR4A2,NTRK…
Molecular Transport	Secretion of molecule	1.05e-06	-1.812	A2M,AQP1,BMP4,BMP7,BTC,BTK,C1QL3,C1QTNF6,C3,C5,CCKBR,CD59,CFTR,CHRM3,CNR1,CXCL10,CXCL12,CYP51A1,EGR1,FABP4,FCER1A,FOSB,FOXO1,FST,GAL,GCK,GFRA1,GPBAR1,GPLD1,GRIK1,HSD11B1,IL12A,INHBA,KCNJ8,LTBP4,MAGEL2,NMB,NTRK2,OXTR,P2RY14,PLIN5,PRKG1,PTGES,PTGIR,PTHLH,RSAD2,RSPO1,SGMS2,SMPD3,SNAP25,THBS1,TM6SF2,UNC13B,WNT7A
Developmental Disorder,Neurological Disease,Organismal Injury and Abnormalities	Demyelination	1.05e-06	-0.26	AGTR1,AQP4,B4GALNT1,BTC,BTK,C2,C3,C5,CCL3,CHRM3,CHRM4,CNR1,COL12A1,CSMD1,CXCL1,CXCL12,CYP51A1,DGAT2,EGR1,FAM167A,GABRB1,GAL,GJB1,GPC5,HCRTR1,HSD17B4,HSPB8,IL12A,INHBA,JPH1,KCNB2,KCNH2,LBH,LPP,MANBA,mir-145,MME,MX1,MYO5B,NTRK2,OCLN,PCSK5,PLAT,RGS1,RNF213,RSAD2,S1PR5,SLC5A7,SLC9B1,SNAP25,SPP1,SVIL,TPSB2,TSPAN2
Cardiovascular System Development and Function,Tissue Morphology	Permeability of vascular system	1.09e-06	0.507	ACTA2,AQP1,AQP4,B3GALT2,C3,C5,CCL3,CNR1,CXCL12,DTNA,EPS8,FZD7,GPBAR1,MYADM,MYLK,NDP,NR4A1,NTRK2,OCLN,PI16,PLAT,PRKG1,RAMP2,SERPINC1,SRF,THBS1,ZG16B
Cell-To-Cell Signaling and Interaction,Hematological System Development and Function,Immune Cell Trafficking	Adhesion of immune cells	1.09e-06	2.059	A2M,ADAMTS13,ALOX12,AOC3,BMP7,BTK,C3,C5,CCL21,CCL3,CCL4,CCN1,CD24,CHST4,CNR1,CXCL1,CXCL10,CXCL12,CXCL2,CXCL9,DCN,F10,FLNA,FOXO1,HIF1A,ICAM3,ITGA7,ITGB7,MYADM,ORM1,RASGRP2,RGS1,RIPOR2,SEMA3E,SLIT2,SMOC1,SPP1,THBS1,TLN1
Hereditary Disorder,Organismal Injury and Abnormalities,Renal and Urological Disease	Autosomal dominant kidney disease	1.09e-06		ACTA2,ACTN4,AGTR1,AOC3,C1S,C3,COL4A3,COL4A4,DSTN,EGR1,FGFR2,FST,IL4R,ITGA7,KCNMB1,MUC1,PLN,PPP1R3C,PRKG1,TAGLN
Cell-To-Cell Signaling and Interaction	Binding of blood cells	1.14e-06	1.338	A2M,ADAMTS13,ALOX12,AOC3,BMP7,BTK,C3,C5,CCL21,CCL3,CCL4,CCN1,CD24,CHST4,CIB1,CNR1,CXCL1,CXCL10,CXCL12,CXCL2,CXCL9,DCN,DMBT1,F10,F5,FLNA,FOXO1,HIF1A,ICAM3,ITGA7,ITGB7,MYADM,ORM1,PENK,RASGRP2,RGS1,RIPOR2,SEMA3E,SLIT2,SMOC1,SPP1,THBS1,TLN1,ULBP3
Cell-To-Cell Signaling and Interaction,Hematological System Development and Function	Binding of leukocytes	1.17e-06	1.864	A2M,ADAMTS13,ALOX12,AOC3,BMP7,BTK,C3,C5,CCL21,CCL3,CCL4,CCN1,CD24,CHST4,CNR1,CXCL1,CXCL10,CXCL12,CXCL2,CXCL9,DCN,F10,FLNA,FOXO1,HIF1A,ICAM3,ITGA7,ITGB7,MYADM,ORM1,PENK,RASGRP2,RGS1,RIPOR2,SEMA3E,SLIT2,SMOC1,SPP1,THBS1,TLN1,ULBP3
Gastrointestinal Disease,Inflammatory Disease,Organismal Injury and Abnormalities	Gastroenteritis	1.17e-06	-0.248	ADAMDEC1,AGR2,AGTR1,ALOX12,ANGPTL2,APCDD1,APOD,C3,C7,CA4,CAMK4,CDC42EP3,CHP2,CHRDL2,CHRM3,CHRM4,CKB,CKMT1A,CLEC4E,COL7A1,CXCL1,CXCL10,CXCL2,CXCL9,DAPP1,DES,DMBT1,DPP10,EBI3,F10,FCER1A,FGFR2,FOS,FOXO1,GABRB1,GPBAR1,GPX2,GSDMB,HIF1A,HKDC1,HSD11B1,IGFBP5,IL12A,ITGB7,LPP,LRP1B,LRRTM3,LYVE1,MEDAG,MFSD2A,MME,MUC1,MUC13,NTRK2,OCLN,PLN,PRDM1,PTGIR,RAPH1,RGS1,S1PR5,SMTN,SPDEF,SPP1,STRA6,TLN1,TNFRSF18,TRIP…
Cell-To-Cell Signaling and Interaction,Cellular Growth and Proliferation	Stimulation of cells	1.18e-06	0.503	BMP4,C3,C5,CACNA1G,CCL21,CCN1,CD24,CDKN2B,CLEC4E,CXCL10,CXCL12,FLNA,FOS,GAL,GCK,HCRTR1,HIF1A,IGFBP3,IL4R,INHBA,IRF6,KLRC1,KRT17,LDHA,MUC1,NRP2,NTRK2,PRKG1,PTGES,SPP1,STEAP1,TG,THBS1,TNFRSF18,TNFSF10
Embryonic Development,Organismal Development	Development of genitourinary system	1.18e-06	0.638	ACTN4,ADGB,AGTR1,AMPH,AQP1,AQP4,ARHGAP1,ASZ1,ATP2B2,B4GALNT1,BMP4,BMP7,BTC,C5,CAMK4,CFTR,CHRM3,CIB1,COL4A3,COL4A4,CREB3L4,CRIPTO,CSMD1,CXCL12,CYP26A1,CYP51A1,DIRAS3,EGR1,ELAPOR1,FABP7,FANCD2,FGFR1,FGFR2,FOS,FOXA3,FREM1,FST,GADD45G,GAL,GFRA1,GGT1,GLI1,HIF1A,HSD17B4,IGFBP1,IGFBP2,IGFBP5,IHH,INHBA,ITGA8,LBH,LPL,MYOCD,NABP1,NDP,NPPC,NR4A1,NTRK2,OSBP2,OSR1,OXTR,PCSK5,PLN,PRDM1,PRLR,PTHLH,RAMP2,RDH10,R…
Cancer,Gastrointestinal Disease,Organismal Injury and Abnormalities	Left colon adenocarcinoma	1.2e-06		ABI3BP,ACTA1,ACTN1,ACTN2,AKAP6,AMPH,ANKRD24,ANKS4B,AOC3,ASPG,ATP13A5,ATP1A2,ATP2B2,B3GALT2,BMP4,BMP7,C1QTNF3,CACNA1G,CACNA2D4,CACNB2,CAVIN4,CD200R1L,CERKL,COL4A3,COL4A4,CREB3L4,CSMD1,DMBT1,DMPK,EGR1,EPB41L3,F5,FDXR,FGFR1,FGFR2,FLNA,FNDC1,FSIP2,GLI1,GNGT1,GPC5,GPLD1,GRIK1,ITGA7,ITIH4,KCNH2,KLHL8,KNDC1,LMOD1,LRP1B,LRRN1,LRRTM3,MAN1C1,MDGA2,MEDAG,MRAP2,MST1R,MYL3,MYL9,MYO10,MYOCD,MYPN,NHS,NR4A1,OSBP…
Connective Tissue Disorders,Immunological Disease,Inflammatory Disease,Inflammatory Response,Organismal Injury and Abnormalities,Skeletal and Muscular Disorders	Rheumatoid arthritis	1.2e-06	1.165	ACTA1,ACTA2,ALOX12,ALPL,BLK,BMP4,BTC,BTK,C1QTNF6,C2,C3,C5,CCL21,CCL3,CCL4,CCL8,CD24,CDA,CDC42EP3,CDH11,CHI3L1,CLEC4E,COCH,COL2A1,CSMD1,CXCL1,CXCL10,CXCL12,CXCL2,CXCL9,DUSP2,F10,FABP4,FGFR2,FGL2,FOS,FOSB,FOXO1,FRZB,GABRB1,GPC5,GSDMB,HIF1A,HSPB8,ICAM3,IGFBP5,IL4R,LBH,LTBP1,MASP1,MME,NR4A1,NR4A2,NTRK2,PPIL6,PPP1R1C,PRDM1,PRKG1,PSMB9,PTGES,RAMP2,RGS22,RHOBTB3,SERPINC1,SLC7A2,SPP1,THBS1,TNFRSF18,TNFSF…
Cardiovascular Disease,Organismal Injury and Abnormalities	Arrhythmia	1.2e-06	0.692	ACTC1,ACTN2,ADRB3,AGTR1,AKAP6,APOLD1,ATP1A2,CACNA1G,CACNA1S,CACNB2,CAMK4,CCDC141,CDC42EP3,CHI3L1,CHRM3,CHRM4,DES,DIRAS3,DMPK,F10,FBXO32,FKBP1B,FLNA,GABRB1,GSDMB,IGFBP2,KCNH2,KCNJ8,KCNMB1,LYVE1,MYH11,MYL3,MYL4,MYOCD,NTRK2,PLAT,PLN,PTGFR,SERPINC1,SLC35F1,SLC9B1,SLMAP,SPON1,SPP1,TUBB4A
Cancer,Gastrointestinal Disease,Organismal Injury and Abnormalities	Oral squamous cell carcinoma	1.2e-06		ACTA1,ACTC1,ACTN2,ADAMTS6,ADGRB3,ARVCF,ATP13A4,ATP2C2,BMP4,CACNA1G,CACNA1S,CCL8,CD200R1L,CDH11,CDH13,CFL2,CFTR,CHI3L1,CNN1,COL11A1,COL22A1,COL5A3,COL7A1,CSMD1,CXCL1,CXCL10,CXCL12,CXCL2,DCN,DMRT2,DNAJB5,DOK6,DUSP22,EMILIN2,FANCD2,FGFR1,FGFR2,FGL2,FRZB,GDA,GPRC5A,GRIA2,GRIK1,HIF1A,HIGD1B,IFI16,IGFBP3,IGFBP5,INHBA,ITGA8,JPH1,KLHL33,KLK1,KLRC1,LMOD1,LRP1B,LTBP4,MAGEL2,MASP1,MFAP5,MFSD2A,MTMR7,NR4A2,O…
Cancer,Organismal Injury and Abnormalities	Head squamous cell carcinoma	1.2e-06		ACTA1,ACTC1,ACTN2,ADAMTS6,ADGRB3,ARVCF,ATP13A4,ATP2C2,BMP4,CACNA1G,CACNA1S,CCL8,CD200R1L,CDH11,CDH13,CFL2,CFTR,CHI3L1,CNN1,COL11A1,COL22A1,COL5A3,COL7A1,CSMD1,CXCL1,CXCL10,CXCL12,CXCL2,CXCL9,DCN,DMRT2,DNAJB5,DOK6,DUSP22,EMILIN2,FANCD2,FGFR1,FGFR2,FGL2,FRZB,GDA,GPRC5A,GRIA2,GRIK1,HIF1A,HIGD1B,IFI16,IGFBP3,IGFBP5,INHBA,ITGA8,JPH1,KLHL33,KLK1,KLRC1,LMOD1,LRP1B,LTBP4,MAGEL2,MASP1,MFAP5,MFSD2A,MTMR7,N…
Cancer,Organismal Injury and Abnormalities,Reproductive System Disease,Skeletal and Muscular Disorders	Uterine smooth muscle tumor	1.2e-06		ACTC1,APOLD1,ARSL,CCL21,CCN1,CD24,CDC42EP3,CHRDL2,COL12A1,COL2A1,COL7A1,CRABP2,CSMD1,FOS,FOXO1,GRIA2,HSD17B6,IGFBP5,IL17B,KCNG1,LTBP1,LYVE1,NR2F1,NR4A1,NR4A2,POSTN,PTPRR,RAMP2,RBPMS,RORB,SCARA5,SERPINC1,SFRP1,TFAP2C,TINAGL1,TNFSF10,TNS1,TUBB4A,WEE1,WNT2,WNT5B,ZYX
Cell Morphology,Cellular Development,Cellular Growth and Proliferation,Nervous System Development and Function,Organismal Development,Tissue Development	Morphogenesis of neurons	1.2e-06	0.745	A2M,ABI3BP,ADGRB3,ALS2,BMP4,BMP7,BTG2,CAMK2B,CAMK4,CCL21,CCN1,CD24,CIB1,CKB,CNR1,CSRP1,CXCL12,DPYSL5,EGR1,EPB41L3,EPS8,FGFR1,FGFR2,FLNA,FOS,GALR2,GDA,GFRA1,GOT1L1,INHBA,KIF2A,KNDC1,LRRC4C,MFSD2A,MYO10,MYO5B,NDP,NR2F1,NRP2,NTRK2,PFN1,PLAT,PLPPR5,PRKG1,PRSS12,PTPRD,RAPH1,SEMA3E,SERPINE2,SFRP1,SH3GL2,SHANK1,SLC11A2,SLC1A3,SLIT2,SLITRK5,SNAP25,SRF,TENM4,THBS4,TIAM1,TLX2,TMOD2,TOX,TRIM9,TSPAN2,WASF1,W…
Connective Tissue Disorders,Organismal Injury and Abnormalities,Skeletal and Muscular Disorders	Abnormal morphology of bone	1.26e-06	-0.717	ALPL,ARHGAP1,BMP4,BMP7,CCN3,CDON,CETN2,COL11A1,COL12A1,COL2A1,CYP26A1,CYP51A1,DCN,DMRT2,EGR1,FGFR2,FLNB,FOS,FREM1,FRZB,FST,GGT1,HIF1A,HMX3,IFITM5,IGFBP1,IHH,INHBA,MEOX1,MFAP5,MN1,NKD1,NPPC,OCLN,PTHLH,RDH10,SCIN,SETD3,SFRP1,SLC4A7,SMPD3,SPON1,SPP1,TLE4,WNT7A,ZFHX4
Cell-To-Cell Signaling and Interaction,Hematological System Development and Function	Aggregation of blood cells	1.29e-06	1.368	ADAMTS13,ALOX12,ANGPTL2,BMP7,BTK,C3,C5,CD24,CSRP1,CXCL10,CXCL12,CXCL9,DMBT1,EMILIN2,FLNA,HIF1A,ICAM3,IGFBP1,MYL9,MYLK,PDPN,PLAT,PRKG1,PTGIR,RASGRP2,SERPINC1,SERPINE2,SMOC1,THBS1,TLN1
Neurological Disease,Organismal Injury and Abnormalities	Progressive motor neuropathy	1.31e-06		ACTC1,ADRB3,AGTR1,ALS2,APOD,AQP4,ATP2B2,BTC,BTK,C2,C3,C5,CA8,CCN1,CDC42EP3,CHI3L1,CHRM3,CHRM4,CNR1,CORO2A,CSMD1,CXCL1,CXCL10,CXCL12,CXCL9,CYP51A1,DMPK,DOK6,EGR1,EPB41L3,FABP3,FAM167A,FOXO1,FST,GABRB1,GAL,GFRA1,GPC5,GPRC5A,HCRTR1,HSD17B4,IL12A,IL17B,INHBA,ITGA8,JPH3,KCNB2,KCNH2,KLHL13,LBH,LDHA,LMOD1,LPL,LPP,MANBA,MASP1,MDGA2,mir-145,mir-218 (includes others),MN1,MUC1,MX1,MYL3,MYO5B,NR4A2,NTRK2,OCL…
Gastrointestinal Disease,Inflammatory Disease,Inflammatory Response,Organismal Injury and Abnormalities	Colitis	1.34e-06	-0.307	ADAMDEC1,AGR2,AGTR1,ALOX12,ANGPTL2,APCDD1,APOD,C3,C7,CA4,CAMK4,CDC42EP3,CHP2,CHRDL2,CKB,CKMT1A,CLEC4E,COL7A1,CXCL1,CXCL10,CXCL2,CXCL9,DAPP1,DES,DMBT1,DPP10,EBI3,F10,FCER1A,FGFR2,FOS,FOXO1,GABRB1,GPBAR1,GPX2,GSDMB,HKDC1,HSD11B1,IGFBP5,IL12A,ITGB7,LPP,LRP1B,LRRTM3,LYVE1,MEDAG,MFSD2A,MME,MUC1,MUC13,NTRK2,OCLN,PLN,PRDM1,PTGIR,RGS1,S1PR5,SPP1,STRA6,TLN1,TNFRSF18,TRIP13,ZBP1
Embryonic Development,Organismal Development	Development of abdomen	1.35e-06	0.501	ACTN4,AGTR1,AQP1,AQP4,ARHGAP1,BMP4,BMP7,C5,CAMK4,CCL3,CDH17,CDKN2B,COL4A3,COL4A4,CSMD1,CYP26A1,CYP51A1,EGR1,FGFR1,FGFR2,FLNA,FOS,FREM1,FST,GADD45G,GFRA1,GGT1,GPBAR1,HIF1A,HSD11B1,IGFBP1,IGFBP2,IHH,INHBA,ITGA8,JARID2,LDHA,MYOCD,NPPC,NR4A1,NTRK2,OSR1,PCSK5,PCSK6,PLAT,PRDM1,RDH10,RSPO1,RSPO3,SFRP1,SLIT2,SMPD3,SPDEF,SPP1,STRA6,THBS1,TOX,WNT7A,WNT7B
Cellular Development	Epithelial-mesenchymal transition	1.35e-06	0.529	ACTA2,ACTN4,ANGPTL2,BMP7,CAMK2B,CCL8,CCN1,CDH11,CDK1,COL9A3,CXCL12,CXCL9,FGFR1,FGFR2,FLNA,FOXO1,FZD7,GATA5,GFRA1,GLI1,GPX2,HIF1A,IDH1,IGF2BP3,IGFBP2,INHBA,LDHA,mir-145,MST1R,MYL9,NR4A2,NTRK2,OCLN,ORM1,POSTN,S100A2,SERPINE2,SPP1,THBS1,TLN1,TNFSF10,WNT16,WNT2
Cardiovascular Disease,Neurological Disease,Organismal Injury and Abnormalities,Skeletal and Muscular Disorders	Cardiac fibrillation	1.36e-06		ACTN2,ADRB3,AGTR1,AKAP6,APOLD1,ATP1A2,CACNA1S,CACNB2,CDC42EP3,CHI3L1,CHRM3,CHRM4,DIRAS3,F10,FBXO32,FKBP1B,GABRB1,GSDMB,IGFBP2,KCNH2,KCNJ8,KCNMB1,LYVE1,MYH11,MYL4,MYOCD,NTRK2,PLAT,PLN,SERPINC1,SLC35F1,SLC9B1,SPON1,SPP1,TUBB4A
Infectious Diseases,Organismal Injury and Abnormalities	Severe COVID-19	1.37e-06		APOD,C3,C4BPA,C5,CCL3,CCL4,CIB1,CXCL10,F5,FLNA,FOS,GPLD1,IER2,IFI44,IFI6,ITIH4,JUNB,MX1,ORM1,PFN1,PLBD1,RSAD2,SIGLEC1,TUBB4A
Hematological System Development and Function,Tissue Morphology	Quantity of myeloid cells	1.37e-06	0.048	ADAMDEC1,ADD2,ADRB3,AGR2,AOC3,AQP1,B4GALNT1,BMP4,C1QL3,C3,C5,CAMK4,CCL3,CCL8,CD24,CDH11,CDH13,CDK1,CFTR,CIB1,CLEC4E,CNN2,CXCL12,DCN,EBI3,FAP,FCER1A,FLNA,HIF1A,HMGB3,HSD11B1,IGFBP1,IGFBP3,IHH,IL12A,IL4R,INHBA,IRF6,ITGB7,JARID2,LDHA,LGMN,MFAP5,mir-218 (includes others),MUC13,NR4A1,PI3,PLAT,PRKG1,PROM2,PTGES,PTGIR,S1PR5,SEMA3E,SLC11A2,SLC7A2,SORBS1,SPP1,THBS1,TLE4,TLN1,TNFSF10,ZFP36
Cancer,Organismal Injury and Abnormalities	Mixed neoplasia	1.39e-06		ACTN4,ADAMDEC1,ADD2,ADGB,ADGRB3,AKAP6,ALS2,ANKRD24,AQP1,ARHGEF18,ATP13A5,ATP6V0A4,C5,CACNA1G,CDK1,CFTR,CHRM3,CIB1,COL11A1,COL22A1,COL2A1,COL4A4,COL7A1,CPXM1,CRYBG2,CSMD1,CXCL1,CXCL12,CYP51A1,DOK6,DSTN,EPB41L3,FABP7,FBXO17,FGFR1,FGFR2,FOS,FSIP2,FXYD2,GALNT16,GATA5,HK2,HSD17B4,HSD17B6,IDH1,IGFBP5,IGSF10,IL4R,IRF6,ITGA8,JPH2,KCNB2,KCNE4,KCNV1,KIF6,KNDC1,KRT17,KRT75,LRRN1,LTBP4,LY6G6C,MANBA,MEOX1,MEP…
Cancer,Gastrointestinal Disease,Organismal Injury and Abnormalities	Descending colon/sigmoid colon adenocarcinoma	1.39e-06		ABI3BP,ACTA1,ACTN1,ACTN2,AKAP6,AMPH,ANKS4B,AOC3,ASPG,ATP13A5,ATP1A2,ATP2B2,B3GALT2,BMP4,BMP7,C1QTNF3,CACNA1G,CACNB2,CERKL,COL4A3,COL4A4,CREB3L4,CSMD1,DMBT1,DMPK,EGR1,F5,FGFR1,FGFR2,FLNA,FNDC1,FSIP2,GLI1,GNGT1,GPC5,GPLD1,ITIH4,KCNH2,KLHL8,KNDC1,LMOD1,LRRN1,LRRTM3,MAN1C1,MDGA2,MEDAG,MRAP2,MST1R,MYL3,MYL9,MYO10,MYPN,NHS,NR4A1,OSBPL3,PAK5,PCSK5,PDE4DIP,PDLIM7,PLEKHG4,PROM2,PRUNE2,PTPRD,RHCG,RIMKLA,RI…
Cardiovascular System Development and Function,Cellular Movement	Migration of vascular endothelial cells	1.4e-06	0.919	BMP4,BTC,C3,C5,CCN1,CDH13,CNN2,CXCL1,CXCL12,EGR1,FLNB,FOXO1,HIF1A,IGFBP1,NDP,NR4A1,NR4A2,ORM1,PRKG1,SEMA3E,SLIT2,SPP1,THBS1,THBS4,TNFSF10,WNT7A,ZG16B
Cardiovascular Disease,Organismal Injury and Abnormalities	Atrial fibrillation or flutter	1.4e-06		ACTC1,ADRB3,AGTR1,AKAP6,APOLD1,ATP1A2,CACNA1S,CACNB2,CDC42EP3,CHI3L1,CHRM3,CHRM4,DIRAS3,F10,FBXO32,FKBP1B,GABRB1,GSDMB,IGFBP2,KCNH2,KCNMB1,LYVE1,MYH11,MYL4,MYOCD,NTRK2,PLAT,PLN,SERPINC1,SLC35F1,SLC9B1,SPON1,SPP1,TUBB4A
Organismal Injury and Abnormalities,Renal and Urological Disease	Acute kidney injury	1.44e-06	0	ADRB3,ASAH2,C5,CA13,CA14,CA4,CAMK4,CCN1,CNN2,DUSP2,EGR1,FOS,GGT1,HIF1A,MME,RGMB,SPP1,TRIP13
Hematological Disease,Immunological Disease,Organismal Injury and Abnormalities	B-cell chronic lymphoproliferative disorder	1.45e-06		ACTA2,ACTL7B,ADD2,ADGRB3,ALOX12,BTG2,BTK,CCL3,CCL4,CDC42EP3,CDK1,CKAP2L,COL12A1,COL2A1,COL4A4,COL7A1,CXCL9,DOK6,DUSP2,EGFLAM,FAM3B,FGFR1,FOXO1,FREM1,FZD7,GATA5,GLI1,JAKMIP2,JARID2,JPH2,KCNH2,KLHL13,KRTAP11-1,LPP,LRP1B,MME,MSMO1,NTRK2,PCSK1N,PPM1M,PSPH,PTPRD,RASGEF1B,SHANK1,SLC24A2,SPDEF,TACR3,TMEM45B,TRAPPC9,UNC13B,ZNF621,ZYX
Cardiovascular Disease,Organismal Injury and Abnormalities	Arrhythmia of atrium	1.49e-06		ACTC1,ADRB3,AGTR1,AKAP6,APOLD1,ATP1A2,CACNA1S,CACNB2,CCDC141,CDC42EP3,CHI3L1,CHRM3,CHRM4,DIRAS3,F10,FBXO32,FKBP1B,GABRB1,GSDMB,IGFBP2,KCNH2,KCNMB1,LYVE1,MYH11,MYL4,MYOCD,NTRK2,PLAT,PLN,SERPINC1,SLC35F1,SLC9B1,SPON1,SPP1,TUBB4A
Cancer,Organismal Injury and Abnormalities	Clear cell neoplasm	1.52e-06		ABI3BP,ACSS1,ADRB3,APOD,ATP1A2,ATP2C2,ATP6V0A4,C1S,C2,CACNA1G,CACNA1S,CCL4,CCN1,CDC42EP3,CDKN2B,CFAP74,CHST2,CLDN10,COCH,COL11A1,COL12A1,COL7A1,CSMD1,CXCL1,CXCL12,CXCL2,DCN,DGAT2,DIRAS3,DMBT1,DMRT2,EHF,EMB,EXTL1,FABP7,FAM3B,FANCD2,FAP,FGFR1,FGFR2,FLNA,FOXO1,GLI1,GSDMB,HIF1A,HK2,HSD17B4,IDH1,IFI16,IGF2BP3,IGFBP1,IGFBP2,IGFBP3,IGFBP5,IGSF10,JARID2,JPH2,JUNB,KCNB2,KLHL13,KLK1,KLK4,KRT17,LAMB3,LDHA,L…
Cardiovascular Disease,Organismal Injury and Abnormalities	Hypertension of blood vessel	1.52e-06	1.172	ADD2,ADRB3,AGTR1,AQP1,CA13,CA14,CA4,CPA3,CXCL10,F10,FABP4,FGF12,FOXO1,GABRB1,IGFBP3,INHBA,KLK1,LTBP1,MME,PAH,PLAT,POSTN,PRKG1,PTGIR,PTPRD,RGS1,SERPINC1,SPP1,TNFSF10,WNT7A
Cancer,Hematological Disease,Immunological Disease,Organismal Injury and Abnormalities	T-cell malignant neoplasm	1.53e-06	0.559	ABLIM1,ADAMTS6,AIFM3,AQP1,ARSL,ATP13A4,C3,CACNA2D4,CACNB2,CASQ1,CCL8,CCN1,CD24,CDCA7,CDH11,CDH13,CDON,CFAP74,CFTR,CHRM3,COL12A1,COL2A1,CORO6,CSMD1,CXCL10,CXCL12,CXCL2,CXCL9,CYP26A1,DCN,DMBT1,DTNA,DUSP2,DUSP22,EBI3,EGR1,FANK1,FCGBP,FDXR,FGFR1,FGFR2,FNDC1,FOS,FSIP2,GASK1B,GJB4,GLI1,HIF1A,HK2,IDH1,IFI16,IFI44,IFI6,IGSF10,JARID2,JPH2,JUNB,KCNE4,KCNRG,KIAA0408,KIF2A,KLK4,KLRC1,KNDC1,KRT75,LAMB3,LRP1B,…
Cancer,Hematological Disease,Immunological Disease,Organismal Injury and Abnormalities	Plasma cell dyscrasia	1.55e-06		ABLIM1,ADRB3,ALPL,AMPH,ARHGAP1,ATP13A4,ATP2B2,BCAT1,BTK,CCL3,CCL4,CD24,CDH13,CDK1,CDKN2B,CDON,CHRM3,CHRM4,COCH,CSMD1,CXCL1,CXCL12,DKK2,EGR1,F10,FANCD2,FGFR1,FGFR2,FGL2,FLNA,FOS,GABRB1,HIF1A,ICAM3,IDH1,IGFBP3,IGFBP5,KLHL33,LGMN,LPL,LPP,LRP1B,LTBP4,MME,MST1R,NTRK2,P2RX2,PCSK5,PDE4DIP,PRDM1,PSMB9,PTPRD,PTPRR,RAD9A,RBKS,RIMKLA,RNF213,SERPINC1,SMPDL3A,SRCAP,TC2N,TENT5C,TNFRSF18,TNS1,TUBB4A,VAPB
Cell Morphology,Cellular Assembly and Organization,Cellular Development,Cellular Function and Maintenance,Cellular Growth and Proliferation,Nervous System Development and Function,Organismal Development,Tissue Development	Neuritogenesis	1.56e-06	0.745	A2M,ABI3BP,ADGRB3,ALS2,BMP4,BMP7,BTG2,CAMK2B,CAMK4,CCL21,CCN1,CD24,CIB1,CKB,CNR1,CSRP1,CXCL12,DPYSL5,EGR1,EPB41L3,EPS8,FGFR1,FGFR2,FLNA,FOS,GALR2,GDA,GFRA1,GOT1L1,INHBA,KIF2A,KNDC1,LRRC4C,MFSD2A,MYO10,MYO5B,NDP,NR2F1,NRP2,NTRK2,PFN1,PLAT,PLPPR5,PRKG1,PRSS12,PTPRD,RAPH1,SEMA3E,SERPINE2,SFRP1,SH3GL2,SHANK1,SLC11A2,SLIT2,SLITRK5,SNAP25,SRF,TENM4,THBS4,TIAM1,TLX2,TMOD2,TOX,TRIM9,TSPAN2,WASF1,WEE1,WNT…
Cell Death and Survival,Organismal Injury and Abnormalities	Apoptosis of prostate cancer cell lines	1.59e-06	0.464	ALOX12,BMP7,CD24,DIRAS3,EGR1,EHF,FOS,FOXO1,FST,GADD45G,GATA5,HIF1A,HSPB8,IGFBP1,IGFBP3,IGFBP5,INHBA,KCNRG,mir-145,MME,NR4A1,NTRK2,RAD9A,STEAP1,TLN1,TMPRSS4,TNFSF10
Organismal Development	Growth of vessel	1.59e-06	-1.051	AGTR1,BMP4,BMP7,CACNA1G,CCN1,CCN3,CHI3L1,CNR1,CXCL12,EGR1,FGF12,FOXO1,GPBAR1,HIF1A,HSD11B1,IGFBP2,IGFBP5,INHBA,ITGA7,KLK1,LIMS2,mir-145,MYADM,NDP,NKD1,NPPC,NR4A1,POSTN,PRKG1,PTHLH,SPP1,SRF,TNFSF10
Immunological Disease,Neurological Disease,Organismal Injury and Abnormalities	Autoimmune neurological disorder	1.62e-06	0.837	AGTR1,B3GALT2,BTC,BTK,C1QTNF6,C2,C3,C5,CAMK4,CCL3,CD24,CD59,CH25H,CHRM3,CHRM4,CLEC4E,CNR1,CSMD1,CXCL1,CXCL12,CYP51A1,DPP10,DUSP22,EBI3,EGR1,FAM167A,GABRB1,GAL,GALR2,GPC5,HCRTR1,HIF1A,HSD17B4,IDI1,IL12A,INHBA,KCNB2,KCNH2,LBH,LPP,MANBA,mir-145,MSMO1,MTMR7,MX1,MYLK,MYO5B,NR4A1,NR4A2,NTRK2,OCLN,PCDH9,PCSK5,PLAT,PRDM1,PSMB9,PTGES,RGS1,RNF213,RSAD2,RTN1,S1PR5,SLC1A3,SLC9B1,SLITRK5,SNAP25,SPP1,SVIL,SYND…
Dermatological Diseases and Conditions,Organismal Injury and Abnormalities	Chronic skin disorder	1.71e-06		ACTA2,BTK,C3,C5,CD24,CHRM3,CHRM4,CNN1,CRABP2,CST6,CXCL1,CXCL10,CXCL9,CYP51A1,DKK2,FOS,FRZB,HIF1A,IER2,IL4R,KRT15,KRT17,MX1,NRP2,PI3,POSTN,S100A2,TAGLN,WNT7B,ZFP36
Immunological Disease,Organismal Injury and Abnormalities	Immediate hypersensitivity	1.76e-06	-0.106	ABI3BP,ADRB3,BTK,C3,CAMK4,CCL21,CCNI2,CDH13,CHRM3,CHRM4,CPA3,CST6,CXCL9,DUSP2,EFHC1,FABP4,FCER1A,FCGBP,FGFR2,FLNA,GRIA2,GSDMB,IDI1,IFI16,IL4R,ITGB7,JUNB,KLK1,KLK4,KRT15,KRT17,LGMN,LPL,LPP,MX1,MYL9,NR2F1,NR4A2,PRDM1,S100A2,S1PR5,SLC9B1,TMEM232,TNFSF10,TPSB2,ZFP36,ZYX
Cellular Development,Cellular Growth and Proliferation,Nervous System Development and Function,Tissue Development	Growth of neurites	1.76e-06	1.349	A2M,ALS2,B4GALNT1,BMP4,BMP7,CALB1,CAMK2B,CAMK4,CDK1,CHST2,CNR1,CSRP1,CXCL12,CXCL9,DOK6,DPYSL5,EGR1,FABP7,FGF18,FGFR1,FGFR2,GAL,GFRA1,GJB1,HIF1A,INPP1,KIF2A,KLK1,KNDC1,LRRC4C,MYO10,NTRK2,PAK5,PCSK1N,PLAT,RAPH1,RTN1,SERPINE2,SLIT2,SNAP25,SRF,TENM1,THBS1,TIAM1,TMOD2,TNFRSF19
Cell Morphology,Cellular Assembly and Organization,Cellular Development,Cellular Function and Maintenance,Cellular Growth and Proliferation,Embryonic Development,Nervous System Development and Function,Organismal Development,Tissue Development	Branching of neurites	1.76e-06	1.179	A2M,ABI3BP,BMP7,CAMK2B,CAMK4,CCL21,CCN1,CNR1,CSRP1,CXCL12,DPYSL5,EGR1,EPS8,FGFR1,FGFR2,FOS,GDA,GOT1L1,KIF2A,KNDC1,MYO10,MYO5B,NDP,NRP2,NTRK2,PFN1,PLAT,PLPPR5,PRKG1,PRSS12,RAPH1,SEMA3E,SH3GL2,SHANK1,SLIT2,SRF,TIAM1,TMOD2,TRIM9,WASF1,WNT7A
Organismal Injury and Abnormalities,Organismal Survival	Perinatal death	1.78e-06	0.325	ACTN4,AKAP6,ARHGAP1,BMP4,BMP7,CDON,COL12A1,COL2A1,CXCL12,CYP26A1,DCN,DGAT2,DMRT2,F10,F5,FANCD2,FGFR2,FOS,FST,GFRA1,GLI1,HSD17B4,IDH1,IHH,INHBA,JPH1,JUNB,KIF2A,LPL,LTBP1,MAGEL2,MAMSTR,MEOX1,MN1,MYH11,NR2F1,NR4A2,NTRK2,PDPN,PFN1,PLN,PTGES,PTHLH,PTPRD,RARRES1,SH3GL2,SLC1A3,SLIT2,SNAP25,SOSTDC1,UNC13B,WNT2,WNT7B,ZFHX4
Cell Morphology,Cellular Development	Branching of cells	1.82e-06	1.296	A2M,ABI3BP,ANGPTL2,AQP1,BMP4,BMP7,CAMK2B,CAMK4,CCL21,CCN1,CNR1,CSRP1,CXCL12,DCN,DPYSL5,EGR1,EPS8,FGFR1,FGFR2,FOS,GDA,GOT1L1,KIF2A,KNDC1,MYO10,MYO5B,NDP,NRP2,NTRK2,PFN1,PLAT,PLPPR5,PRKG1,PRLR,PRSS12,RAPH1,SEMA3E,SH3GL2,SHANK1,SLIT2,SPP1,SRF,TIAM1,TMOD2,TRIM9,WASF1,WNT7A
Cell-To-Cell Signaling and Interaction	Binding of tumor cell lines	1.91e-06	1.525	ACTN4,BMP7,CCL21,CCL3,CCL4,CCN1,CCN3,CD24,CDH17,CDK1,CHP2,CST6,CXCL10,CXCL12,CXCL9,DCN,DIPK2A,EGR1,F10,FBXO32,FGFR2,FLNA,FOS,FOXO1,FUT1,IGFBP3,JUNB,LPL,MUC1,MUC13,NR4A1,OXTR,RAMP2,RASGRP2,SCIN,SLC7A5,SLIT2,SPDEF,SPP1,TGFB1I1,THBS1,TIAM1,TLN1,TNFRSF18,ZYX
Embryonic Development,Organismal Development,Skeletal and Muscular System Development and Function	Mineralization of bone	1.91e-06	0.43	ALPL,BMP4,BMP7,CCL3,CCN1,COL12A1,COL2A1,DKK2,FGFR2,FLNB,FST,HIF1A,IFITM5,IHH,OSR1,PDLIM7,POSTN,PRLR,PTHLH,SGMS2,SMPD3,SOSTDC1,SPP1
Cellular Development,Cellular Function and Maintenance,Cellular Growth and Proliferation	Assembly of cells	1.94e-06	0.922	ACTC1,ADAMTS8,ANGPTL1,BMP4,C3,CAVIN4,CCN1,CDH13,CDK1,COL4A3,CXCL1,CXCL10,CXCL12,EGR1,FABP4,FGFR1,FGFR2,FOXO1,FUT1,FZD7,HIF1A,IGFBP1,IGFBP3,IHH,IL4R,INHBA,mir-218 (includes others),NDP,NR4A1,NR4A2,NRP2,PTGIR,SERPINC1,SPP1,SRF,THBS1,THBS4,TIAM1,TNFSF10,TNMD,WNT2,WNT7A,ZG16B
Connective Tissue Development and Function,Skeletal and Muscular System Development and Function	Bone mineral density	1.95e-06	-0.145	ALPL,ARHGAP1,CALB1,CAMK4,CDK1,CNR1,COL2A1,DCN,DKK2,EGR1,FLNB,FOS,FOXO1,FRZB,MFAP5,POSTN,PRDM1,PRLR,PTHLH,RAMP2,SETD3,SFRP1,SOSTDC1,SPP1
Cancer,Cellular Development,Cellular Growth and Proliferation,Organismal Injury and Abnormalities,Tumor Morphology	Proliferation of cancer cells	2.01e-06	0.8	APCDD1,BMP7,BTG2,BTK,CCL3,CCN1,CCN3,CHI3L1,CST6,CXCL1,CXCL12,DCN,EGR1,FGF18,FGFR1,FOS,FOXO1,GFRA1,GPC5,HIF1A,HMGB3,IGFBP1,IGFBP3,INHBA,LDHA,mir-145,MST1R,MUC1,MUC13,NR4A1,NR4A2,PLAT,PTHLH,PTPN13,SFRP1,SLC4A7,SPDEF,SPINK7,SPP1,THBS1,TNFSF10
Cardiovascular Disease,Organismal Injury and Abnormalities,Respiratory Disease	Pulmonary vascular disease	2.01e-06	1.231	ADAMTS13,ADRB3,AGTR1,AQP1,CA13,CA14,CA4,CPA3,CXCL10,F10,F5,FABP4,FGF12,FOXO1,GABRB1,IGFBP3,INHBA,KLK1,LTBP1,MB,MME,PAH,PLAT,POSTN,PRKG1,PTGIR,PTPRD,RGS1,SERPINC1,SPP1,TNFSF10,WNT7A
Cancer,Gastrointestinal Disease,Organismal Injury and Abnormalities	Esophagus tumor	2.05e-06		ABLIM1,ACTL7B,ACTN2,ADGRB3,ADRB3,AGTR1,AKAP6,ALX3,ASZ1,B4GALNT4,BAIAP2L1,C4BPA,C7,CDH11,CDK1,CHRM3,CHRM4,CHST4,COL11A1,COL22A1,COL4A4,CORO2A,CXCL1,CXCL2,DIPK2A,ECRG4,EMILIN2,F5,FABP3,FAM3B,FGFR1,FGFR2,GABRB1,GLI1,HK2,HSD17B4,HSD17B6,ICAM3,IDH1,IFI16,IFI6,IGSF10,INHBA,ITGB7,JARID2,JUNB,KIF6,KLK1,KNDC1,KRT17,LRP1B,LTBP4,MDGA2,mir-145,MUC1,MYLK,NTRK2,OSR1,P4HA3,PAH,PCDH9,PDLIM7,PLPPR5,POSTN,PPP1R3C,…
Organismal Injury and Abnormalities	Calcinosis	2.07e-06	-2.408	A2M,ACTA1,ADAMTS5,ALPL,AOC3,APOD,BMP7,C3,C5,CCN1,CCN3,CHI3L1,COL12A1,COL2A1,CYP51A1,DES,DPYSL5,F10,GNG12,ITIH4,MKX,NDE1,OCLN,PCOLCE2,PFN1,PLAT,POSTN,PTGES,PTHLH,SPP1,THBS1,TMOD2,TNFSF10
Dermatological Diseases and Conditions,Organismal Injury and Abnormalities	Burn	2.07e-06		ADRB3,COL11A1,COL12A1,COL22A1,COL2A1,COL4A3,COL4A4,COL5A3,COL7A1,COL9A3,CXCL12,CYP51A1,F10,SERPINC1
Cellular Movement,Skeletal and Muscular System Development and Function	Migration of smooth muscle cells	2.08e-06	0.261	CCN1,CCN3,CXCL1,CXCL2,EGR1,FGFR1,FOXO1,HIF1A,IGFBP2,IGFBP3,IGFBP5,MYOCD,NKD1,NR4A1,PCSK5,PLAT,POSTN,PRKG1,PTPRD,RAMP2,SLIT2,SPP1,SRF,THBS1,TNFSF10
Organismal Injury and Abnormalities,Respiratory Disease	Chronic pulmonary disease	2.09e-06		ABLIM3,ADRB3,AGTR1,AKAP6,ARHGEF38,ATP2C2,BCAS3,BMP4,BTC,CA13,CA14,CA4,CDC123,CDH11,CFTR,CHRM3,CHRM4,CNR1,CSMD1,CXCL1,CXCL10,CXCL9,CYP51A1,DMRT2,EGR1,FGFR1,FGFR2,FLNA,GABRB1,GATA5,GLI1,IL4R,ITGA8,KCNMB1,LPAR3,LTBP4,MDGA2,MN1,MYLK,MYPN,NDP,NRP2,PAMR1,PDPN,PTGIR,RSPO3,SCARA5,SLMAP,SMPD3,SMTN,SPP1,TENM4,TNS1,WNT7A
Organismal Injury and Abnormalities,Reproductive System Disease	Peritoneal endometriosis	2.14e-06		APCDD1,APOD,C3,CKB,CRABP2,DCN,ECRG4,HIF1A,KRT17,SFRP1,THBS1
Cell Death and Survival,Organismal Injury and Abnormalities	Apoptosis of tumor cell lines	2.16e-06	0.895	AATF,ACTN4,ADAMTS6,ALOX12,ALS2,ARVCF,BMP4,BMP7,BTG2,BTK,C3,C5,CABLES2,CALB1,CAMK4,CAVIN3,CCN1,CD24,CD59,CDC42EP3,CDK1,CDON,CERKL,CIB1,CKB,CLDN10,CNN2,CNR1,CRABP2,CRIPTO,CXCL10,CXCL12,CYP26A1,DIRAS3,DKK2,EGR1,EHF,EMILIN2,FAP,FBXO32,FDXR,FGFR1,FGFR2,FLNB,FOS,FOSB,FOXO1,FST,FUT1,GADD45G,GAL,GALR2,GATA5,GGT1,GLI1,GPX2,GRIA2,GSDMB,GSTA1,HIF1A,HK2,HSPB8,ICAM3,IFI16,IFI6,IGF2BP3,IGFBP1,IGFBP3,IGFBP5,IL1…
Connective Tissue Disorders,Inflammatory Disease,Organismal Injury and Abnormalities,Skeletal and Muscular Disorders	Rheumatic disease of joint	2.17e-06	0.284	ADRB3,ALOX12,CACNA2D4,CDH11,CH25H,CNR1,COL11A1,COL2A1,ECRG4,F10,FGF18,FGFR1,FOXO1,FRZB,GABRB1,IGFBP1,ITGA7,LPP,LTBP1,MN1,PLAT,POSTN,PTGIR,SLC1A3,SNAP25,TNFSF10,TUBB4A
Cardiovascular System Development and Function,Organismal Development,Tissue Development	Development of endothelial tissue	2.17e-06	0.649	ADAMTS8,ALOX12,ANGPTL1,BMP4,C3,CCN1,CDH13,CDK1,COL4A3,CXCL1,CXCL10,CXCL12,EGR1,FABP4,FGFR1,FGFR2,FOXO1,FUT1,FZD7,HIF1A,IGFBP1,IGFBP3,IHH,IL4R,INHBA,mir-218 (includes others),NDP,NR4A1,NR4A2,NRP2,PLAT,PTGIR,SERPINC1,SPP1,THBS1,THBS4,TIAM1,TNFSF10,TNMD,UNC13B,WNT2,WNT7A,ZG16B
Molecular Transport	Transport of monovalent inorganic cation	2.22e-06	0	ACTN2,AKAP6,AQP1,ATP1A2,ATP6V0A4,ATP6V1G2,ATP6V1G3,CFTR,CHP2,DMPK,DPP10,FGF12,FLNA,FXYD2,GCK,GRIK1,KCNAB2,KCNB2,KCNE4,KCNG1,KCNH2,KCNJ8,KCNK7,KCNMB1,KCNV1,OSR1,SLC1A3,SLC24A2,SLC7A5
Gastrointestinal Disease,Hematological Disease,Immunological Disease,Organismal Injury and Abnormalities	Eosinophilia of gastrointestinal tract	2.22e-06		ADAMDEC1,ATP13A5,CDA,CPA3,CXCL1,CXCL2,EPB41L3,ERICH5,FCER1A,GRIK1,IL4R,ITGB7,NTRK2,POSTN,PRKG1,PTPRD,SPP1,TOGARAM2,TPSB2
Developmental Disorder,Organismal Injury and Abnormalities,Renal and Urological Disease	Congenital anomalies of kidney and urinary tract	2.28e-06	-1.518	A2M,ACTA2,ACTN1,AGTR1,AOC3,ARHGAP1,BMP7,C1S,CCL21,CHRM3,COL4A4,DSTN,EGR1,FGFR2,FLNA,FREM1,FST,GFRA1,GPX2,HIF1A,IGFBP1,IL4R,ITGA7,ITGA8,KCNMB1,MUC1,MYOCD,PCDH9,PCSK5,PLN,PPP1R3C,PRKG1,PSMB9,RDH10,SLC1A3,SLIT2,SPP1,TAGLN,TMEM231,WDR19
Gastrointestinal Disease,Inflammatory Disease,Inflammatory Response,Organismal Injury and Abnormalities	Enteritis	2.29e-06	-0.644	ADAMDEC1,AGR2,AGTR1,ALOX12,ANGPTL2,APCDD1,APOD,C3,C7,CA4,CAMK4,CDC42EP3,CHP2,CHRDL2,CKB,CKMT1A,CLEC4E,COL7A1,CXCL1,CXCL10,CXCL2,CXCL9,DAPP1,DES,DMBT1,DPP10,EBI3,F10,FCER1A,FGFR2,FOS,FOXO1,GABRB1,GPBAR1,GPX2,GSDMB,HKDC1,HSD11B1,IGFBP5,IL12A,ITGB7,LPP,LRP1B,LRRTM3,LYVE1,MEDAG,MFSD2A,MME,MUC1,MUC13,NTRK2,OCLN,PLN,PRDM1,PTGIR,RAPH1,RGS1,S1PR5,SMTN,SPDEF,SPP1,STRA6,TLN1,TNFRSF18,TRIP13,ZBP1
Cellular Movement,Hematological System Development and Function,Immune Cell Trafficking,Inflammatory Response	Migration of phagocytes	2.3e-06	1.456	AOC3,ARHGAP1,BTK,C1QL3,C3,C5,CCL21,CCL3,CCL4,CCL8,CNN2,CNR1,CXCL1,CXCL10,CXCL12,CXCL9,DMBT1,EPS8,F10,FLNA,HIF1A,IRF6,MUC1,MYLK,NRP2,OCLN,PDPN,POSTN,RASGRP2,SEMA3E,SERPINC1,SLIT2,SPP1,SRF,TLN1
Dermatological Diseases and Conditions,Organismal Injury and Abnormalities	Psoriasis	2.31e-06		A2M,ABLIM1,ACTA2,ADAMDEC1,APOD,C2,C3,C5,CAMK4,CD24,CKMT1A,CNN1,CRABP2,CSMD1,CST6,CXCL1,CXCL10,CXCL9,DKK2,EGR1,FABP7,FAP,FGFR2,FKBP1B,FOS,FOXO1,FRZB,GAL,GLI1,HIF1A,IER2,IFI16,IFI44,IFI6,IGFBP3,IL12A,IL17B,IL4R,JUNB,KLK1,KLK4,KLRC1,KRT15,KRT17,MX1,MYH11,MYPN,NR4A2,NRP2,PAK5,PI3,PLAT,POSTN,PPP1R3C,RARRES1,RGS1,RSAD2,RTP4,S100A2,TAGLN,WNT7B,ZFP36
Organismal Injury and Abnormalities,Renal and Urological Disease	Formation of renal lesion	2.35e-06	-1.131	ABI3BP,ACSS1,ADRB3,APOD,ATP1A2,ATP2C2,ATP6V0A4,BTG2,C1S,C2,CACNA1G,CACNA1S,CCL4,CCN1,CDC42EP3,CDKN2B,CFAP74,CHST2,CLDN10,COCH,COL11A1,COL12A1,COL7A1,CSMD1,CXCL1,CXCL12,CXCL2,DCN,DGAT2,DIRAS3,DMBT1,DMRT2,EHF,EMB,EXTL1,FABP4,FABP7,FAM3B,FANCD2,FAP,FGFR1,FGFR2,FLNA,FOS,FOXO1,GABRB1,GGT1,GSDMB,GSTA1,HIF1A,HK2,HSD17B4,IDH1,IFI16,IGF2BP3,IGFBP1,IGFBP2,IGFBP3,IGFBP5,IGSF10,JARID2,JPH2,JUNB,KCNB2,KLHL13,…
Cardiovascular Disease,Organismal Injury and Abnormalities	Severe cardiovascular disorder	2.4e-06		ADRB3,AGTR1,AOC3,CA13,CA14,CA4,CACNA1S,CACNB2,CHRM3,CHRM4,CXCL12,F5,IGSF10,INHBA,JARID2,KCNH2,LPL,MME,OXTR,SERPINC1
Gastrointestinal Disease,Inflammatory Disease,Inflammatory Response,Organismal Injury and Abnormalities	Inflammation of the large intestine	2.41e-06	-0.427	ADAMDEC1,AGR2,AGTR1,ALOX12,ANGPTL2,APCDD1,APOD,C3,C7,CA4,CAMK4,CDC42EP3,CHP2,CHRDL2,CKB,CKMT1A,CLEC4E,COL7A1,CXCL1,CXCL10,CXCL2,CXCL9,DAPP1,DES,DMBT1,DPP10,EBI3,F10,FCER1A,FGFR2,FOS,FOXO1,GABRB1,GPBAR1,GPX2,GSDMB,HKDC1,HSD11B1,IGFBP5,IL12A,ITGB7,LPP,LRP1B,LRRTM3,LYVE1,MEDAG,MFSD2A,MME,MUC1,MUC13,NTRK2,OCLN,PLN,PRDM1,PTGIR,RAPH1,RGS1,S1PR5,SPP1,STRA6,TLN1,TNFRSF18,TRIP13,ZBP1
Cardiovascular System Development and Function,Cellular Movement	Movement of vascular endothelial cells	2.41e-06	0.757	BMP4,BTC,C3,C5,CCN1,CDH13,CNN2,CXCL1,CXCL12,EGR1,FLNB,FOXO1,HIF1A,IGFBP1,NDP,NR4A1,NR4A2,ORM1,OSR1,PRKG1,SEMA3E,SLIT2,SPP1,THBS1,THBS4,TNFSF10,WNT7A,ZG16B
Cancer,Organismal Injury and Abnormalities,Renal and Urological Disease	Kidney carcinoma	2.42e-06		ABI3BP,ACSS1,ADRB3,APOD,ATP1A2,ATP2C2,ATP6V0A4,BTG2,C1S,C2,CACNA1G,CACNA1S,CALB1,CCL4,CCN1,CDC42EP3,CDKN2B,CFAP74,CHST2,CLDN10,COCH,COL11A1,COL12A1,COL7A1,CSMD1,CXCL1,CXCL12,CXCL2,DCN,DGAT2,DIRAS3,DMBT1,DMRT2,EHF,EMB,EXTL1,FABP4,FABP7,FAM3B,FANCD2,FAP,FGFR1,FGFR2,FLNA,FOS,FOXO1,GABRB1,GGT1,GSDMB,GSTA1,HIF1A,HK2,HSD17B4,IDH1,IFI16,IGF2BP3,IGFBP1,IGFBP2,IGFBP3,IGFBP5,IGSF10,JARID2,JPH2,JUNB,KCNB2,K…
Auditory and Vestibular System Development and Function,Nervous System Development and Function	Hearing	2.45e-06	-0.816	ANKRD24,AQP4,ATP2B2,ATP6V0A4,BMP4,CLRN2,COCH,COL11A1,COL2A1,COL4A3,CRYM,FGFR1,FOS,HOMER2,NDP,NR2F1,OTOS,P2RX2,RIPOR2,SLC1A3,SLC4A7,WHRN
Neurological Disease,Organismal Injury and Abnormalities	Sensory disorders	2.49e-06	0.782	ABLIM3,AQP4,ATP2B2,ATP6V0A4,C5,CA13,CA14,CA4,CACNB2,CCDC68,CCKBR,CCL21,CCL3,CETN2,CLRN2,CNR1,COCH,COL11A1,COL2A1,COL4A3,COL4A4,COL9A3,CRYM,CXCL12,CXCL9,EPS8,FDXR,FGFR1,FOS,FST,GABRB1,GAL,GJB4,GRIA2,HOMER2,HSD17B4,LDHA,MPZL2,NDP,NTRK2,OTOS,P2RX2,PCSK5,PENK,RIPOR2,SLC1A3,SLC4A7,SLC9B1,SMPX,STRA6,TACR3,TENM1,THBS4,TOGARAM2,TOX,TUBB4A,WHRN
Cancer,Gastrointestinal Disease,Organismal Injury and Abnormalities	Distal colon cancer	2.51e-06		ABI3BP,ACTA1,ACTN1,ACTN2,AKAP6,AMPH,ANKS4B,AOC3,ASPG,ATP13A5,ATP1A2,ATP2B2,B3GALT2,BMP4,BMP7,C1QTNF3,CACNA1G,CACNB2,CERKL,COL4A3,COL4A4,CREB3L4,CSMD1,DMBT1,DMPK,EGR1,F5,FGFR1,FGFR2,FLNA,FNDC1,FSIP2,GLI1,GNGT1,GPC5,GPLD1,ITIH4,KCNH2,KLHL8,KNDC1,LMOD1,LRRN1,LRRTM3,MAN1C1,MDGA2,MEDAG,MRAP2,MST1R,MYL3,MYL9,MYO10,MYPN,NHS,NR4A1,OSBPL3,PAK5,PCSK5,PDE4DIP,PDLIM7,PLEKHG4,PROM2,PRUNE2,PTPRD,RHCG,RIMKLA,RI…
Cardiovascular System Development and Function,Organ Development,Organ Morphology	Cardiac contractility	2.54e-06	-0.784	ACTC1,ACTG2,ADRB3,ATP2B4,BTC,C5,DES,FBXO32,GATA5,HSPB8,KCNJ8,LIMS2,MB,MYL3,MYL4,NPPC,PLAT,PLIN5,PLN,PRKG1,RAMP2,SPP1,TRIM63
Neurological Disease,Organismal Injury and Abnormalities	Headache	2.57e-06		ACTN1,ACTN4,ADGRB3,ADRB3,AGTR1,ATP1A2,BMP7,BTBD16,CA13,CA14,CA4,CACNA1G,CACNA1S,CACNA2D4,CACNB2,CDH13,CHRM3,CHRM4,CXCL1,F10,FST,GABRB1,GAL,GFRA1,GRIK1,INHBA,JUNB,KCNH2,KIF6,MANBA,PLAT,PRKG1,PTPRD,RNF213,SLC35D2,SLC9B1,SNAP25,SORBS1
Connective Tissue Disorders,Organismal Injury and Abnormalities,Skeletal and Muscular Disorders	Abnormality of limb bone	2.59e-06	0.128	ADRB3,BMP7,C3,CCN3,COL11A1,COL12A1,COL2A1,CSMD1,CYP51A1,FLNB,FRZB,FST,IFITM5,IHH,NPPC,OCLN,PAH,PTHLH,RDH10,SETD3,SH3GL2,SMPD3,SNTN,SPON1,THBS1,WNT7A,ZFHX4
Cancer,Organismal Injury and Abnormalities,Renal and Urological Disease	Renal clear cell adenocarcinoma	2.62e-06		ABI3BP,ACSS1,ADRB3,APOD,ATP1A2,ATP2C2,ATP6V0A4,C1S,C2,CACNA1G,CACNA1S,CCL4,CCN1,CDC42EP3,CDKN2B,CFAP74,CHST2,CLDN10,COCH,COL11A1,COL12A1,COL7A1,CSMD1,CXCL1,CXCL12,CXCL2,DCN,DGAT2,DIRAS3,DMBT1,DMRT2,EHF,EMB,EXTL1,FABP7,FAM3B,FANCD2,FAP,FGFR1,FGFR2,FLNA,FOXO1,GSDMB,HIF1A,HK2,HSD17B4,IDH1,IFI16,IGF2BP3,IGFBP1,IGFBP2,IGFBP3,IGFBP5,IGSF10,JARID2,JPH2,JUNB,KCNB2,KLHL13,KLK1,KLK4,KRT17,LAMB3,LDHA,LPAR3,…
Cellular Growth and Proliferation,Tissue Development	Proliferation of epithelial cells	2.62e-06	0.049	ACTA2,AGR2,BMP4,BMP7,BTC,C3,C5,CCN1,CDH11,CDH13,CDKN2B,CHRM3,CNR1,CXCL12,FABP7,FGF18,FGFR1,FGFR2,FOS,FST,FZD7,GADD45G,GLI1,GPBAR1,GPRC5A,HIF1A,IGFBP1,IHH,IL4R,INHBA,IRF6,ITIH4,JUNB,KRT17,LIMS2,LTBP4,LY9,MST1R,MUC13,NR4A1,OSR1,POSTN,PRLR,PTHLH,SFRP1,SLC7A5,SPP1,THBS1,TNFSF10,WNT16,WNT2,WNT7A,ZFP36
Dermatological Diseases and Conditions,Immunological Disease,Inflammatory Disease,Inflammatory Response,Organismal Injury and Abnormalities	Atopic dermatitis	2.65e-06		C3,CCL21,CDH13,CHRM3,CHRM4,CST6,CXCL9,DUSP2,EFHC1,FABP4,FCER1A,FCGBP,FGFR2,FLNA,GRIA2,IDI1,IFI16,IL4R,ITGB7,JUNB,KLK1,KLK4,KRT15,KRT17,LGMN,LPL,MX1,MYL9,NR2F1,NR4A2,PRDM1,S100A2,S1PR5,SLC9B1,TNFSF10,ZFP36,ZYX
Neurological Disease,Organismal Injury and Abnormalities,Psychological Disorders	Schizophrenia	2.72e-06		ABLIM3,ACTA2,ADGRB3,ADRB3,AGTR1,AKAP6,AMPH,APOD,ARHGAP1,ARVCF,ATP1A2,ATP2B2,BCAT1,BTG2,C3,C5,CA13,CA14,CA4,CACNA1G,CACNA2D4,CACNB2,CALB1,CAP2,CCDC68,CD24,CDH13,CFTR,CHI3L1,CHRM3,CHRM4,CHST2,CLDN10,CLSTN3,CNR1,COL22A1,CRYM,CSMD1,CSRP1,CXCL12,CYTH3,DPP10,FABP7,FGFR1,GABRB1,GALNT17,GIPC2,GNGT1,GRIK1,HOMER2,IGF2BP3,INHBA,ITIH4,JPH3,KCNH2,LPP,LRP1B,MTUS2,MUC1,MYH11,NR4A2,NTRK2,OSBP2,OXTR,PCDH9,PI16,PP…
Cellular Development,Tissue Development	Differentiation of epithelial tissue	2.73e-06	2.349	BMP4,BMP7,CCKBR,CD24,CDK1,CXCL10,DCN,DMBT1,FABP7,FGFR2,FOS,FOXA3,FRZB,FST,GATA5,GLI1,HIF1A,IGFBP3,IHH,INHBA,IRF6,JUNB,LBH,NDP,NPPC,NR2F1,OSR1,PRLR,PTHLH,RDH10,SLC39A2,SPDEF,SRF,TAGLN,TFAP2C,TGFB1I1,THBS1,TMEM231,TNFSF10,TST,WNT16,WNT7A,ZFP36
Developmental Disorder,Organismal Injury and Abnormalities,Skeletal and Muscular Disorders	Congenital anomaly of limb	2.79e-06	1.032	BMP4,BMP7,CKAP2L,COL11A1,COL2A1,COL4A3,COL7A1,COL9A3,CRABP1,CRABP2,CYP51A1,FGFR1,FGFR2,FLNA,FLNB,FREM1,FST,GLI1,IHH,IRF6,KRT17,MYO10,PCSK6,PTHLH,RDH10,SFRP1,SMOC1,TMEM231,WDR19,WNT7A
Neurological Disease,Organismal Injury and Abnormalities	Epilepsy	2.81e-06	0.152	ADRB3,ATP1A2,C3,C5,CA13,CA14,CA4,CACNA1G,CACNA2D4,CCN1,CH25H,CHRM3,CHRM4,CRYM,DNAJB5,DTNA,DUSP2,EFHC1,EGR1,FGF12,FGFR1,FOS,FOSB,GABRB1,GADD45G,GAL,GCK,GFRA1,GRIK1,IER2,INHBA,JUNB,KCNV1,LAMB3,NNAT,NR4A1,NR4A2,NRP2,NTRK2,PDE4DIP,PTPRD,RGS1,RORB,RYR3,SERPINE2,SLC13A5,SLC1A3,SNAP25,TRIM9,ZFP36
Cell-To-Cell Signaling and Interaction,Cellular Assembly and Organization	Formation of intercellular junctions	2.8e-06	-0.055	ACTN4,ADD2,ADGRB3,ALS2,CACNA1S,CAMK2B,CD24,CLSTN3,EPB41L3,FGFR2,GJB1,GPBAR1,INHBA,LRRN1,LRRTM3,mir-145,NDFIP2,NTRK2,OCLN,OXTR,P2RX2,PFN1,PRLR,PTPN13,PTPRD,RAMP2,SHANK1,SLC30A2,SLC5A7,SLIT2,SLITRK5,SRF,SYNDIG1,THBS1,TLN1,UNC13B,WNT7A,ZYX
Gastrointestinal Disease,Organismal Injury and Abnormalities	Abnormality of large intestine	2.82e-06	-0.613	ADAMDEC1,AGR2,AGTR1,ALOX12,ANGPTL2,APCDD1,APOD,C3,C7,CA4,CAMK4,CDC42EP3,CFTR,CHP2,CHRDL2,CKB,CKMT1A,CLEC4E,COL7A1,CXCL1,CXCL10,CXCL2,CXCL9,DAPP1,DES,DMBT1,DPP10,EBI3,F10,FCER1A,FGFR2,FOS,FOXO1,GABRB1,GPBAR1,GPX2,GSDMB,HKDC1,HSD11B1,IGFBP5,IL12A,ITGB7,LPP,LRP1B,LRRTM3,LYVE1,MEDAG,MFSD2A,MME,MUC1,MUC13,NTRK2,OCLN,PLN,PRDM1,PTGIR,RAPH1,RGS1,S1PR5,SPP1,STRA6,TLN1,TLX2,TNFRSF18,TRIP13,ZBP1
Connective Tissue Disorders,Organismal Injury and Abnormalities,Skeletal and Muscular Disorders	Dupuytren contracture	2.85e-06		ADAMTS5,ADAMTS6,ADAMTS8,CFTR,COL11A1,COL12A1,COL22A1,COL2A1,COL4A3,COL4A4,COL5A3,COL7A1,COL9A3,FGFR2,FST,LPP,WNT2,WNT7B
Cardiovascular System Development and Function,Hematological System Development and Function	Systolic pressure	2.93e-06	1.939	ACTA2,ADD2,AGTR1,ALOX12,ATP2B4,CXCL12,FKBP1B,FOXO1,GATA5,HIF1A,KCNJ8,MAP3K15,mir-145,MME,NKD1,NPPC,PLN,PTGES,PTGIR,PTHLH,RAMP2,SPP1,TNFSF10,WNT16
Gastrointestinal Disease,Organismal Injury and Abnormalities	Hypoperistalsis	2.97e-06		ACTG2,GFRA1,LMOD1,MYH11,MYL9,MYLK,SMTN
Cancer,Organismal Injury and Abnormalities	Growth of malignant tumor	3.01e-06	0.996	ABLIM1,AOC3,APCDD1,BMP7,BTG2,BTK,CCL3,CCN1,CCN3,CHI3L1,CST6,CXCL1,CXCL12,CXCL9,DCN,EGR1,FGF18,FGFR1,FOS,FOXO1,GFRA1,GLI1,GPC5,HIF1A,HMGB3,IDH1,IGF2BP3,IGFBP1,IGFBP3,IGFBP5,IL12A,INHBA,LDHA,mir-145,MME,MST1R,MUC1,MUC13,NR4A1,NR4A2,OXTR,PLAT,PTHLH,PTPN13,SFRP1,SLC4A7,SPDEF,SPINK7,SPP1,THBS1,TNFSF10
Cellular Movement	Migration of connective tissue cells	3.04e-06	1.904	ACTA2,AQP1,ARHGAP1,CCL3,CCL4,CCN1,CCN3,COL12A1,COL7A1,CRIPTO,CXCL10,CXCL12,FGFR1,FLNB,FOXO1,HIF1A,IGFBP3,KRT17,LPP,POSTN,RAMP2,SEMA3E,SPP1,THBS1,TIAM1,TNS1,TPM2,ZYX
Cancer,Gastrointestinal Disease,Organismal Injury and Abnormalities	Esophageal cancer	3.33e-06		ABLIM1,ACTL7B,ACTN2,ADGRB3,ADRB3,AGTR1,AKAP6,ALX3,ASZ1,B4GALNT4,BAIAP2L1,C4BPA,C7,CDH11,CDK1,CHRM3,CHRM4,CHST4,COL11A1,COL22A1,COL4A4,CORO2A,CXCL1,CXCL2,DIPK2A,ECRG4,EMILIN2,F5,FABP3,FAM3B,FGFR1,FGFR2,GABRB1,GLI1,HK2,HSD17B4,HSD17B6,ICAM3,IDH1,IFI16,IFI6,IGSF10,INHBA,ITGB7,JARID2,JUNB,KIF6,KLK1,KNDC1,KRT17,LRP1B,LTBP4,MDGA2,mir-145,MUC1,MYLK,NTRK2,OSR1,P4HA3,PAH,PCDH9,PDLIM7,PLPPR5,POSTN,PPP1R3C,…
Cellular Movement	Migration of neural cells	3.39e-06	0.115	AQP4,BMP4,BTG2,C3,CAMK4,CCDC141,CCN1,CHI3L1,CKB,CNR1,CXCL1,CXCL10,CXCL12,FGFR1,FLNA,FZD7,GAL,HIF1A,MDGA2,MYLK,NDE1,NR2F1,NR4A2,NRP2,NTRK2,PLAT,PRKG1,S1PR5,SLC1A3,SLIT2,SRF,TIAM1,TNFRSF19
Cellular Development,Tissue Development	Differentiation of epithelial cells	3.5e-06	2.008	BMP4,BMP7,CCKBR,CD24,CDK1,DMBT1,FABP7,FGFR2,FOS,FOXA3,FRZB,FST,GATA5,GLI1,HIF1A,IHH,INHBA,IRF6,JUNB,LBH,NPPC,NR2F1,OSR1,PRLR,PTHLH,RDH10,SLC39A2,SPDEF,SRF,TAGLN,TFAP2C,TGFB1I1,THBS1,TMEM231,TNFSF10,TST,WNT16,WNT7A,ZFP36
Cellular Function and Maintenance,Small Molecule Biochemistry	Homeostasis of ion	3.53e-06	0.447	ALPL,ATP13A4,ATP1A2,ATP2B2,ATP2B4,C5,C7,CALB1,CCKBR,CCL3,CCL8,CHP2,CKB,CXCL10,CXCL12,DMPK,FGFR1,HIF1A,JPH2,NPPC,PLN,PTHLH,PYGM,RYR3,SCARA5,SLC11A2,SLC1A3,SLC24A2,SLC30A2,SPP1,VAPB,WNK2
Cancer,Organismal Injury and Abnormalities	Clear-cell adenocarcinoma	3.53e-06		ABI3BP,ACSS1,ADRB3,APOD,ATP1A2,ATP2C2,ATP6V0A4,C1S,C2,CACNA1G,CACNA1S,CCL4,CCN1,CDC42EP3,CDKN2B,CFAP74,CHST2,CLDN10,COCH,COL11A1,COL12A1,COL7A1,CSMD1,CXCL1,CXCL12,CXCL2,DCN,DGAT2,DIRAS3,DMBT1,DMRT2,EHF,EMB,EXTL1,FABP7,FAM3B,FANCD2,FAP,FGFR1,FGFR2,FLNA,FOXO1,GSDMB,HIF1A,HK2,HSD17B4,IDH1,IFI16,IGF2BP3,IGFBP1,IGFBP2,IGFBP3,IGFBP5,IGSF10,JARID2,JPH2,JUNB,KCNB2,KLHL13,KLK1,KLK4,KRT17,LAMB3,LDHA,LPAR3,…
Nervous System Development and Function	Sensation	3.55e-06	-0.721	ANKRD24,AQP1,AQP4,ATP2B2,ATP6V0A4,BMP4,CCDC141,CCL3,CCN3,CLRN2,CNR1,COCH,COL11A1,COL2A1,COL4A3,CRYM,CXCL12,FGFR1,FOS,GALR2,HOMER2,MME,NDP,NPPC,NR2F1,OTOS,P2RX2,PENK,PTGES,PTGIR,RIPOR2,SLC1A3,SLC4A7,WHRN
Cardiovascular Disease,Neurological Disease,Organismal Injury and Abnormalities,Skeletal and Muscular Disorders	Atrial fibrillation	3.75e-06		ADRB3,AGTR1,AKAP6,APOLD1,ATP1A2,CACNA1S,CACNB2,CDC42EP3,CHI3L1,CHRM3,CHRM4,DIRAS3,F10,FBXO32,FKBP1B,GABRB1,GSDMB,IGFBP2,KCNH2,KCNMB1,LYVE1,MYH11,MYL4,MYOCD,NTRK2,PLAT,PLN,SERPINC1,SLC35F1,SLC9B1,SPON1,SPP1,TUBB4A
Cardiovascular Disease,Organismal Injury and Abnormalities	Enlargement of heart ventricle	3.76e-06	-0.377	ACTC1,ADRB3,AGTR1,CACNA1S,CACNB2,CXCL12,DES,FGF12,FOXO1,HIF1A,HSD11B1,HSPB8,INHBA,KCNJ8,MB,MME,MYH11,MYL3,MYL9,MYPN,PLAT,PLIN5,PLN,PRKG1,PTGIR
Cardiovascular System Development and Function,Cellular Development,Cellular Growth and Proliferation,Organ Development,Organismal Development,Skeletal and Muscular System Development and Function,Tissue Development	Proliferation of PASMC cells	3.86e-06	-0.196	BMP4,BMP7,CACNA1G,EGR1,FGF12,FOXO1,HIF1A,MYADM,NKD1,PRKG1,SPP1
Cardiovascular System Development and Function	Vascularization	3.86e-06	-0.22	ADAMTS8,ALOX12,B4GALNT1,C3,C5,CCN1,CDH13,COL5A3,CXCL12,CXCL9,DCN,EBI3,FGFR1,FGFR2,FOS,HIF1A,IGFBP3,IGFBP5,IL12A,INHBA,KLK1,MB,MFAP5,MST1R,NDP,NRP2,PLAT,PTHLH,RNF213,SFRP1,SLIT2,SPP1,THBS1,TNFSF10,ZG16B
Organismal Injury and Abnormalities,Skeletal and Muscular Disorders	Abnormality of lower limb	3.91e-06	0	ADRB3,C3,COL12A1,COL2A1,CSMD1,CYP26A1,CYP51A1,FGFR2,FRZB,FST,IFITM5,IHH,ITGA7,KCNH2,MB,NPPC,OCLN,P2RY14,PAH,PTHLH,SETD3,SGCG,SH3GL2,SMPD3,SNTN,SPON1,SPP1,THBS1,ZFHX4
Lipid Metabolism,Small Molecule Biochemistry,Vitamin and Mineral Metabolism	Synthesis of terpenoid	3.94e-06	-0.508	ACTA2,AGTR1,ALOX12,BMP4,BMP7,C1QTNF3,CFTR,CH25H,CXCL10,CYP26A1,CYP39A1,CYP51A1,EGR1,ERG28,FDXR,FOXO1,GSTA1,GSTA3,HSD11B1,IDI1,IGFBP2,INHBA,mir-145,MSMO1,NR2F1,NR4A1,NR4A2,OSBPL3,PRKG1,PRLR,QRFPR,RDH10,SERPINE2,SLC27A2,SPP1,TNFSF10
Cellular Function and Maintenance,Molecular Transport	Flux of ion	4.18e-06	0.673	A2M,ATP2B4,ATP2C2,BTK,C3,C5,CALB1,CASQ1,CCL21,CCL3,CCL4,CFTR,CHRM3,CHRM4,CXCL1,CXCL10,CXCL12,EGR1,FCER1A,FKBP1B,FLNA,FXYD2,GPBAR1,JPH3,JUNB,KLK4,NPPC,NTRK2,P2RX2,PCSK1N,PENK,PLN,PRKG1,RHCG,RTN1,SCGN,TG
Organismal Injury and Abnormalities	Sclerotic lesion	4.24e-06	0.657	ADAMTS13,AGTR1,BMP4,BMP7,C1QL3,CD59,EGR1,F5,FABP4,FGFR1,FGFR2,FOXO1,GPBAR1,HIF1A,KCNJ8,LPL,NR4A1,PFN1,PRKG1,PTGES,SLC30A3,SPP1,TAGLN,THBS1,TNFSF10,TUBB4A,ZFP36
Cell-To-Cell Signaling and Interaction,Hematological System Development and Function,Immune Cell Trafficking,Inflammatory Response	Activation of leukocytes	4.44e-06	0.323	ALS2,BLK,BTK,C3,C5,CAMK4,CCL21,CCL3,CCL4,CCL8,CD24,CD59,CFTR,CHI3L1,CLEC4E,CNR1,CXCL1,CXCL10,CXCL12,CXCL9,DAPP1,DUSP22,F10,F5,FCER1A,FOS,FOXO1,GJB1,HIF1A,HSD11B1,HSPB8,ICAM3,IGF2BP3,IGFBP2,IL12A,IL4R,INHBA,IRF6,KCNJ8,KLRC1,LTBP1,MFSD2A,mir-145,MME,MST1R,NR4A1,NR4A2,PENK,PLAT,PRDM1,PSMB9,PTGES,RAB32,RARRES1,RSAD2,S1PR5,SFRP1,SIGLEC1,SLC7A2,SPP1,TG,THBS1,TLN1,TNFRSF18,TNFSF10,ULBP3
Cancer,Endocrine System Disorders,Organismal Injury and Abnormalities	Adrenal gland tumor	4.49e-06		ANGPTL1,APOD,C3,CACNB2,CCL21,CDK1,CMA1,CXCL12,CXCL2,DCN,EGR1,FABP3,FOS,FOSB,GAL,GALR2,GJB1,GRB14,GSTA3,HK2,ITGA7,JUNB,MYLK,NDE1,P4HA3,RGS1,SPP1,SYNPO2,THBS1,TLX2,TUBB4A
Cardiovascular System Development and Function	Morphology of cardiovascular system	4.57e-06		AGTR1,AOC3,ARHGAP1,BMP4,BMP7,CNN1,DES,FABP3,FGF18,FKBP1B,FOXO1,GATA5,HIF1A,HSPB8,IGFBP2,IGFBP3,IHH,ITGA7,KLK1,LIMS2,mir-145,MME,MYLK,PLN,PPP1R3C,PRKG1,PTGES,PTHLH,PTPRD,RAMP2,SGCG,SMTN,SPP1,SRF,THBS1,THBS4,TRIM63
Embryonic Development,Organ Development,Organismal Development,Skeletal and Muscular System Development and Function,Tissue Development	Development of muscle tissue	4.59e-06	0.707	ACTA1,ACTC1,ACTN2,ACTN4,BMP4,CACNA1S,CASQ1,CAVIN4,CCN3,CDON,CFL2,COL11A1,DES,FGFR2,FOXO1,HIF1A,IGFBP5,JPH2,MSC,MYH11,MYL3,MYLK,MYO10,MYPN,RSPO1,SRF
Developmental Disorder,Organismal Injury and Abnormalities	Growth failure or short stature	4.66e-06	-0.571	ACSS1,ACTN4,AQP1,AQP4,ARHGAP1,ARSL,BCAS3,BMP4,BMP7,CDKN2B,CFL2,CFTR,CHRM3,CKB,COL11A1,COL2A1,COL9A3,CXCL9,EGR1,F10,F5,FANCD2,FGFR1,FGFR2,FLNA,FLNB,FST,GCK,GGT1,GPX2,GRIA2,H4C11,HIF1A,HK2,HMX3,HSD17B4,IGFBP3,IHH,ITGA7,KCNJ8,MB,MYOCD,NPPC,NTRK2,OCLN,PLAT,PTHLH,RBM24,RDH10,SERPINC1,SFRP1,SGCG,SGMS2,SH3GL2,SHISA2,SLC11A2,SLC5A6,SMPD3,SMTN,SRF,TFAP2C,TLE4,TLX2,WDR19,ZFP36
Cellular Development,Connective Tissue Development and Function,Tissue Development	Differentiation of adipocytes	5.01e-06	-0.447	A2M,ADRB3,BMP4,BMP7,CPXM1,FABP3,FABP4,FOS,FOSB,FOXA3,FOXO1,FRZB,HSD11B1,IFI16,IGFBP2,JARID2,KCNJ8,LAMB3,LPL,MB,MEDAG,MKX,NR2F1,NR4A1,NR4A2,PRKG1,PTGFR,SFRP1,SPP1,TGFB1I1,TMEM64,Wfdc21,WNT5B,ZFP36
Cancer,Organismal Injury and Abnormalities,Renal and Urological Disease	Renal cell carcinoma	5.06e-06		ABI3BP,ACSS1,ADRB3,APOD,ATP1A2,ATP2C2,ATP6V0A4,BTG2,C1S,C2,CACNA1G,CACNA1S,CCL4,CCN1,CDC42EP3,CDKN2B,CFAP74,CHST2,CLDN10,COCH,COL11A1,COL12A1,COL7A1,CSMD1,CXCL1,CXCL12,CXCL2,DCN,DGAT2,DIRAS3,DMBT1,DMRT2,EHF,EMB,EXTL1,FABP4,FABP7,FAM3B,FANCD2,FAP,FGFR1,FGFR2,FLNA,FOS,FOXO1,GABRB1,GGT1,GSDMB,GSTA1,HIF1A,HK2,HSD17B4,IDH1,IFI16,IGF2BP3,IGFBP1,IGFBP2,IGFBP3,IGFBP5,IGSF10,JARID2,JPH2,JUNB,KCNB2,KLHL13,…
Cell-To-Cell Signaling and Interaction	Adhesion of tumor cell lines	5.23e-06	1.939	ACTN4,BMP7,CCL21,CCL3,CCL4,CCN1,CCN3,CD24,CDH17,CDK1,CHP2,CST6,CXCL10,CXCL12,DCN,EGR1,F10,FBXO32,FGFR2,FLNA,FOS,FOXO1,JUNB,MUC1,MUC13,RASGRP2,SCIN,SLC7A5,SLIT2,SPDEF,SPP1,TGFB1I1,THBS1,TIAM1,TLN1,TNFRSF18,ZYX
Connective Tissue Disorders,Developmental Disorder,Organismal Injury and Abnormalities,Skeletal and Muscular Disorders	Dysplasia of bone	5.22e-06		ADRB3,ALPL,ALX3,ARSL,BMP4,BMP7,COL11A1,COL2A1,COL9A3,DCN,FGFR1,FGFR2,FLNA,FLNB,FST,IFITM5,INHBA,KCNJ8,LTBP1,MEOX1,SGMS2,SMPD3,THBS1,THBS4,WDR19,WNT7A
Cellular Movement,Immune Cell Trafficking	Migration of lymphatic system cells	5.54e-06	1.498	AOC3,APOD,BTK,C3,C5,CCL21,CCL3,CCL4,CCL8,CDH11,CH25H,CIB1,COL4A3,CXCL1,CXCL10,CXCL12,CXCL9,CYP26A1,FCER1A,FOS,FOXO1,GPRC5A,IGF2BP3,IL12A,IL4R,ITGB7,MST1R,MUC1,MYADM,MYLK,NR4A1,OCLN,PFN1,RGS1,RIPOR2,S1PR5,SEMA3E,SERPINE2,SGMS2,SLC7A5,SPP1,THBS1,TLN1,TNFSF10
Organismal Injury and Abnormalities,Psychological Disorders	Schizophrenia spectrum disorder	5.55e-06		ABLIM3,ACTA2,ADGRB3,ADRB3,AGTR1,AKAP6,AMPH,APOD,ARHGAP1,ARVCF,ATP1A2,ATP2B2,B4GALNT1,BCAT1,BTG2,C3,C5,CA13,CA14,CA4,CACNA1G,CACNA2D4,CACNB2,CALB1,CAP2,CCDC68,CD24,CDH13,CFTR,CHI3L1,CHRM3,CHRM4,CHST2,CLDN10,CLSTN3,CNR1,COL22A1,CRYM,CSMD1,CSRP1,CXCL12,CYTH3,DPP10,FABP7,FGFR1,GABRB1,GALNT17,GIPC2,GNGT1,GRIK1,HOMER2,IGF2BP3,INHBA,ITIH4,JPH3,KCNH2,LAMB3,LPP,LRP1B,MTUS2,MUC1,MYH11,NR4A2,NRP2,NTRK2,OSBP…
Organismal Injury and Abnormalities,Renal and Urological Disease	Abnormal morphology of urinary system	5.92e-06	-1.491	ACTG2,ACTN4,AGTR1,ASAH2,BMP4,BMP7,C3,CHRM3,COL4A3,CYP26A1,DCN,DUSP22,FGFR2,FOXO1,FREM1,GATA5,GFRA1,HSD11B1,ITGA8,KCP,LGMN,LMOD1,MANBA,MYH11,MYL9,MYLK,MYOCD,PCSK5,SLIT2,SPP1,TNS1,ZFP36
Cardiovascular Disease,Organismal Injury and Abnormalities	Severe hypertension	6.06e-06		ADRB3,AGTR1,AOC3,CA13,CA14,CA4,CACNA1S,CACNB2,F5,IGSF10,INHBA,JARID2,MME,OXTR,SERPINC1
Organ Development,Skeletal and Muscular System Development and Function	Function of skeletal muscle	6.11e-06		ANGPTL2,CNR1,COL12A1,DMPK,FOXO1,FST,HSD11B1,IGFBP1,IGFBP3,IGFBP5,INHBA,ITGA7,JPH1,MAMSTR,NR4A1,SGCA,SGCG,SPP1,SRF,TRIM63
Lipid Metabolism,Small Molecule Biochemistry,Vitamin and Mineral Metabolism	Synthesis of steroid	6.18e-06	-0.087	ACTA2,AGTR1,ALOX12,BMP4,BMP7,C1QTNF3,CFTR,CH25H,CXCL10,CYP39A1,CYP51A1,EGR1,ERG28,FDXR,GSTA1,GSTA3,HSD11B1,IDI1,IGFBP2,INHBA,mir-145,MSMO1,NR2F1,NR4A1,NR4A2,OSBPL3,PRKG1,PRLR,QRFPR,SERPINE2,SLC27A2,SPP1,TNFSF10
Cellular Movement,Skeletal and Muscular System Development and Function	Migration of vascular smooth muscle cells	6.19e-06	0.976	CCN1,CCN3,EGR1,FGFR1,FOXO1,HIF1A,IGFBP2,IGFBP5,NKD1,NR4A1,PCSK5,POSTN,PTPRD,RAMP2,SPP1,SRF,THBS1,TNFSF10
Cellular Movement,Hematological System Development and Function,Immune Cell Trafficking,Inflammatory Response	Cell movement of macrophages	6.19e-06	1.862	ADRB3,ANGPTL2,C1QL3,C1QTNF6,C3,C5,CCL21,CCL3,CCL4,CCN1,CHI3L1,CNN2,CNR1,COL4A3,CXCL1,CXCL10,CXCL12,CXCL9,DMBT1,FLNA,GLI1,HIF1A,IL4R,IRF6,KLK1,MASP1,MUC1,MYLK,PCOLCE2,PFN1,PRDM1,PTGES,SEMA3E,SFRP1,SGMS2,SLIT2,SPP1,THBS1
Connective Tissue Disorders,Immunological Disease,Inflammatory Disease,Inflammatory Response,Organismal Injury and Abnormalities,Skeletal and Muscular Disorders	Polyarticular juvenile rheumatoid arthritis	6.25e-06		BTC,CCL3,CCL4,CDA,COCH,DUSP2,FOS,FOSB,HIF1A,HSPB8,MME,NR4A1,NR4A2,PRDM1,THBS1,ZFP36
Cell Morphology	Shape change of axons	6.25e-06	0.608	A2M,CCDC141,CNR1,CXCL12,FGFR1,FOS,KIF2A,MYO10,NR2F1,NTRK2,PLAT,PRKG1,SEMA3E,SLIT2,SRF,TRIM9
Cardiovascular Disease,Organismal Injury and Abnormalities	Failure of heart	6.33e-06	0.046	ACTN2,ADRB3,AGTR1,AOC3,ATP1A2,CA13,CA14,CA4,CACNA1S,CACNB2,CCDC141,CCL3,CCL4,CHRM3,CHRM4,CNN1,CXCL12,CXCL2,CYP51A1,DES,F10,FLNA,GABRB1,JPH2,KCNH2,LIMS2,LYVE1,MB,MME,MYPN,PLN,PSMB9,PTGIR,RDH10,RXFP1,SPP1,TAGLN,TRIM63,TUBB4A
Organismal Injury and Abnormalities	Damage of vascular system	6.33e-06	1.6	ALOX12,C5,CCL3,CXCL10,CXCL12,DES,DTNA,EPS8,GPBAR1,IL4R,INHBA,MYADM,MYLK,MYOCD,NDP,NR4A1,OCLN,PFN1,PI16,PI3,PLAT,POSTN,THBS4,WNT7B,ZG16B
Cell Death and Survival	Cell viability	6.46e-06	1.058	A2M,ACTN4,AGR2,ALOX12,ALS2,ANGPTL1,APOD,AQP1,ATP1A2,BLK,BMP4,BMP7,BTC,BTG2,BTK,C3,C5,CALB1,CAMK2B,CAMK4,CCL21,CCL3,CCL4,CCN1,CCN3,CD24,CDH13,CDK1,CDKL4,CHI3L1,CHP2,CKB,COCH,COL4A3,CORO6,CXCL1,CXCL10,CXCL12,CXCL2,CXCL9,DUSP2,DUSP22,EGR1,EMILIN2,FABP3,FABP7,FANCD2,FBXO32,FCER1A,FDXR,FGF18,FGFR1,FGFR2,FKBP1B,FLNA,FOS,FOXA3,FOXO1,FZD7,GATA5,GFRA1,GLI1,GOT1L1,GPRC5A,GPT2,HIF1A,HK2,HSPB8,IDH1,IGF2BP3,I…
Cancer,Dermatological Diseases and Conditions,Organismal Injury and Abnormalities	Skin squamous cell carcinoma	6.49e-06		ADGRB3,AKAP6,ALS2,ANGPTL2,ATP2C2,C3,CACNA1S,CACNA2D4,CAP2,CAVIN4,CDH11,CDH17,COL11A1,COL22A1,CSMD1,DKK2,DPP10,EPB41L3,EXTL1,F10,F5,FAP,FGFR2,FLNB,FNDC1,FOS,GCK,GIPC2,GPX2,GRIA2,IGF2BP3,ITGA8,KCNB2,KCNG1,KCNMB1,LPP,LRP1B,LRRC4C,LRRTM3,MAGEL2,MASP1,MDGA2,MYLK,MYO5B,MYOCD,PAK5,PCDH9,PCSK5,PDPN,PGC,POSTN,PRSS16,PRUNE2,PTGIR,RGS22,RHOBTB1,RNF213,RSPO1,RYR3,SHANK1,SLC24A2,SNAP25,SORBS1,TACR3,TENM4,ZFHX4
Skeletal and Muscular System Development and Function	Quantity of bone	6.68e-06	-1.176	ALPL,BMP7,C3,CAMK4,CDK1,COL2A1,CYP26A1,DCN,DKK2,EGR1,FGFR2,FOS,FOSB,FST,GGT1,HSD11B1,IGFBP5,IHH,JUNB,MFAP5,PCSK5,PFN1,POSTN,PRDM1,PTHLH,SFRP1,SOSTDC1,SPP1,TRIM63,WNT7B
Cardiovascular Disease,Organismal Injury and Abnormalities,Reproductive System Disease	Early-onset preeclampsia	6.68e-06		C1S,C2,C3,C7,CCL3,CCL4,CHI3L1,CXCL12,CXCL2,EBI3,FABP4,FST,HSD11B1,MME,PLAT,SERPINC1,SPON1
Cancer,Gastrointestinal Disease,Organismal Injury and Abnormalities	Adenocarcinoma of the sigmoid colon	6.72e-06		ABI3BP,ACTN1,ACTN2,AKAP6,AMPH,ANKS4B,AOC3,ASPG,ATP13A5,ATP1A2,ATP2B2,BMP4,BMP7,C1QTNF3,CACNA1G,CACNB2,CERKL,COL4A3,COL4A4,CREB3L4,CSMD1,DMBT1,DMPK,EGR1,F5,FGFR1,FGFR2,FSIP2,GNGT1,GPC5,GPLD1,ITIH4,KCNH2,KLHL8,KNDC1,LMOD1,LRRTM3,MAN1C1,MDGA2,MEDAG,MRAP2,MST1R,MYL3,MYL9,MYO10,MYPN,NR4A1,OSBPL3,PAK5,PCSK5,PDE4DIP,PDLIM7,PROM2,PRUNE2,RHCG,RIMKLA,RIPOR2,RYR3,SFRP1,SGCA,SH3GL2,SIGLEC1,SLC15A1,SLC25A29,S…
Gastrointestinal Disease,Hematological Disease,Immunological Disease,Inflammatory Disease,Inflammatory Response,Organismal Injury and Abnormalities	Eosinophilia of esophagus	6.73e-06		ADAMDEC1,ATP13A5,CDA,CPA3,CXCL1,CXCL2,EPB41L3,ERICH5,FCER1A,GRIK1,IL4R,NTRK2,POSTN,PRKG1,PTPRD,SPP1,TOGARAM2,TPSB2
Molecular Transport	Transmembrane transport of K+	6.73e-06	1.715	AKAP6,ATP1A2,DPP10,FLNA,GRIK1,KCNAB2,KCNB2,KCNE4,KCNG1,KCNH2,KCNJ8,KCNK7,KCNMB1,SLC1A3,SLC24A2
Carbohydrate Metabolism	Metabolism of polysaccharide	6.8e-06	1.161	B4GALNT1,BMP7,BTK,CHST1,CHST2,CHST9,COL11A1,COL2A1,CXCL10,EXTL1,FGFR1,GCK,IGFBP1,IGFBP3,IHH,LYVE1,NNAT,NPPC,NR4A1,PLAT,POSTN,PPP1R3C,PYGM,SFRP1,SGMS2,SLC35D2,SMPD3,SORBS1,SPP1
Organismal Injury and Abnormalities,Renal and Urological Disease	Proximal tubular toxicity	6.82e-06		BMP4,BTG2,CD24,CRYM,FABP3,FABP4,IGFBP1,IGFBP3,IGFBP5,JUNB,OCLN,PECR,SLC27A2,SPP1
Digestive System Development and Function,Hepatic System Development and Function,Organ Development	Growth of liver	7.16e-06	0.871	AGTR1,BMP4,BMP7,C3,C5,CCN1,CHI3L1,CNR1,CXCL12,FGF18,FGFR2,FOS,FST,GLI1,IGFBP1,IL4R,INHBA,ITIH4,LIMS2,LY9,NPPC,RSPO3,SLC7A5,SPP1,THBS1
Cancer,Endocrine System Disorders,Organismal Injury and Abnormalities	Adrenal cortex tumor	7.22e-06		ANGPTL1,APOD,C3,CACNB2,CCL21,CDK1,CMA1,CXCL12,CXCL2,DCN,EGR1,FABP3,FOS,FOSB,GRB14,GSTA3,HK2,ITGA7,JUNB,MYLK,NDE1,P4HA3,RGS1,SPP1,SYNPO2,THBS1,TLX2
Hereditary Disorder,Organismal Injury and Abnormalities,Skeletal and Muscular Disorders	Hereditary skeletal myopathy	7.22e-06	-1.611	ABLIM1,ACTA1,ACTA2,ACTN2,ADAMTS8,ADCY8,ADRB3,C3,CA14,CA4,CACNA1S,CASQ1,CCL21,COL12A1,COL9A3,CXCL9,DES,DGAT2,DMPK,DTNA,EGR1,EXTL1,F10,FBXO32,FOXO1,FST,GADD45G,GJB1,HIF1A,HSPB8,IER2,INHBA,ITGA7,JPH1,LIMS2,LPL,MB,mir-145,MME,MYL3,MYL4,PYGM,SGCA,SGCG,SLC5A7,SMPX,SNAP25,TAGLN,TPM2,TRIM63,VAPB
Organismal Injury and Abnormalities	Sclerosis	7.23e-06		ACTA2,ACTN1,BLK,CAMK2B,CCL4,CCN3,CDH11,CIB1,COL4A4,CXCL10,CXCL12,EBI3,FGFR1,FGFR2,FLNB,FOLR2,FOSB,GSDMB,IFI6,IL12A,IL4R,ITGB7,KRT17,MME,PCDH9,PSMB9,PTGIR,RGS1,RSAD2,RXFP1,THBS1,THBS4,TTLL5,UNC45B
Cardiovascular Disease,Hereditary Disorder,Organismal Injury and Abnormalities	Familial thoracic aortic aneurysm	7.32e-06		ACTA2,COL2A1,FLNA,MFAP5,MYH11,MYLK,PRKG1
Cardiovascular Disease,Hereditary Disorder,Organismal Injury and Abnormalities	Familial heart disease	7.33e-06	0.391	ACTA1,ACTA2,ACTC1,ACTN2,BMP7,CACNB2,CAP2,CCDC141,CRIPTO,CSRP1,DES,DMPK,DNAI1,DTNA,FLNA,GATA5,JPH2,KCNH2,KCNJ8,LPL,LTBP1,MYH11,MYL3,MYL4,MYPN,OSR1,PCSK6,PDLIM3,PLN,RDH10,SEMA3E,SGCA,SGCG,SLMAP,SRF,TRIM63,UNC45B
Cardiovascular Disease,Connective Tissue Disorders,Dermatological Diseases and Conditions,Immunological Disease,Inflammatory Disease,Organismal Injury and Abnormalities,Skeletal and Muscular Disorders	Systemic sclerosis	7.46e-06		ACTA2,ACTN1,BLK,CAMK2B,CCL4,CCN3,CDH11,CIB1,COL4A4,CXCL10,CXCL12,EBI3,FGFR1,FGFR2,FLNB,FOLR2,GSDMB,IFI6,IL12A,IL4R,ITGB7,KRT17,MME,PCDH9,PSMB9,PTGIR,RGS1,RSAD2,RXFP1,THBS1,THBS4,UNC45B
Cellular Movement	Homing of blood cells	7.71e-06	1.496	ANGPTL2,AOC3,BMP4,C3,C5,CCL21,CCL3,CCL4,CCL8,CCN3,CH25H,CHI3L1,CHST2,CHST4,CXCL1,CXCL10,CXCL12,CXCL2,CXCL9,FOXO1,IL12A,IL17B,IL4R,INHBA,ITGB7,LGMN,MYLK,NRP2,PENK,PFN1,PRKG1,PTGES,RGS1,RIPOR2,SLIT2,SPP1,THBS1,THBS4,TIAM1
Cellular Movement,Hematological System Development and Function,Immune Cell Trafficking	Lymphocyte migration	7.75e-06	1.622	AOC3,APOD,BTK,C3,C5,CCL21,CCL3,CCL4,CCL8,CDH11,CH25H,COL4A3,CXCL1,CXCL10,CXCL12,CXCL9,CYP26A1,FCER1A,FOS,FOXO1,GPRC5A,IGF2BP3,IL12A,IL4R,ITGB7,MST1R,MUC1,MYADM,MYLK,NR4A1,OCLN,PFN1,RGS1,RIPOR2,S1PR5,SEMA3E,SERPINE2,SGMS2,SLC7A5,SPP1,THBS1,TLN1,TNFSF10
Cancer,Organismal Injury and Abnormalities	Advanced extracranial solid tumor	7.8e-06	0.686	ACTA2,ADRB3,ANGPTL2,BLK,BTK,CAP2,CCL21,CCN1,CD24,CH25H,CHRM3,CHRM4,CLDN10,CLGN,CRABP2,CXCL12,CXCL9,DIRAS3,DTNA,EPB41L3,FBXO32,FGF18,FGFR1,FGFR2,FLNA,FST,FZD7,GABRB1,HIF1A,HSD11B1,IDH1,IGF2BP3,IGFBP5,IL4R,KLRC1,LAMB3,MFAP5,mir-145,mir-218 (includes others),MME,MSC,MST1R,MUC1,MYOCD,NR2F1,NTRK2,OCLN,PDLIM3,PGC,PLAT,POSTN,PRLR,RTN1,SERPINE2,SFRP1,SH3GL2,SLIT2,SPP1,THBS1,TRIM9,TUBB4A
Gastrointestinal Disease,Organismal Injury and Abnormalities	Abnormal morphology of digestive system	7.89e-06	-0.836	AGR2,ALPL,BMP7,C3,CACNA1S,CCKBR,CDON,CFTR,CYP51A1,DCN,EGR1,FGFR1,FGFR2,FST,GFRA1,GJB1,GLI1,GPBAR1,HSD17B4,IGFBP3,IGFBP5,IHH,IL4R,INHBA,ITGB7,LPL,MANBA,MFSD2A,MUC13,MYH11,MYL9,NKD1,NNAT,OCLN,POSTN,PRKG1,PRLR,PTHLH,RAMP2,RAPH1,RDH10,RGS1,SCGN,SETD3,SLC13A5,SMTN,SOSTDC1,SPDEF,SPP1,THBS1,TLX2,TOX,TRIM63
Cellular Movement,Hematological System Development and Function,Immune Cell Trafficking	Migration of peripheral blood lymphocytes	8.2e-06	-0.046	CCL21,CCL3,CCL4,CXCL10,CXCL12,CXCL9,RGS1,RIPOR2
Organismal Injury and Abnormalities	Bleeding	8.47e-06	-0.049	ADAMTS13,ADRB3,AGTR1,ALPL,BMP7,BTK,C3,C5,CA13,CA14,CA4,CACNA1S,CACNB2,CDON,CNN1,COL2A1,COL4A3,F10,F5,FHIP1A,FLNA,FOS,FZD7,GABRB1,IDH1,INHBA,MB,MUC13,NRP2,OSR1,OXTR,PCSK5,PDPN,PLAT,PRDM1,PTGIR,RAMP2,RASGRP2,RSPO3,SERPINC1,SERPINE2,SPP1,SRF,THBS1,TLN1,TRIM63,TUBB4A,WNT7B
Connective Tissue Disorders,Dermatological Diseases and Conditions,Inflammatory Disease,Organismal Injury and Abnormalities,Skeletal and Muscular Disorders	Scleroderma	8.52e-06		ACTA2,ACTN1,BLK,CAMK2B,CCL4,CCN3,CDH11,CIB1,COL4A4,CXCL10,CXCL12,EBI3,FGFR1,FGFR2,FLNB,FOLR2,GSDMB,IFI6,IL12A,IL4R,ITGB7,KRT17,MME,PCDH9,PSMB9,PTGIR,RGS1,RSAD2,RXFP1,SNAP25,THBS1,THBS4,UNC45B
Cancer,Organismal Injury and Abnormalities	Stromal neoplasm	8.59e-06		A2M,ABI3BP,ACTL7B,ADAMTS13,ADAMTS5,ADAMTS8,ADGB,AKAP6,ALOX12,ALPL,ALS2,ANKRD24,APOBEC3H,AQP1,ARHGEF18,ARSL,ARVCF,ASB16,ASPG,ASZ1,ATP13A4,ATP13A5,ATP2C2,ATP6V0A4,B4GALNT4,BCAS3,BMP4,BTBD16,BTC,C16orf89,C1QTNF6,C2CD4B,C3,C5,C7,CABLES2,CACNA1S,CACNA2D4,CAMK2B,CCKBR,CCN3,CCNI2,CD200R1L,CDH11,CDH17,CDON,CFTR,CHI3L1,CHST2,CHST9,CKAP2L,CNN2,COCH,COL11A1,COL12A1,COL22A1,COL2A1,COL4A3,COL4A4,COL5A3,COL7A1…
Cellular Movement,Hematological System Development and Function,Immune Cell Trafficking	Cellular infiltration by granulocytes	8.68e-06	1.155	ADAMTS13,ADRB3,C2,C3,C5,CCL21,CCL3,CCL4,CFTR,CHI3L1,CMA1,CYP26A1,FABP4,FOS,HIF1A,IRF6,MASP1,MYLK,NR4A1,PLAT,PRDM1,PRKG1,PTGIR,RSPO3,SERPINC1,SFRP1,SLIT2,SPDEF,SPP1,TNFRSF18,TNFSF10
Connective Tissue Disorders,Organismal Injury and Abnormalities,Tissue Morphology	Degeneration of connective tissue	8.87e-06	0.641	ADAMTS5,BMP7,C5,COL2A1,CXCL12,EGR1,FGF18,FGFR1,FOS,HIF1A,MASP1,MKX,NDP,OTOS,PTGIR,SLC4A7,SPP1
Cancer,Organismal Injury and Abnormalities	Formation of soft tissue neoplasm	9.29e-06		A2M,ABI3BP,ACTL7B,ADAMTS13,ADAMTS5,ADAMTS8,ADGB,AKAP6,ALOX12,ALS2,ANKRD24,APOBEC3H,AQP1,ARHGEF18,ARSL,ARVCF,ASB16,ASPG,ASZ1,ATP13A4,ATP13A5,ATP2C2,ATP6V0A4,B4GALNT4,BCAS3,BMP4,BTBD16,BTC,C16orf89,C1QTNF6,C2CD4B,C3,C5,C7,CABLES2,CACNA1S,CACNA2D4,CAMK2B,CCKBR,CCN3,CCNI2,CD200R1L,CDH11,CDH17,CDON,CFTR,CHI3L1,CHST2,CHST9,CKAP2L,CNN2,COCH,COL11A1,COL12A1,COL22A1,COL2A1,COL4A3,COL4A4,COL5A3,COL7A1,COL9…
Dermatological Diseases and Conditions,Endocrine System Disorders,Gastrointestinal Disease,Metabolic Disease,Organismal Injury and Abnormalities,Skeletal and Muscular Disorders	Diabetic foot ulcer disorder	9.44e-06		ADRB3,COL11A1,COL12A1,COL22A1,COL2A1,COL4A3,COL4A4,COL5A3,COL7A1,COL9A3,F10,SERPINC1
Tissue Development	Formation of gland	9.59e-06	-0.215	ATP2B2,BMP4,BTC,CALB1,CRIPTO,DIRAS3,FABP7,FGFR2,GAL,GLI1,HIF1A,HSD11B1,IGFBP5,LBH,OXTR,PLAT,PRLR,PTHLH,RAMP2,RSPO3,RXFP1,SLC30A2,SLIT2,SPP1,STRA6,THBS1,WNT7A
Cellular Movement,Connective Tissue Development and Function	Cell movement of fibroblasts	9.59e-06	1.851	ACTA2,AQP1,ARHGAP1,BMP7,C5,CCN1,CCN3,COL12A1,COL4A3,COL7A1,CRIPTO,CXCL10,CXCL12,FGFR1,FLNB,FOS,KRT17,LPP,POSTN,RAMP2,SPP1,TGFB1I1,THBS1,TIAM1,TNS1,TPM2,ZYX
Cellular Movement	Invasion of carcinoma cell lines	9.84e-06	0.019	ACTA2,BTC,BTK,CCL21,CCN1,CCN3,CD24,CHP2,CKAP2L,CLDN10,COL11A1,COL7A1,CORO6,CXCL12,EGR1,FAP,FGFR1,FGFR2,FOXA3,GATA5,GJB1,GLI1,GPX2,HIF1A,HK2,IGF2BP3,IRF6,JUNB,LAMB3,LRP1B,mir-145,MUC1,MYL9,MYOCD,NR2F1,NR4A2,NRP2,NTRK2,ORM1,OSR1,PCSK6,PLAT,POSTN,PROM2,RNF141,SCIN,SERPINE2,SFRP1,SLIT2,SNAP25,SPP1,TGFB1I1,THBS1,THBS4,TIAM1,TRIM9,TRIP13,WNT5B,ZYX
Connective Tissue Disorders,Organismal Injury and Abnormalities,Tissue Morphology	Deterioration of connective tissue	9.87e-06	0.074	ADAMTS5,ADRB3,AQP1,BMP7,C5,CCN3,COL2A1,CSMD1,CXCL12,EGR1,F10,FGF18,FGFR1,FOS,FST,GABRB1,HIF1A,IHH,MASP1,PAH,POSTN,PTGIR,RSPO3,SCIN,SERPINC1,SNTN,SPP1,SVIL,TNFRSF18
Embryonic Development,Organismal Development,Skeletal and Muscular System Development and Function	Limb development	1e-05	-0.943	ALOX12,ALX3,B4GALNT1,BMP4,BMP7,COL2A1,CRABP2,CYP26A1,FGFR1,FGFR2,FOXO1,GLI1,HIF1A,IHH,IRF6,NPPC,OSR1,PCSK5,PFN1,POSTN,PRDM1,PRLR,PTHLH,RAMP2,RDH10,SFRP1,SMOC1,TMEM231,WDR19,WNT7A
Developmental Disorder,Neurological Disease,Organismal Injury and Abnormalities	Dysmyelination	1.05e-05	-0.26	AGTR1,AQP4,B4GALNT1,BTC,BTK,C2,C3,C5,CCL3,CHRM3,CHRM4,CNR1,COL12A1,CSMD1,CXCL1,CXCL12,CYP51A1,DGAT2,EGR1,FAM167A,GABRB1,GAL,GJB1,GPC5,HCRTR1,HSD17B4,HSPB8,IL12A,INHBA,JPH1,KCNB2,KCNH2,LBH,LPP,MANBA,mir-145,MME,MX1,MYO5B,NTRK2,OCLN,PCSK5,PLAT,RGS1,RNF213,RSAD2,S1PR5,SLC5A7,SLC9B1,SNAP25,SPP1,SVIL,TPSB2,TSPAN2,TUBB4A
Cellular Function and Maintenance,Molecular Transport	Flux of cation	1.1e-05	0.982	A2M,ATP2B4,ATP2C2,BTK,C3,C5,CALB1,CASQ1,CCL21,CCL3,CCL4,CHRM3,CHRM4,CXCL1,CXCL10,CXCL12,EGR1,FCER1A,FKBP1B,FLNA,GPBAR1,JPH3,JUNB,KLK4,NPPC,NTRK2,P2RX2,PCSK1N,PENK,PLN,PRKG1,RHCG,RTN1,SCGN,TG
Nervous System Development and Function,Tissue Morphology	Quantity of neurons	1.12e-05	0.203	A2M,ALS2,ATP2B2,BMP4,C3,CACNA1G,CAMK4,CXCL12,EGR1,EPS8,FGFR1,FGFR2,FOS,FOXO1,FST,GAL,GDA,GFRA1,GJB1,GPT2,HSPB8,IGFBP1,IGFBP3,INHBA,NDE1,NDP,NR2F1,NR4A1,NR4A2,NRP2,NTRK2,PCDH9,PLPPR5,PRDM1,PRKG1,PTPRD,RGMB,SH3GL2,SLC1A3,SLC4A7,SPP1,STRA6,UNC13B,WASF1,WNT5B,WNT7A,WNT7B
Cardiovascular Disease,Organismal Injury and Abnormalities,Respiratory Disease	Pulmonary hypertension	1.14e-05	0.762	ADRB3,AGTR1,AQP1,CA13,CA14,CA4,CPA3,CXCL10,FABP4,FGF12,FOXO1,GABRB1,IGFBP3,INHBA,KLK1,LTBP1,MME,PAH,PLAT,POSTN,PRKG1,PTGIR,PTPRD,RGS1,SPP1,TNFSF10,WNT7A
Cardiovascular Disease,Developmental Disorder,Organismal Injury and Abnormalities	Congenital anomaly of cardiovascular system	1.21e-05	-0.06	ACTA2,ACTC1,ACTN2,ADAMTS13,ADAMTS6,ADRB3,AGTR1,ATP1A2,BCAS3,BMP7,CHRM3,CHRM4,COL2A1,CRIPTO,CSRP1,CXCL12,CYP51A1,DTNA,FGFR1,FLNA,FOXO1,GATA5,GPC5,HIF1A,IDH1,KCNH2,LRP1B,LTBP1,MME,MYH11,MYLK,NTRK2,OSR1,PCSK5,PCSK6,PRDM1,PRSS12,RDH10,SPP1,SRF,TUBB4A
Molecular Transport	Transport of K+	1.24e-05	1.067	ACTN2,AKAP6,AQP1,ATP1A2,DPP10,FLNA,FXYD2,GCK,GRIK1,KCNAB2,KCNB2,KCNE4,KCNG1,KCNH2,KCNJ8,KCNK7,KCNMB1,KCNV1,SLC1A3,SLC24A2
Cancer,Cellular Movement,Organismal Injury and Abnormalities,Tumor Morphology	Invasion of tumor cells	1.24e-05	0.451	ARHGEF18,BTC,CCN3,CD24,COL7A1,CST6,CXCL1,CXCL12,CXCL2,FAP,FLNA,HIF1A,HMGB3,KCNH2,MST1R,POSTN,SFRP1,SLIT2,SPDEF,SSX2IP,THBS1,TMPRSS4
Gastrointestinal Disease,Organismal Injury and Abnormalities	Non-inflammatory intestinal disease	1.25e-05	-0.653	ACTG2,AGR2,CFTR,CXCL10,EGR1,F5,FGFR2,FLNA,GABRB1,GFRA1,HSD11B1,IHH,LMOD1,MYH11,MYL9,MYLK,MYO5B,NRP2,PAH,THBS4,TLX2
Organismal Injury and Abnormalities	Angiogenesis of lesion	1.25e-05	0.178	ANGPTL1,ANGPTL2,AOC3,C3,CCN1,CHI3L1,CIB1,COL4A3,CXCL12,FGFR2,FLNA,GLI1,HIF1A,IL4R,NRP2,PTGES,SERPINC1,SMPD3,SPP1,THBS1,WNT7B
Cardiovascular System Development and Function,Organismal Development	Growth of blood vessel	1.28e-05	-0.086	AGTR1,BMP4,BMP7,CACNA1G,CCN1,CCN3,CHI3L1,CNR1,CXCL12,EGR1,FGF12,FOXO1,HIF1A,IGFBP2,IGFBP5,mir-145,MYADM,NDP,NKD1,NPPC,NR4A1,POSTN,PRKG1,PTHLH,SPP1,SRF,TNFSF10
Inflammatory Disease,Inflammatory Response,Organismal Injury and Abnormalities,Respiratory Disease	Inflammation of airway	1.3e-05	-0.246	ACTA2,ACTC1,ADRB3,AGTR1,ALPL,ANXA9,C3,C5,CAMK4,CCNI2,CDH13,CDH17,CFTR,CHI3L1,CHRM3,CHRM4,COCH,CSMD1,CSRP1,CXCL10,CXCL12,DNAI1,DSTN,DZANK1,EBI3,FCER1A,FGFR1,FGFR2,FLNA,FOXA3,GPRC5A,GSDMB,ICAM3,IL4R,ITGA8,KRT15,LBH,LPP,LRP1B,MANBA,MKX,MYH11,MYLK,NTRK2,PDPN,POSTN,PRKG1,PTGES,PTPRD,RARRES1,RDH10,RIPOR2,SEMA3E,SGCG,SNAP25,STRA6,TAGLN,TLN1,TMEM232,TNS1,TPM2,TUBB4A
Cancer,Organismal Injury and Abnormalities	Gastrointestinal stromal tumor	1.32e-05		A2M,ABI3BP,ACTL7B,ADAMTS13,ADAMTS5,ADAMTS8,ADGB,AKAP6,ALOX12,ALS2,ANKRD24,APOBEC3H,AQP1,ARHGEF18,ARSL,ARVCF,ASB16,ASPG,ASZ1,ATP13A4,ATP13A5,ATP2C2,ATP6V0A4,B4GALNT4,BCAS3,BMP4,BTBD16,BTC,C16orf89,C1QTNF6,C2CD4B,C3,C5,C7,CABLES2,CACNA1S,CACNA2D4,CAMK2B,CCKBR,CCN3,CCNI2,CD200R1L,CDH11,CDH17,CDON,CFTR,CHI3L1,CHST2,CHST9,CKAP2L,CNN2,COCH,COL11A1,COL12A1,COL22A1,COL2A1,COL4A3,COL4A4,COL5A3,COL7A1,COL9…
Developmental Disorder,Gastrointestinal Disease,Organismal Injury and Abnormalities	Congenital anomaly of gastrointestinal tract	1.33e-05	-0.755	ADGRB3,ADRB3,AKAP6,ALX3,AMPH,ATP1A2,BCAS3,BMP4,BMP7,CACNA1S,CDH11,CDH13,CDON,CKAP2L,COL2A1,COL7A1,CSMD1,CYP51A1,DMRT2,FAM3B,FGFR1,FGFR2,FLNA,FREM1,FST,GPC5,H4C11,HKDC1,HSD11B1,INHBA,IRF6,JARID2,KIF6,KLK4,LAMB3,LPP,MDGA2,MN1,MYO5B,PRKG1,PTGFR,PTPRD,RDH10,RSPO3,SERPINE2,SLC13A5,SLC15A1,SLC7A2,SMPD3,SRCAP,TMEM231
Inflammatory Disease,Inflammatory Response,Organismal Injury and Abnormalities,Respiratory Disease	Chronic airway inflammatory disease	1.37e-05		ACTA2,ACTC1,ADRB3,AGTR1,CFTR,CHRM3,CHRM4,CSMD1,CSRP1,DNAI1,DSTN,FLNA,IL4R,KRT15,MYH11,POSTN,TAGLN,TLN1,TPM2
Organismal Injury and Abnormalities,Renal and Urological Disease	Urolithiasis	1.41e-05		ADRB3,ALPL,AQP1,BCAS3,CA13,CA14,CA4,CACNA1S,CACNA2D4,CACNB2,CALB1,CHRM3,CHRM4,CLDN10,CYP51A1,SCGN
Endocrine System Development and Function,Small Molecule Biochemistry	Metabolism of hormone	1.43e-05	0.939	ACTA2,BMP4,BMP7,C1QTNF3,CNR1,CRYM,CXCL10,EGR1,FDXR,GSTA1,GSTA3,HIF1A,HOMER2,HSD17B4,HSD17B6,IGFBP2,INHBA,mir-145,MME,NR4A1,PCSK5,PCSK6,PRKG1,PRLR,SPP1,TG
Cancer,Neurological Disease,Organismal Injury and Abnormalities	Oligodendroglioma	1.43e-05		ADD2,ADGRB3,AKAP6,ALPL,AMPH,ANGPTL1,ANKS4B,ARHGAP1,ARHGEF18,ARVCF,ATP1A2,B4GALNT1,CAMK2B,CCDC190,CCDC68,CCKBR,CDC42EP3,CFAP74,CHRDL2,CKB,COCH,COL12A1,COL2A1,COL4A3,COL4A4,COL7A1,DES,DGAT2,DIRAS3,DPYSL5,DZANK1,ECRG4,EFHC1,ELOVL2,ENO4,EPS8,F5,FABP7,FANCD2,FGF18,FGFR1,GOT1L1,GPR182,GPRC5A,HK2,HKDC1,HMX3,HSD17B4,ICAM3,IDH1,IGFBP2,IGSF10,IHH,IL4R,INHBA,INSYN2A,ITGA7,ITIH4,JPH1,JPH2,JPH3,KCNB2,KCNJ8,KC…
Cancer,Gastrointestinal Disease,Organismal Injury and Abnormalities	Esophageal carcinoma	1.44e-05		ABLIM1,ACTL7B,ACTN2,ADGRB3,AGTR1,AKAP6,ALX3,ASZ1,B4GALNT4,BAIAP2L1,C4BPA,C7,CDH11,CDK1,CHST4,COL11A1,COL22A1,COL4A4,CORO2A,CXCL1,CXCL2,DIPK2A,ECRG4,EMILIN2,F5,FABP3,FAM3B,FGFR1,FGFR2,GLI1,HK2,HSD17B4,HSD17B6,ICAM3,IDH1,IFI16,IFI6,IGSF10,INHBA,ITGB7,JARID2,KIF6,KLK1,KNDC1,KRT17,LRP1B,LTBP4,MDGA2,mir-145,MUC1,MYLK,NTRK2,OSR1,P4HA3,PAH,PCDH9,PDLIM7,PLPPR5,POSTN,PPP1R3C,PRKG1,PTGIR,PTHLH,PTPN13,RAMP2…
Gastrointestinal Disease,Inflammatory Disease,Inflammatory Response,Organismal Injury and Abnormalities	Ulcerative colitis	1.45e-05		AGTR1,ALOX12,ANGPTL2,APCDD1,APOD,C3,C7,CA4,CAMK4,CDC42EP3,CHP2,CKB,CKMT1A,CXCL1,CXCL10,CXCL2,DAPP1,DES,DPP10,F10,FGFR2,GABRB1,GSDMB,HKDC1,HSD11B1,IGFBP5,ITGB7,LPP,LRP1B,LRRTM3,LYVE1,MEDAG,MUC1,NTRK2,OCLN,PLN,PRDM1,PTGIR,RGS1,S1PR5,SPP1,STRA6,TRIP13
Organismal Injury and Abnormalities,Skeletal and Muscular Disorders	Hand deformity	1.49e-05		ADAMTS5,ADAMTS6,ADAMTS8,CFTR,COL11A1,COL12A1,COL22A1,COL2A1,COL4A3,COL4A4,COL5A3,COL7A1,COL9A3,FGFR2,FST,GLI1,LPP,WNT2,WNT7B
Cell-To-Cell Signaling and Interaction,Hematological System Development and Function,Hematopoiesis	Adhesion of hematopoietic progenitor cells	1.49e-05	-0.782	BTK,CCN1,CIB1,CXCL10,CXCL12,CXCL9,RGS1,SEMA3E
Organismal Development	Mass of organism	1.5e-05	-0.044	ADRB3,ARHGAP1,ATP1A2,ATP2B2,C1QL3,C3,CALB1,CASQ1,CFTR,CHI3L1,CHRM3,CLSTN3,CNR1,DGAT2,FABP4,FKBP1B,FLNB,FOS,FOXO1,FST,GAL,GCK,GJB1,GLI1,HCRTR1,HIF1A,IGF2BP3,IGFBP1,IGFBP3,IHH,KCP,LPL,MEP1B,MSC,NPPC,NTRK2,PRLR,PTGES,TBC1D1,TRAPPC9,ZFP36
Cell Signaling,Cellular Function and Maintenance,Small Molecule Biochemistry,Vitamin and Mineral Metabolism	Homeostasis of Ca2+	1.55e-05		ALPL,ATP13A4,ATP2B2,ATP2B4,C5,CALB1,CCL3,CCL8,CXCL10,CXCL12,DMPK,FGFR1,JPH2,NPPC,PLN,PTHLH,PYGM,RYR3,SLC24A2,SPP1,VAPB
Carbohydrate Metabolism	Metabolism of carbohydrate	1.56e-05	0.581	ADRB3,AGTR1,APOD,B3GALT2,B4GALNT1,BMP7,BTK,C1QL3,C5,CCKBR,CHI3L1,CHST1,CHST2,CHST4,CHST9,CLSTN3,COL11A1,COL2A1,CXCL10,DCN,DGAT2,EXTL1,FABP3,FABP4,FGFR1,FOXO1,FUT1,GAL,GALR2,GCK,GFRA1,GPLD1,HK2,HKDC1,IDH1,IGFBP1,IGFBP3,IHH,LPL,LYVE1,MANBA,MFSD2A,MTMR7,NNAT,NPPC,NR4A1,NR4A2,PLAT,PLSCR2,POSTN,PPP1R3C,PRKG1,PTGFR,PYGM,SFRP1,SGMS2,SLC35D2,SMPD3,SORBS1,SPP1
Cardiovascular System Development and Function,Cellular Development,Cellular Function and Maintenance,Cellular Growth and Proliferation,Organismal Development,Tissue Development	Endothelial cell development	1.58e-05	0.922	ADAMTS8,ANGPTL1,BMP4,C3,CCN1,CDH13,CDK1,COL4A3,CXCL1,CXCL10,CXCL12,EGR1,FABP4,FGFR1,FGFR2,FOXO1,FUT1,FZD7,HIF1A,IGFBP1,IGFBP3,IHH,IL4R,INHBA,mir-218 (includes others),NDP,NR4A1,NR4A2,NRP2,PTGIR,SERPINC1,SPP1,THBS1,THBS4,TIAM1,TNFSF10,TNMD,WNT2,WNT7A,ZG16B
Organismal Injury and Abnormalities,Renal and Urological Disease	Megabladder	1.6e-05		ACTG2,CHRM3,LMOD1,MYH11,MYL9,MYLK,MYOCD
Developmental Disorder,Organismal Injury and Abnormalities,Skeletal and Muscular Disorders	Congenital anomaly of digit	1.62e-05	0.963	BMP4,BMP7,CKAP2L,COL7A1,CRABP1,CRABP2,CYP51A1,FGFR1,FGFR2,FLNB,FREM1,GLI1,IHH,KRT17,MYO10,PCSK6,PTHLH,RDH10,SFRP1,TMEM231,WDR19,WNT7A
Cardiovascular System Development and Function	Neovascularization	1.63e-05	0.337	ALOX12,C3,C5,CCN1,COL5A3,CXCL12,CXCL9,DCN,EBI3,FGFR1,FGFR2,FOS,HIF1A,IGFBP3,IGFBP5,IL12A,INHBA,KLK1,MFAP5,NDP,PLAT,PTHLH,RNF213,SFRP1,SPP1,THBS1,TNFSF10,ZG16B
Cellular Movement,Hematological System Development and Function,Immune Cell Trafficking	Homing of leukocytes	1.64e-05	1.69	ANGPTL2,AOC3,C3,C5,CCL21,CCL3,CCL4,CCL8,CCN3,CH25H,CHI3L1,CHST2,CHST4,CXCL1,CXCL10,CXCL12,CXCL2,CXCL9,FOXO1,IL12A,IL17B,IL4R,INHBA,ITGB7,LGMN,MYLK,NRP2,PENK,PFN1,PRKG1,PTGES,RGS1,RIPOR2,SLIT2,SPP1,THBS1,THBS4,TIAM1
Organismal Injury and Abnormalities,Tissue Morphology	Quantity of lesion	1.67e-05	-0.027	ACTA2,ALOX12,B4GALNT1,BTG2,BTK,CCN1,CDH17,CFTR,CHRM3,COL11A1,COL7A1,DES,FANCD2,FGFR1,FGFR2,FOXO1,GJB1,GLI1,GPBAR1,HIF1A,IDH1,IGF2BP3,IGFBP2,IL12A,LDHA,MFAP5,MN1,MST1R,MUC13,MX1,MYH11,MYLK,POSTN,PSMB9,PTGES,PTHLH,RARRES1,RSPO1,S100A2,SLC22A18,SLC30A3,SLC7A2,SPP1
Cellular Development	Differentiation of progenitor cells	1.67e-05	1.337	A2M,ANKRD24,APOBEC3H,BCAT1,BLK,BMP4,BMP7,BTG2,BTK,CCL3,CD24,CDKN2B,CDON,CIB1,CPXM1,CRIPTO,CXCL12,CXCL9,DCN,DES,EGR1,EXTL1,FGFR2,FOXO1,FST,GADD45G,GFRA1,H4C11,IGFBP2,IGFBP3,INHBA,JUNB,KCNAB2,KCP,LPP,MKX,MYL9,MYOCD,OSR1,PRKG1,RIPOR2,S1PR5,SCIN,SFRP1,SMPD3,SOSTDC1,SPP1,SRF,ZFP36
Cellular Movement,Hematological System Development and Function,Immune Cell Trafficking	Cell movement of peripheral blood lymphocytes	1.67e-05	0.316	CCL21,CCL3,CCL4,CXCL10,CXCL12,CXCL9,FOXO1,RGS1,RIPOR2
Neurological Disease,Organismal Injury and Abnormalities	Epilepsy or neurodevelopmental disorder	1.67e-05	-0.44	ADRB3,ATP1A2,BCAS3,C3,C5,CA13,CA14,CA4,CACNA1G,CACNA2D4,CAMK2B,CCN1,CH25H,CHRM3,CHRM4,COL11A1,COL12A1,CRYM,CXCL10,DMPK,DNAJB5,DTNA,DUSP2,EFHC1,EGR1,F5,FGF12,FGFR1,FGFR2,FLNA,FOS,FOSB,GABRB1,GADD45G,GAL,GCK,GFRA1,GPT2,GRIA2,GRIK1,H4C11,IER2,IHH,INHBA,JARID2,JUNB,KCNV1,KIF2A,LAMB3,MAGEL2,MAP3K15,MYH11,NDE1,NNAT,NR4A1,NR4A2,NRP2,NTRK2,OCLN,PAH,PDE4DIP,PPP2R2B,PTPRD,RGS1,RORB,RYR3,SEMA3E,SERPINE2,SLC…
Ophthalmic Disease,Organismal Injury and Abnormalities	Glaucoma	1.69e-05		ABI3BP,ABLIM3,ACTA2,ADAMTS6,ADAMTS8,ADRB3,APOD,ARHGAP1,BCAS3,BMP4,CA13,CA14,CA4,CDH11,CDKN2B,CHRM3,CHRM4,COCH,COL11A1,FBXO32,FLNB,GRIA2,GRIK1,JAKMIP2,LPP,LTBP1,NTRK2,PCSK5,PTGFR,RSPO1,SEMA3E,SLC38A11,THBS1,TNS1
Cardiovascular Disease,Hereditary Disorder,Neurological Disease,Organismal Injury and Abnormalities,Skeletal and Muscular Disorders	Familial dilated cardiomyopathy	1.77e-05		ACTA1,ACTC1,ACTN2,CAP2,DES,DTNA,JPH2,LPL,MYL3,MYPN,PDLIM3,PLN,SEMA3E,UNC45B
Cellular Development,Cellular Growth and Proliferation,Digestive System Development and Function,Hepatic System Development and Function,Organ Development	Proliferation of liver cells	1.83e-05	0.701	AGTR1,BMP4,BMP7,C3,C5,CCN1,CHI3L1,CNR1,CXCL12,FGF18,FGFR2,FOS,FST,GLI1,IGFBP1,IL4R,INHBA,ITIH4,LIMS2,LY9,NPPC,SLC7A5,SPP1,THBS1
Cancer,Organismal Injury and Abnormalities	Malignant soft tissue neoplasm	1.86e-05		ACTC1,ADCY8,ALDH4A1,APOBEC3H,ATP2B4,C22orf46P,CACNA1G,CACNA1S,CDC42EP3,CNR1,COL22A1,COL2A1,COL4A3,COL5A3,CRABP2,CSMD1,DMBT1,DUSP22,ELOVL2,F10,FAP,FCER1A,FCGBP,FGF18,FGFR1,FGFR2,FNDC1,FOS,FOXO1,FSIP2,GLI1,GPBAR1,GRB14,GRIK1,IGFBP2,IL17B,IL4R,IRF6,ITGA7,JPH2,KCNB2,KCNH2,KCP,KLRC1,LDHA,LPL,LRP1B,LTBP4,MAP3K15,MDGA2,mir-145,MME,MST1R,MYOCD,MYOZ3,NMB,NRP2,NTRK2,OSBPL3,PDE4DIP,PLBD1,PLEKHG4,POSTN,PRKG1…
Cellular Movement,Hematological System Development and Function,Immune Cell Trafficking	Migration of mononuclear leukocytes	1.86e-05	1.787	AOC3,APOD,BTK,C3,C5,CCL21,CCL3,CCL4,CCL8,CDH11,CH25H,COL4A3,CXCL1,CXCL10,CXCL12,CXCL9,CYP26A1,FCER1A,FOS,FOXO1,GPRC5A,IGF2BP3,IL12A,IL4R,ITGB7,MST1R,MUC1,MYADM,MYLK,NR4A1,OCLN,PFN1,POSTN,RGS1,RIPOR2,S1PR5,SEMA3E,SERPINE2,SGMS2,SLC7A5,SPP1,THBS1,TLN1,TNFSF10
Organismal Injury and Abnormalities,Skeletal and Muscular Disorders	Abnormal morphology of skeleton	1.88e-05	-0.104	ALPL,ARHGAP1,BMP4,BMP7,CCN3,COL11A1,COL12A1,COL2A1,CYP26A1,CYP51A1,DMRT2,FGFR1,FGFR2,FLNB,FRZB,FST,IFITM5,IHH,KCP,MEOX1,NKD1,NPPC,OCLN,PTHLH,RDH10,SETD3,SFRP1,SMPD3,SPON1,WNT7A,ZFHX4
Cellular Movement,Hematological System Development and Function,Hematopoiesis	Homing of hematopoietic progenitor cells	1.95e-05	0.014	BMP4,CCL21,CCL3,CCL8,CXCL10,CXCL12,CXCL9,RGS1
Tissue Development	Deposition of extracellular matrix	1.95e-05	-0.443	CHRDL2,COL4A3,F5,KCP,LTBP4,PLAT,POSTN,THBS4
Developmental Disorder,Organismal Injury and Abnormalities	Growth failure	1.96e-05	-0.976	ACSS1,ACTN4,AQP1,AQP4,ARHGAP1,BCAS3,BMP4,BMP7,CDKN2B,CFL2,CFTR,CHRM3,CKB,CXCL9,EGR1,F10,F5,FANCD2,FGFR1,FGFR2,FLNB,FST,GCK,GGT1,GPX2,GRIA2,H4C11,HIF1A,HK2,HMX3,HSD17B4,IGFBP3,ITGA7,MB,MYOCD,NPPC,OCLN,PLAT,RBM24,RDH10,SERPINC1,SFRP1,SGCG,SH3GL2,SHISA2,SLC11A2,SLC5A6,SMPD3,SMTN,SRF,TFAP2C,TLE4,TLX2,ZFP36
Cardiovascular Disease,Organismal Injury and Abnormalities	Primary hypertension	1.97e-05		ADRB3,AGTR1,AOC3,CA13,CA14,CA4,CACNA1S,CACNB2,CPA3,FABP4,FOXO1,GATA5,IGFBP3,INHBA,LTBP1,MAP3K15,MME,PAH,POSTN,PTGIR,PTPRD,RGS1,SPP1
Cellular Development,Skeletal and Muscular System Development and Function,Tissue Development	Differentiation of smooth muscle cells	1.98e-05	1.093	BMP4,C3,DCN,FGFR2,ITGA7,ITGA8,mir-145,MYH11,MYOCD,NR4A1,NR4A2,RBPMS2,SRF,WNT7B
Cardiovascular System Development and Function,Cell Death and Survival	Cell viability of endothelial cells	1.98e-05	0.553	ANGPTL1,BTC,CCN1,CDH13,FABP3,FOXO1,IGFBP3,MFAP5,NDP,NR4A1,NTRK2,POSTN,THBS1,TNFSF10
Cell-To-Cell Signaling and Interaction	Binding of myeloid cells	1.98e-05	1.845	ALOX12,AOC3,BTK,C3,C5,CCL3,CIB1,CNR1,CXCL1,CXCL10,CXCL12,CXCL2,DCN,DMBT1,F10,FLNA,FOXO1,HIF1A,ICAM3,ITGA7,ITGB7,ORM1,PENK,RASGRP2,SLIT2,TLN1
Organismal Injury and Abnormalities,Reproductive System Disease	Abnormal morphology of internal genitalia	1.98e-05	0.64	AMPH,AQP1,AQP4,ASZ1,BMP4,BMP7,CAMK4,CDKN2B,CFTR,CREB3L4,EGR1,FANCD2,FOS,GADD45G,GAL,GATA5,GGT1,HSD11B1,HSD17B4,INHBA,ITGB7,KLK1,MANBA,MST1R,NABP1,NKD1,OCLN,OSBP2,PCSK6,PRDM1,RHCG,SCARA5,SERPINE2,SETD3,TACR3,TDRD6,TDRD9,WNT7A
Cell-To-Cell Signaling and Interaction,Cellular Movement	Recruitment of myeloid cells	2e-05	2.111	ADAMTS13,AOC3,C3,C5,CCL3,CCL4,CCN1,CHI3L1,CLEC4E,CNN2,CNR1,COCH,CXCL1,CXCL10,CXCL12,CXCL2,CXCL9,FGFR1,GLI1,GPRC5A,IRF6,ITGB7,MME,MST1R,MUC1,PLAT,RASGRP2,SEMA3E,SFRP1,SLIT2,SPP1,THBS1
Embryonic Development,Organ Development,Organismal Development,Respiratory System Development and Function,Tissue Development	Formation of lung	2.01e-05		BMP4,CDH11,CFTR,CHI3L1,CXCL12,CYP51A1,F10,F5,FGF18,FGFR1,FGFR2,GLI1,HSD11B1,HSPB8,IGFBP5,MYOCD,PCSK6,PDPN,PTGES,PTHLH,RDH10,SLC30A2,SMPD3,SPP1,SRF,STRA6,THBS1,WNT2,WNT7B
Cell-mediated Immune Response,Cellular Movement,Hematological System Development and Function,Immune Cell Trafficking	Cell movement of T lymphocytes	2.01e-05	1.76	AOC3,APOD,C3,C5,CCL21,CCL3,CCL4,CCL8,CDH11,CH25H,COL4A3,CXCL1,CXCL10,CXCL12,CXCL9,CYP26A1,FOXO1,IGF2BP3,IL12A,IL4R,ITGB7,MUC1,NR4A1,OCLN,PFN1,RGS1,RIPOR2,SERPINE2,SGMS2,SLC7A5,SPP1,THBS1,TNFSF10
Cell Signaling,Cellular Function and Maintenance,Molecular Transport,Vitamin and Mineral Metabolism	Flux of Ca2+	2.01e-05	1.004	A2M,ATP2B4,ATP2C2,BTK,C3,C5,CALB1,CASQ1,CCL21,CCL3,CCL4,CHRM3,CXCL1,CXCL10,CXCL12,EGR1,FCER1A,FKBP1B,FLNA,GPBAR1,JPH3,JUNB,KLK4,NPPC,NTRK2,P2RX2,PCSK1N,PENK,PLN,PRKG1,RTN1,SCGN,TG
Connective Tissue Disorders,Organismal Injury and Abnormalities,Skeletal and Muscular Disorders	Advanced Dupuytren contracture	2.07e-05		COL11A1,COL12A1,COL22A1,COL2A1,COL4A3,COL4A4,COL5A3,COL7A1,COL9A3
Cancer,Organismal Injury and Abnormalities,Reproductive System Disease	Peyronie disease	2.07e-05		COL11A1,COL12A1,COL22A1,COL2A1,COL4A3,COL4A4,COL5A3,COL7A1,COL9A3
Dermatological Diseases and Conditions,Organismal Injury and Abnormalities	Cellulite of the buttocks	2.07e-05		COL11A1,COL12A1,COL22A1,COL2A1,COL4A3,COL4A4,COL5A3,COL7A1,COL9A3
Cellular Function and Maintenance,Small Molecule Biochemistry	Homeostasis of divalent cations	2.08e-05		ALPL,ATP13A4,ATP2B2,ATP2B4,C5,CALB1,CCKBR,CCL3,CCL8,CXCL10,CXCL12,DMPK,FGFR1,JPH2,NPPC,PLN,PTHLH,PYGM,RYR3,SLC24A2,SLC30A2,SPP1,VAPB
Organ Morphology,Skeletal and Muscular System Development and Function	Morphology of skeletal muscle	2.16e-05		ACTA1,ANGPTL2,CNR1,COL12A1,DMPK,FOXO1,FST,HSD11B1,IGFBP1,IGFBP3,IGFBP5,INHBA,ITGA7,MAMSTR,SGCA,SGCG,SPP1,SRF,TRIM63
Connective Tissue Disorders,Organismal Injury and Abnormalities,Skeletal and Muscular Disorders	Bone lesion	2.16e-05		ADRB3,ALPL,ALX3,ARSL,BMP4,BMP7,C3,CCN1,CFTR,COL11A1,COL2A1,COL9A3,DCN,F10,FGFR1,FGFR2,FLNA,FLNB,FST,GJB4,GRIK1,IDH1,IFITM5,INHBA,KCNJ8,LRRC4C,LTBP1,MEOX1,mir-145,MN1,MST1R,POSTN,PPP2R2B,PTPRR,SERPINC1,SGMS2,SH3GL2,SMPD3,SRF,SYNDIG1,THBS1,THBS4,TNFSF10,TUBB4A,WDR19,WNT7A
Organismal Injury and Abnormalities,Renal and Urological Disease	Cystic kidney disease	2.19e-05		A2M,ACTA2,ACTN1,AGTR1,AOC3,BMP4,C1S,CALB1,CCL21,CDKN2B,COL4A4,DSTN,EGR1,FGFR2,FST,GPX2,HIF1A,IGFBP1,IL4R,ITGA7,KCNMB1,LGMN,MUC1,PLN,PPP1R3C,PRKG1,PSMB9,SLC1A3,SPP1,TAGLN,TMEM231,TNS1,WDR19
Dermatological Diseases and Conditions,Immunological Disease,Organismal Injury and Abnormalities	Pemphigus	2.21e-05		ABLIM3,BTK,FLNB,GADD45G,IFI44,IFI6,IHH,IL4R,LTBP1,MX1,MYL9,PCSK6,PLAT,RHOBTB1,RSAD2,THBS1,TNFSF10,TNS1
Organ Development,Organ Morphology,Skeletal and Muscular System Development and Function	Mass of skeletal muscle	2.24e-05		ANGPTL2,CNR1,COL12A1,FOXO1,FST,HSD11B1,IGFBP1,IGFBP3,IGFBP5,INHBA,MAMSTR,SGCA,SGCG,SPP1,SRF,TRIM63
Cardiovascular Disease,Organismal Injury and Abnormalities	Cardiac calcification	2.27e-05		A2M,ACTA1,ADAMTS5,AOC3,APOD,C3,C5,CCN1,CCN3,CHI3L1,COL12A1,COL2A1,DES,DPYSL5,F10,GNG12,ITIH4,NDE1,PCOLCE2,PFN1,PLAT,POSTN,PTGES,PTHLH,SPP1,THBS1,TMOD2
Respiratory System Development and Function	Respiratory system development	2.27e-05	-0.73	BMP4,BMP7,CDH11,CFTR,CHI3L1,CXCL12,CYP51A1,F10,F5,FGF18,FGFR1,FGFR2,GLI1,HSD11B1,HSPB8,IGFBP5,MSC,MYOCD,PCSK5,PCSK6,PDPN,PTGES,PTHLH,RDH10,SLC30A2,SMPD3,SPP1,SRF,STRA6,THBS1,WNT2,WNT7B
Cancer,Organismal Injury and Abnormalities,Respiratory Disease	Lung squamous cell carcinoma	2.36e-05		ABI3BP,ADGRB3,ALS2,ANKRD24,APOD,ASZ1,ATP1A2,BLK,CACNA1S,CDC42EP3,CDK1,CFTR,CH25H,CLSTN3,COCH,COL11A1,COL12A1,COL22A1,COL7A1,CSMD1,CXCL2,CYP26A1,DCN,DMBT1,DUSP22,EPB41L3,FABP4,FAP,FDXR,FGFR1,FGFR2,FLNA,GABRB1,GLI1,GPC5,HK2,HSPB8,IDH1,IGF2BP3,IGFBP1,IGFBP2,IGFBP3,IL4R,IRF6,ITGB7,JARID2,KRT17,LRP1B,MAGEL2,mir-145,MST1R,MYL9,MYO5B,NR2F1,NR4A2,NTRK2,OSBPL3,OSR1,P4HA3,PRLR,PROM2,PRSS16,PTPRD,RNF213,RXF…
Connective Tissue Disorders,Developmental Disorder,Hereditary Disorder,Organismal Injury and Abnormalities,Skeletal and Muscular Disorders	Familial skeletal dysplasia	2.41e-05	0.577	ALPL,ALX3,ARSL,BMP4,BMP7,C1S,COL11A1,COL12A1,COL2A1,COL9A3,DCN,FGFR1,FGFR2,FLNA,FLNB,FST,IFITM5,IHH,INHBA,KCNJ8,LTBP1,MEOX1,MYH11,PTHLH,SGMS2,SMPD3,THBS1,THBS4,WDR19,WNT7A
Hereditary Disorder,Ophthalmic Disease,Organismal Injury and Abnormalities	Hereditary eye disease	2.42e-05		ACTA2,ADRB3,ARHGEF18,BMP4,C2,C3,CA13,CA14,CA4,CACNA2D4,CDON,CERKL,CHRM3,CHRM4,CLDN10,COCH,COL11A1,COL12A1,COL2A1,COL4A3,COL4A4,COL7A1,COL9A3,CRYGS,DCN,FGFR1,FGFR2,FREM1,GUCA1A,HKDC1,HMGB3,IGSF10,IL17B,MSMO1,NDP,NHS,PCSK6,PDE6H,POSTN,PTGFR,SLC9B1,SMOC1,SNAP25,STRA6,TTLL5,UNC45B,WDR19,WHRN,WNT7B,ZFHX4
Developmental Disorder,Hereditary Disorder,Organismal Injury and Abnormalities,Skeletal and Muscular Disorders	Dystrophy of muscle	2.42e-05	-1.343	ABLIM1,ACTA1,ACTA2,ADAMTS8,ADCY8,ADRB3,C3,CA14,CCL21,COL12A1,COL9A3,CXCL9,DGAT2,DMPK,DTNA,EGR1,EXTL1,F10,FBXO32,FOXO1,FST,GADD45G,HIF1A,IER2,ITGA7,LIMS2,LPL,MB,mir-145,MYL3,MYL4,SGCA,SGCG,TAGLN,TRIM63
Cell-To-Cell Signaling and Interaction,Cellular Assembly and Organization,Cellular Function and Maintenance	Assembly of intercellular junctions	2.47e-05	-0.191	ACTN4,ADD2,ADGRB3,ALS2,CACNA1S,CAMK2B,CD24,CLSTN3,EPB41L3,FGFR2,GJB1,GPBAR1,INHBA,LRRN1,LRRTM3,NDFIP2,NTRK2,OCLN,OXTR,P2RX2,PFN1,PTPN13,PTPRD,RAMP2,SHANK1,SLC5A7,SLIT2,SLITRK5,SRF,SYNDIG1,THBS1,TLN1,UNC13B,WNT7A
Connective Tissue Disorders,Organismal Injury and Abnormalities	Connective tissue dysplasia	2.48e-05	0.577	ACTA2,ADRB3,ALPL,ALX3,ARSL,BMP4,BMP7,C1S,COL11A1,COL12A1,COL2A1,COL9A3,DCN,FGFR1,FGFR2,FLNA,FLNB,FST,IFITM5,IHH,INHBA,KCNJ8,LTBP1,MEOX1,MYH11,PTHLH,SGMS2,SMPD3,THBS1,THBS4,WDR19,WNT7A
Cellular Movement,Hematological System Development and Function,Immune Cell Trafficking	Migration of granulocytes	2.47e-05	2.085	AOC3,ARHGAP1,BTK,C3,C5,CCL3,CNN2,CXCL1,CXCL10,CXCL12,CXCL9,F10,IGFBP3,MYLK,OCLN,RASGRP2,SEMA3E,SERPINC1,SPP1,SRF,TLN1
Cardiovascular Disease,Hereditary Disorder,Organismal Injury and Abnormalities	Familial aneurysm	2.5e-05		ACTA2,COL2A1,FLNA,MFAP5,MYH11,MYLK,NDE1,PRKG1
Ophthalmic Disease,Organismal Injury and Abnormalities	Angle-closure glaucoma	2.54e-05		ADRB3,CA13,CA14,CA4,CHRM3,CHRM4,COL11A1,GRIK1,PTGFR
Cardiovascular Disease,Hereditary Disorder,Organismal Injury and Abnormalities	Familial thoracic aortic aneurysms and dissections	2.54e-05		ACTA2,COL2A1,FLNA,GATA5,MFAP5,MYH11,MYLK,NDE1,PRKG1
Connective Tissue Disorders,Organismal Injury and Abnormalities,Skeletal and Muscular Disorders	Curvature of spine	2.56e-05	-1.51	A2M,ACSM1,ACTA1,ADAMTS6,ADGRB3,AGTR1,AKAP6,ARHGAP1,ARHGEF38,ATP2B2,ATP2B4,BCAS3,CCDC68,CDH13,COL12A1,CSMD1,DPP10,FLNB,GALNT16,GFRA1,GNGT1,GRB14,GRIK1,HIF1A,ITGA7,JPH1,LRP1B,LRRC4C,LRRTM3,MSMO1,MTUS2,MYLK,PCDH9,PDE4DIP,PLAT,PRDM1,PTGFR,PTHLH,PTPRD,RHOBTB3,RIPOR2,RYR3,SCIN,SEMA3E,SGCG,SLC24A2,SNAP25,SPON1,THBS1,TOX,TSPAN2
Skeletal and Muscular System Development and Function	Mass of muscle	2.57e-05		ANGPTL2,CNR1,COL12A1,FOXO1,FST,GSDMB,HSD11B1,IGFBP1,IGFBP3,IGFBP5,INHBA,MAMSTR,SGCA,SGCG,SPP1,SRF,TRIM63
Developmental Disorder,Hereditary Disorder,Organismal Injury and Abnormalities,Renal and Urological Disease	Familial congenital anomalies of the kidney and urinary tract	2.56e-05		A2M,ACTA2,ACTN1,AGTR1,AOC3,C1S,CCL21,COL4A4,DSTN,EGR1,FGFR2,FST,GFRA1,GPX2,HIF1A,IGFBP1,IL4R,ITGA7,ITGA8,KCNMB1,MUC1,MYOCD,PLN,PPP1R3C,PRKG1,PSMB9,SLC1A3,SPP1,TAGLN,TMEM231,WDR19
Connective Tissue Development and Function,Embryonic Development,Organismal Development,Skeletal and Muscular System Development and Function,Tissue Development	Cartilage development	2.63e-05	0	B4GALNT1,BMP4,BTC,CCN1,CCN3,CHST9,COL11A1,COL12A1,COL2A1,FGF18,FOXO1,FRZB,HIF1A,IHH,PTHLH,SMPD3,SPP1,SRF,THBS1,WNT7A,WNT7B
Cell-To-Cell Signaling and Interaction,Cellular Growth and Proliferation,Hematological System Development and Function	Stimulation of leukocytes	2.63e-05	0.281	BMP4,C3,C5,CCL21,CCN1,CD24,CDKN2B,CLEC4E,CXCL10,CXCL12,FLNA,IL4R,IRF6,KLRC1,KRT17,MUC1,PRKG1,STEAP1,TG,TNFRSF18,TNFSF10
Connective Tissue Disorders,Developmental Disorder,Organismal Injury and Abnormalities,Skeletal and Muscular Disorders	Scoliosis	2.65e-05	-1.342	A2M,ACSM1,ACTA1,ADAMTS6,ADGRB3,AGTR1,AKAP6,ARHGEF38,ATP2B2,ATP2B4,BCAS3,CCDC68,CDH13,COL12A1,CSMD1,DPP10,FLNB,GALNT16,GFRA1,GNGT1,GRB14,GRIK1,HIF1A,ITGA7,JPH1,LRP1B,LRRC4C,LRRTM3,MSMO1,MTUS2,MYLK,PCDH9,PDE4DIP,PLAT,PRDM1,PTGFR,PTPRD,RHOBTB3,RIPOR2,RYR3,SCIN,SEMA3E,SGCG,SLC24A2,SNAP25,SPON1,TOX
Cell Morphology,Tissue Development	Tubulation of cells	2.66e-05	1.758	ALOX12,BMP4,BTC,CCN1,CHI3L1,COL4A3,CXCL1,CXCL10,CXCL12,FLNA,FOXO1,GLI1,HK2,IGFBP2,IGFBP3,IL17B,INHBA,NR4A1,PLXDC1,SLIT2,WNT7A,ZG16B
Cellular Movement,Hematological System Development and Function,Immune Cell Trafficking,Inflammatory Response	Cellular infiltration by phagocytes	2.65e-05	1.884	ADAMTS13,ADRB3,C1QTNF6,C2,C3,C5,CCL21,CCL3,CCL4,CCN1,CFTR,CHI3L1,CNR1,COL4A3,CXCL10,CXCL12,CYP26A1,FABP4,GLI1,HIF1A,IRF6,KLK1,MASP1,MUC1,PCOLCE2,PLAT,PRDM1,PRKG1,PTGES,RSPO3,SEMA3E,SERPINC1,SFRP1,SGMS2,SLIT2,SPDEF,SPP1,TNFRSF18
Cell Death and Survival	Cell survival	2.68e-05	1.404	A2M,ACTN4,AGR2,ALOX12,ALS2,ANGPTL1,APOD,AQP1,ATP1A2,BLK,BMP4,BMP7,BTC,BTG2,BTK,C3,C5,CALB1,CAMK2B,CAMK4,CCL21,CCL3,CCL4,CCN1,CCN3,CD24,CDH13,CDK1,CDKL4,CHI3L1,CHP2,CKB,COCH,COL4A3,CORO6,CXCL1,CXCL10,CXCL12,CXCL2,CXCL9,DUSP2,DUSP22,EGR1,EMILIN2,FABP3,FABP7,FANCD2,FBXO32,FCER1A,FDXR,FGF18,FGFR1,FGFR2,FKBP1B,FLNA,FOS,FOXA3,FOXO1,FZD7,GATA5,GFRA1,GLI1,GOT1L1,GPRC5A,GPT2,HIF1A,HK2,HSPB8,IDH1,IGF2BP3,I…
Organismal Injury and Abnormalities	Hypertrophy of tissue	2.67e-05	-1.582	BMP4,BMP7,CCKBR,FBXO32,FLNB,FOS,FOSB,FST,GATA5,GPBAR1,HIF1A,HSPB8,IGFBP5,IHH,INHBA,JARID2,JPH2,JUNB,MFSD2A,MYOCD,NPPC,PRKG1,PRLR,PTGES,PTHLH,SGCG,TG,TIAM1,TRIM63,WNT5B,WNT7A
Embryonic Development,Hair and Skin Development and Function,Organ Development,Organismal Development,Tissue Development	Formation of epidermis	2.8e-05	-1.826	APCDD1,BMP4,CDH11,COL7A1,CRABP2,CST6,FGFR2,FST,GFRA1,GJB5,IGFBP5,INHBA,KRT15,KRT17,LAMB3,PRDM1,PTHLH,SLC39A2,SOSTDC1,TFAP2C,TNFRSF19,WNT2,WNT7B
Cardiovascular System Development and Function,Cellular Development,Cellular Growth and Proliferation,Organ Development,Organismal Development,Skeletal and Muscular System Development and Function,Tissue Development	Proliferation of vascular smooth muscle cells	2.84e-05	-0.457	BMP4,BMP7,CACNA1G,CCN1,CCN3,CXCL12,EGR1,FGF12,FOXO1,HIF1A,IGFBP2,IGFBP5,mir-145,MYADM,NKD1,NR4A1,POSTN,PRKG1,PTHLH,SPP1,SRF,TNFSF10
Organismal Development,Skeletal and Muscular System Development and Function	Mass of hindlimb muscle	2.86e-05		ANGPTL2,CNR1,FST,HSD11B1,IGFBP1,IGFBP3,IGFBP5,INHBA,SGCA,SPP1,SRF,TRIM63
Cardiovascular System Development and Function,Cellular Development,Cellular Function and Maintenance,Cellular Growth and Proliferation,Organismal Development,Tissue Development	Proliferation of endothelial cells	2.86e-05	0.828	ADAMTS8,ANGPTL1,BMP4,C3,CDH13,CDK1,COL4A3,CXCL1,CXCL10,CXCL12,EGR1,FABP4,FGFR1,FGFR2,FOXO1,FUT1,FZD7,HIF1A,IGFBP1,INHBA,mir-218 (includes others),NDP,NR4A1,NR4A2,NRP2,PTGIR,SERPINC1,SPP1,THBS1,THBS4,TIAM1,TNFSF10,TNMD,WNT2,WNT7A,ZG16B
Connective Tissue Development and Function,Embryonic Development,Organismal Development,Skeletal and Muscular System Development and Function,Tissue Development,Tissue Morphology	Morphology of growth plate	2.98e-05		ALPL,CALB1,COL2A1,FLNB,FOS,GGT1,IHH,NPPC,PTHLH,TLE4
Cancer,Neurological Disease,Organismal Injury and Abnormalities	Primary central nervous system cancer	3.02e-05		ABI3BP,ACTA2,BTK,C2CD4B,CCL21,CDKN2B,COL12A1,DES,DMBT1,FNDC1,GFRA1,GGT1,IGFBP3,MSC,MYH11,PRDM1,TGFB1I1,TUBB4A
Endocrine System Development and Function,Molecular Transport,Small Molecule Biochemistry	Secretion of hormone	3.12e-05	-1.734	BMP4,BMP7,C1QL3,C3,CD59,CHRM3,CXCL10,FOXO1,FST,GAL,GPBAR1,INHBA,LTBP4,MAGEL2,NMB,P2RY14,RSPO1,SMPD3,SNAP25
Cancer,Organismal Injury and Abnormalities	Metastasis of cells	3.12e-05	-1.808	ABLIM1,ACTN4,AGR2,ANGPTL1,ARHGDIG,BAIAP2L1,BCAT1,BMP4,BMP7,CCL8,CCN1,CCN3,CD24,CD59,CNN1,COL9A3,CST6,CXCL1,CXCL12,CXCL2,CYP26A1,FABP4,FBXO32,FGF18,GFRA1,GIPC2,GLI1,GPRC5A,GPT2,GPX2,HIF1A,HK2,IGF2BP3,INHBA,JUNB,KRT17,LAMB3,LGMN,LTBP1,mir-145,mir-218 (includes others),MST1R,MUC1,MYOCD,NTRK2,PSPH,RAMP2,RHCG,RHOBTB3,S100A2,SERPINE2,SLC7A2,SLC7A5,SLIT2,SPP1,SSX2IP,THBS1,TIAM1,TLN1,TNFRSF19
Organismal Injury and Abnormalities,Renal and Urological Disease	Reduced kidney function	3.14e-05	0.497	ACTN4,ADRB3,AGTR1,ALPL,AOC3,BCAS3,BTG2,C3,C5,CA13,CA14,CA4,CACNA1S,CACNA2D4,CACNB2,CCN1,CDON,CLEC4E,COL4A3,CXCL12,CYP51A1,DCN,EPB41L3,F10,F5,FGFR2,GABRB1,JUNB,KCP,LGMN,LPL,LPP,MEP1B,mir-145,MYOCD,MYPN,PTGIR,PTHLH,SERPINC1,SGCG,SPP1,THBS1,TNS1,TUBB4A
Cardiovascular Disease,Organismal Injury and Abnormalities,Tissue Morphology	Quantity of vascular lesion	3.2e-05		ACTA2,COL11A1,GPBAR1,MFAP5,MYH11,MYLK,PTGES,SLC30A3
Immunological Disease,Neurological Disease,Organismal Injury and Abnormalities	Autoimmune neuropathy	3.27e-05		AGTR1,BTC,BTK,C2,C3,C5,CD59,CHRM3,CHRM4,CNR1,CSMD1,CXCL1,CXCL12,CYP51A1,EGR1,FAM167A,GABRB1,GAL,GPC5,HCRTR1,HSD17B4,IL12A,INHBA,KCNB2,KCNH2,LBH,LPP,MANBA,mir-145,MX1,MYO5B,NTRK2,OCLN,PCSK5,RGS1,RNF213,RSAD2,S1PR5,SLC9B1,SNAP25,SPP1,SVIL
Organismal Injury and Abnormalities,Psychological Disorders	Major affective disorder	3.43e-05		ADAMTS5,ADAMTS6,ADRB3,AGTR1,AKAP6,APOD,AQP4,ASAH2,ATP13A4,ATP2B2,B4GALNT4,BLK,BTG2,CA13,CA14,CA4,CACNA1G,CACNB2,CASQ1,CCKBR,CDH13,CHRM3,CHRM4,CSMD1,CXCL10,CYP2A13,DPP10,ENO4,FGF12,FGFR1,GABRB1,GPC5,GRIA2,GRIK1,HCRTR1,HOMER2,HSD17B6,IGFBP2,ITIH4,JPH3,KCNG1,KCNH2,KRT17,LRP1B,MCMBP,MDGA2,mir-145,MSC,MYO10,MYOZ3,NDFIP2,NR4A2,NTRK2,PAK5,PCDH9,PCSK5,PCSK6,PPP2R2B,PTGFR,PTPRD,RASGEF1B,RBKS,RNF213,RTN1,S…
Cellular Movement	Cell movement of progenitor cells	3.55e-05	0.388	BMP4,CAMK4,CCL21,CCL3,CCL4,CCL8,CCN1,CXCL10,CXCL12,CXCL9,GPLD1,IL4R,PTGIR,RGS1,THBS4
Cellular Movement,Hematological System Development and Function,Immune Cell Trafficking	Homing of mononuclear leukocytes	3.63e-05	1.175	AOC3,C5,CCL21,CCL3,CCL4,CCL8,CCN3,CH25H,CHST2,CHST4,CXCL10,CXCL12,CXCL9,FOXO1,INHBA,ITGB7,LGMN,MYLK,PENK,RGS1,SLIT2,SPP1,THBS1,TIAM1
Nucleic Acid Metabolism,Small Molecule Biochemistry	Metabolism of cyclic nucleotides	3.63e-05	-2.149	ADCY8,ATP2B2,BMP4,BMP7,C5,CFTR,CHRM4,CNR1,CXCL10,CXCL12,GAL,GALR2,GPBAR1,GUCA1A,INHBA,LGMN,MRAP2,NPPC,PTGIR,PTHLH,RAMP2,RGS17,RXFP1,SPP1
Connective Tissue Disorders,Inflammatory Disease,Inflammatory Response,Organismal Injury and Abnormalities,Skeletal and Muscular Disorders	Polyarthritis	3.66e-05	0.218	BTC,C5,CCL3,CCL4,CDA,COCH,COL2A1,DUSP2,FGFR1,FOS,FOSB,HIF1A,HSPB8,IL12A,MME,NR4A1,NR4A2,PRDM1,PTGIR,SPP1,THBS1,ZFP36
Cancer,Organismal Injury and Abnormalities	Neoplasia of tumor cell lines	3.67e-05	-1.79	ABLIM1,ACTN4,AGR2,ANGPTL1,ARHGDIG,ATP2C2,BAIAP2L1,BCAT1,BMP4,CCL8,CCN1,CCN3,CD24,CD59,CDK1,CNN1,COL9A3,CXCL1,CXCL12,CXCL2,CYP26A1,DUSP2,EGR1,FABP4,FBXO32,FGF18,FOS,GFRA1,GIPC2,GLI1,GPBAR1,GPRC5A,GPT2,GPX2,HIF1A,HK2,IGF2BP3,IGFBP2,IL17B,INHBA,JUNB,KRT17,LAMB3,LDHA,LTBP1,mir-145,mir-218 (includes others),MST1R,MUC1,MYOCD,NTRK2,PRLR,PSPH,PTGES,RAMP2,RHCG,RHOBTB3,S100A2,SERPINE2,SLC7A2,SLC7A5,SLIT2,S…
Organismal Injury and Abnormalities,Respiratory Disease	Chronic obstructive pulmonary disease	3.78e-05		ABLIM3,ADRB3,AGTR1,AKAP6,ARHGEF38,ATP2C2,BCAS3,BMP4,BTC,CA13,CA14,CA4,CDC123,CDH11,CFTR,CHRM3,CHRM4,CNR1,CSMD1,CXCL1,CXCL9,CYP51A1,DMRT2,EGR1,FLNA,GABRB1,GATA5,IL4R,ITGA8,KCNMB1,LPAR3,LTBP4,MN1,MYLK,MYPN,NDP,NRP2,PDPN,PTGIR,RSPO3,SCARA5,SLMAP,SMPD3,SMTN,SPP1,TENM4,TNS1,WNT7A
Cell Morphology,Organismal Injury and Abnormalities	Hypertrophy of cells	3.79e-05	-1.145	BMP4,BMP7,CCKBR,FBXO32,FLNB,FOS,FOSB,FOXO1,FST,GAL,GATA5,GPBAR1,HIF1A,HSPB8,IHH,INHBA,JARID2,JPH2,JUNB,MFSD2A,MYOCD,NPPC,PRKG1,PRLR,PTGES,PTHLH,RSPO3,SGCG,TG,TIAM1,TRIM63,WNT5B,WNT7A
Connective Tissue Development and Function,Tissue Morphology	Quantity of connective tissue cells	3.91e-05	-1.363	ARHGAP1,C3,CAMK4,CDH11,CDK1,COL4A3,DCN,DKK2,EGR1,FGF18,FGFR1,FGFR2,FOS,FOSB,GGT1,HSD11B1,IGFBP3,IHH,JUNB,NR4A1,PFN1,POSTN,PRDM1,PTHLH,SOSTDC1,SPP1,TRIM63,WNT7B,ZFHX4
Cancer,Organismal Injury and Abnormalities	Adenoid cystic carcinoma	3.91e-05		ATP2B2,CACNB2,CCL21,CXCL10,CXCL12,CXCL9,FABP7,FGF12,FGFR1,FGFR2,FNDC1,FXYD2,IDH1,KLK1,NTRK2,PTPRD,SLC13A5
Cell-To-Cell Signaling and Interaction	Binding of connective tissue cells	3.91e-05	-0.152	ARHGAP1,BMP4,BTK,CCN1,CDH11,COL2A1,COL7A1,CXCL12,DCN,HIF1A,IGFBP2,IGFBP3,MFSD2A,MME,POSTN,RAMP2,SGMS2,SPP1,TLN1,TNMD,ZYX
Hematological Disease,Immunological Disease,Organismal Injury and Abnormalities	Eosinophilia	3.97e-05	1.276	ADAMDEC1,ATP13A5,C3,C5,CCL3,CDA,CDH13,CPA3,CXCL1,CXCL2,CXCL9,EBI3,EPB41L3,ERICH5,FCER1A,FGFR1,GRIK1,IL4R,ITGB7,JUNB,NTRK2,POSTN,PRKG1,PTPRD,SPP1,TOGARAM2,TPSB2
Connective Tissue Disorders,Organismal Injury and Abnormalities,Skeletal and Muscular Disorders	Abnormality of cartilage tissue	4.06e-05	1.491	ADAMTS5,ADRB3,BMP4,BMP7,C5,CACNA2D4,CCN3,CHI3L1,COL11A1,COL2A1,COL9A3,CSMD1,CXCL12,EGR1,FGF18,FGFR1,FLNB,FOS,HIF1A,MASP1,NPPC,PTGIR,SPP1,ZFHX4
Skeletal and Muscular System Development and Function	Contractility of smooth muscle	4.09e-05	2.18	CHRM3,CHRM4,JUNB,MYH11,MYOCD,PRKG1,SRF,TGFB1I1
Connective Tissue Development and Function,Skeletal and Muscular System Development and Function,Tissue Morphology	Quantity of bone tissue	4.13e-05	-1.37	C3,CAMK4,CDK1,COL2A1,DCN,DKK2,EGR1,FGFR2,FOS,FOSB,GGT1,HSD11B1,IHH,JUNB,PFN1,POSTN,PRDM1,PTHLH,SOSTDC1,SPP1,TRIM63,WNT7B
Cancer,Hematological Disease,Immunological Disease,Organismal Injury and Abnormalities	T-cell non-Hodgkin lymphoma	4.12e-05	0.559	ADAMTS6,AIFM3,AQP1,ATP13A4,C3,CACNA2D4,CCL8,CCN1,CD24,CDH11,COL12A1,CSMD1,CXCL10,CXCL12,CXCL9,DCN,DTNA,DUSP2,DUSP22,EBI3,EGR1,FDXR,FGFR2,FNDC1,FOS,FSIP2,GLI1,HIF1A,HK2,IDH1,IFI44,IFI6,JUNB,KCNRG,KLRC1,LAMB3,LRP1B,MACC1,MEP1B,MME,MST1R,MTUS2,MUC1,MX1,NR4A2,NTRK2,PAK5,PCDH9,PI16,PRDM1,PRKG1,RDH10,RHOBTB3,RSAD2,RYR3,THBS4,TNS1,TOX,TUBB4A,WNT2,ZBBX
Cardiovascular Disease,Organismal Injury and Abnormalities	Ventricular hypertrophy	4.16e-05	-0.24	ACTC1,ADRB3,AGTR1,CACNA1S,CACNB2,CXCL12,FGF12,FOXO1,HIF1A,INHBA,MB,MME,MYL3,MYL9,PLAT,PLIN5,PLN,PRKG1,PTGIR
Cardiovascular Disease,Organismal Injury and Abnormalities,Renal and Urological Disease	Renal ischemia-reperfusion injury	4.17e-05	-0.896	C3,C5,DUSP2,EGR1,FOS,HIF1A,MEP1B,RGMB,THBS1,TLN1
Cardiovascular Disease,Organismal Injury and Abnormalities	Reperfusion injury of organ	4.21e-05	0.351	ALOX12,C3,C5,CD59,DUSP2,EGR1,FOS,HIF1A,MEP1B,RGMB,THBS1,TLN1
Organismal Injury and Abnormalities,Renal and Urological Disease	Chronic kidney disease	4.31e-05	1.132	ACTN4,AGTR1,ALPL,BCAS3,BTG2,C3,C5,CA13,CA14,CA4,CACNA1S,CACNA2D4,CACNB2,CDON,COL4A3,CXCL12,CYP51A1,DCN,EPB41L3,F10,F5,FGFR2,GABRB1,JUNB,KCP,LGMN,LPL,LPP,mir-145,MYOCD,MYPN,PTGIR,PTHLH,SERPINC1,SGCG,SPP1,THBS1,TUBB4A
Cellular Assembly and Organization,Cellular Function and Maintenance	Organization of actin cytoskeleton	4.34e-05	1	ABI3BP,ACTN1,ADAMTS8,ARHGEF18,BAIAP2L1,BCAS3,CAP2,CAVIN3,CFL2,CSRP1,CXCL1,CXCL12,CXCL9,EPS8,FLNA,FLNB,GDPD2,MST1R,PDLIM3,PDLIM7,PRKG1,PTPRD,SCIN,SERPINC1,SFRP1,SORBS1,SRF,SVIL,TLN1,TMOD2,VIL1,WASF1
Cellular Assembly and Organization	Assembly of cell junction	4.39e-05	0	ACTN4,ADD2,ADGRB3,ALS2,CACNA1S,CAMK2B,CD24,CLSTN3,EPB41L3,FGFR2,GJB1,GPBAR1,INHBA,LRRN1,LRRTM3,NDFIP2,NTRK2,OCLN,OXTR,P2RX2,PFN1,PTPN13,PTPRD,RAMP2,SHANK1,SLC5A7,SLIT2,SLITRK5,SRF,SYNDIG1,THBS1,TLN1,UNC13B,WNT7A,ZYX
Gastrointestinal Disease,Organismal Injury and Abnormalities	Abnormality of small intestine	4.43e-05	0	AGR2,ALPL,CFTR,FOXO1,GPX2,HIF1A,IHH,ITGB7,MANBA,MUC1,MUC13,NKD1,RGS1,SMTN,SPDEF,TLX2,TOX,ZBP1
Cardiovascular Disease,Organismal Injury and Abnormalities	Coronary occlusion	4.49e-05		ABI3BP,ADRB3,AGTR1,ARVCF,ASZ1,BCAS3,C1QL3,C1S,C2,C5,CABLES2,CDC123,CDH13,CFTR,CNR1,COL4A4,CORO6,DTNA,EGFLAM,ELOVL2,F10,FAM167A,FNDC1,FOS,FOXA3,GCK,GNGT1,GRIK1,HDGFL1,HOMER2,IGFBP3,ITIH4,KCNB2,LMOD1,LPL,LRP1B,MYH11,OSBPL3,PCSK6,PRKG1,PTGIR,RAPH1,RASGEF1B,RGS1,SCARA5,SCGN,SERPINC1,SUSD2,TC2N,THBS1,TNS1,TRIM9,TUBB4A,WNK2
Cancer,Endocrine System Disorders,Organismal Injury and Abnormalities	Papillary thyroid carcinoma	4.56e-05		ANGPTL1,BMP7,BTC,C16orf89,CD24,CDC42EP3,CHI3L1,CKB,COCH,COL12A1,CRABP1,CXCL12,FCGBP,FGFR1,FGFR2,IDH1,INHBA,LDHA,mir-145,mir-218 (includes others),NR4A1,NTRK2,PDLIM7,POSTN,SLC7A5,SPP1,SRF,STRA6,TG,THBS1,TNFSF10
Cancer,Dermatological Diseases and Conditions,Organismal Injury and Abnormalities	Non-melanoma skin cancer	4.86e-05		ADGRB3,AKAP6,ALS2,ANGPTL2,ATP2C2,C3,CACNA1S,CACNA2D4,CAP2,CAVIN4,CDH11,CDH17,COL11A1,COL22A1,CSMD1,DKK2,DPP10,EPB41L3,EXTL1,F10,F5,FAP,FGFR1,FGFR2,FLNB,FNDC1,FOS,GCK,GIPC2,GPX2,GRIA2,IGF2BP3,ITGA8,KCNB2,KCNG1,KCNMB1,LPP,LRP1B,LRRC4C,LRRTM3,MAGEL2,MASP1,MDGA2,MYLK,MYO5B,MYOCD,PAK5,PCDH9,PCSK5,PDPN,PGC,POSTN,PRSS16,PRUNE2,PTGIR,RGS22,RHOBTB1,RNF213,RSPO1,RYR3,SHANK1,SLC24A2,SNAP25,SORBS1,TACR3,TENM…
Cancer,Organismal Injury and Abnormalities	Metastasis of tumor cell lines	4.93e-05	-1.847	ABLIM1,ACTN4,AGR2,ANGPTL1,ARHGDIG,BAIAP2L1,BCAT1,BMP4,CCL8,CCN1,CCN3,CD24,CD59,CNN1,COL9A3,CXCL1,CXCL12,CXCL2,CYP26A1,FABP4,FBXO32,FGF18,GFRA1,GIPC2,GLI1,GPRC5A,GPT2,GPX2,HIF1A,HK2,IGF2BP3,INHBA,JUNB,KRT17,LAMB3,LTBP1,mir-145,mir-218 (includes others),MST1R,MUC1,MYOCD,NTRK2,PSPH,RAMP2,RHCG,RHOBTB3,S100A2,SERPINE2,SLC7A2,SLC7A5,SLIT2,SPP1,THBS1,TIAM1,TLN1,TNFRSF19
Cellular Movement,Hematological System Development and Function,Immune Cell Trafficking,Inflammatory Response	Migration of macrophages	4.96e-05	0.976	C1QL3,C5,CCL3,CCL4,CNN2,CNR1,CXCL1,CXCL10,CXCL12,DMBT1,FLNA,HIF1A,IRF6,MUC1,MYLK,SPP1
Cardiovascular Disease,Organismal Injury and Abnormalities,Respiratory Disease	Pulmonary hypertensive arterial disease	5e-05		ADRB3,AQP1,CPA3,CXCL10,FABP4,FGF12,FOXO1,IGFBP3,INHBA,KLK1,LTBP1,PAH,POSTN,PRKG1,PTGIR,PTPRD,RGS1,SPP1,TNFSF10,WNT7A
Cancer,Organismal Injury and Abnormalities	Gastrointestinal stromal tumor in fibrous tissue	5.01e-05		A2M,ABI3BP,ACTL7B,ADAMTS13,ADAMTS5,ADAMTS8,ADGB,AKAP6,ALOX12,ALS2,ANKRD24,APOBEC3H,AQP1,ARHGEF18,ARSL,ARVCF,ASB16,ASPG,ASZ1,ATP13A4,ATP13A5,ATP2C2,ATP6V0A4,B4GALNT4,BCAS3,BMP4,BTBD16,BTC,C16orf89,C1QTNF6,C2CD4B,C3,C5,C7,CABLES2,CACNA1S,CACNA2D4,CAMK2B,CCN3,CCNI2,CD200R1L,CDH11,CDH17,CDON,CFTR,CHI3L1,CHST2,CHST9,CKAP2L,CNN2,COCH,COL11A1,COL12A1,COL22A1,COL2A1,COL4A3,COL4A4,COL5A3,COL7A1,COL9A3,CPA…
Cellular Movement,Hematological System Development and Function,Immune Cell Trafficking	Migration of antigen presenting cells	5.06e-05	0.582	C1QL3,C3,C5,CCL21,CCL3,CCL4,CNN2,CNR1,CXCL1,CXCL10,CXCL12,CXCL9,DMBT1,EPS8,FLNA,HIF1A,IRF6,MUC1,MYLK,NRP2,PDPN,SLIT2,SPP1
Inflammatory Disease,Neurological Disease,Organismal Injury and Abnormalities	Inflammatory demyelinating disease	5.06e-05		AGTR1,AQP4,BTC,BTK,C2,C3,C5,CHRM3,CHRM4,CNR1,CSMD1,CXCL1,CXCL12,CYP51A1,EGR1,FAM167A,GABRB1,GAL,GPC5,HCRTR1,HSD17B4,IL12A,INHBA,KCNB2,KCNH2,LBH,LPP,MANBA,mir-145,MX1,MYO5B,NTRK2,OCLN,PCSK5,RGS1,RNF213,RSAD2,S1PR5,SLC9B1,SNAP25,SPP1,SVIL
Connective Tissue Disorders,Organismal Injury and Abnormalities,Respiratory Disease	Interstitial lung disease	5.06e-05	1	ACTA2,AGTR1,ATP2B4,C3,C5,CA4,CD24,CDH11,CFTR,CLEC4E,COCH,COL2A1,CRABP2,CSMD1,CXCL12,CXCL9,EGR1,FAP,FGFR1,FGFR2,FOLR2,GIPC2,GJB1,HIF1A,HK2,KRT17,MDGA2,mir-145,OCLN,PAMR1,PCSK6,PLAT,POSTN,PROM2,PTGIR,PTHLH,SCARA5,SOSTDC1,SPON1,SPP1,THBS1,TNFSF10
Cell-To-Cell Signaling and Interaction,Cellular Movement,Hematological System Development and Function,Immune Cell Trafficking,Inflammatory Response	Chemoattraction of leukocytes	5.12e-05	1.341	C3,C5,CCL21,CCL3,CCL4,CCL8,CXCL1,CXCL10,CXCL12,CXCL9,SLIT2
Cardiovascular Disease,Hereditary Disorder,Neurological Disease,Organismal Injury and Abnormalities,Skeletal and Muscular Disorders	Autosomal dominant intrinsic cardiomyopathy	5.12e-05		ACTC1,ACTN2,CACNB2,DES,DTNA,JPH2,MYL3,MYPN,PDLIM3,PLN,TRIM63
Ophthalmic Disease,Organismal Injury and Abnormalities	Open-angle glaucoma	5.12e-05		ABI3BP,ABLIM3,ADAMTS6,ADAMTS8,ADRB3,APOD,ARHGAP1,BCAS3,BMP4,CA13,CA14,CA4,CDH11,CDKN2B,CHRM3,CHRM4,COCH,COL11A1,FBXO32,FLNB,JAKMIP2,LPP,LTBP1,PCSK5,PTGFR,RSPO1,SEMA3E,SLC38A11,TNS1
Organismal Injury and Abnormalities,Renal and Urological Disease	Abnormal morphology of urinary bladder	5.13e-05		ACTG2,CHRM3,GFRA1,LMOD1,MYH11,MYL9,MYLK,MYOCD
Cellular Movement,Hematological System Development and Function,Immune Cell Trafficking	Cell movement of antigen presenting cells	5.22e-05	1.61	ADRB3,ANGPTL2,C1QL3,C1QTNF6,C3,C5,CCL21,CCL3,CCL4,CCN1,CHI3L1,CNN2,CNR1,COL4A3,CXCL1,CXCL10,CXCL12,CXCL9,DMBT1,EPS8,FLNA,GLI1,HIF1A,IL12A,IL4R,IRF6,KLK1,MASP1,MUC1,MYLK,NRP2,PCOLCE2,PDPN,PFN1,PRDM1,PTGES,SEMA3E,SFRP1,SGMS2,SLIT2,SPP1,THBS1
Organismal Injury and Abnormalities	Discomfort	5.29e-05		ACTN1,ACTN4,ADGRB3,ADRB3,AGTR1,ATP1A2,BMP7,BTBD16,BTK,C5,CA13,CA14,CA4,CACNA1G,CACNA1S,CACNA2D4,CACNB2,CDC123,CDH13,CDON,CHRM3,CHRM4,CNR1,CXCL1,CXCL12,CYP51A1,F10,FGF18,FGFR2,FST,GABRB1,GAL,GFRA1,GRIK1,INHBA,JUNB,KCNH2,KIF6,LPL,MANBA,MME,NTRK2,OXTR,PCDH9,PLAT,PRKG1,PTPRD,RHOBTB1,RNF213,SERPINC1,SLC35D2,SLC9B1,SNAP25,SORBS1,TUBB4A
Developmental Disorder,Hereditary Disorder,Organismal Injury and Abnormalities,Renal and Urological Disease	Autosomal dominant polycystic kidney disease	5.37e-05		ACTA2,AGTR1,AOC3,C1S,DSTN,EGR1,FGFR2,FST,IL4R,ITGA7,KCNMB1,MUC1,PLN,PPP1R3C,PRKG1,TAGLN
Organismal Injury and Abnormalities	Atrophy of organ	5.39e-05	1.174	AGTR1,ALS2,ARHGAP1,BMP4,BMP7,CASQ1,CCKBR,CFTR,COL12A1,COL4A3,DCN,DGAT2,EGR1,F5,FBXO32,FST,GJB1,GRIA2,HCRTR1,HSD11B1,HSPB8,ITGA7,JPH1,KCNH2,LGMN,MME,MYO5B,NTRK2,OCLN,OXTR,PRSS12,PRUNE2,PYGM,RYR3,SLC5A7,SPP1,TLE4,TRIM63,TTC9,TUBB4A,VAPB,ZBP1
Carbohydrate Metabolism	Quantity of monosaccharide	5.39e-05	0.226	ADRB3,ALX3,BMP4,BTC,C1QTNF3,C2CD4B,C3,CHRM3,CYP26A1,DGAT2,FABP3,FABP4,FGFR1,FKBP1B,FOXO1,FXYD2,GAL,GCK,GGT1,GRB14,HIF1A,HK2,HSD11B1,IGFBP1,IGFBP3,IGFBP5,LDHA,LPL,MAGEL2,NPPC,NR4A1,PPP1R3C,PRLR,RNF213,SFRP1,SGMS2,SLC13A5,SLC4A7,SPP1
Cell-To-Cell Signaling and Interaction,Cellular Movement	Chemoattraction of myeloid cells	5.53e-05	0.927	C3,C5,CCL3,CCL4,CCL8,CXCL1,CXCL10,CXCL9,SLIT2
Cancer,Hematological Disease,Immunological Disease,Organismal Injury and Abnormalities	B-cell leukemia	5.55e-05		ABI3BP,ACSS1,ACTA2,ADD2,ADGRB3,ADRB3,AGTR1,ARVCF,ATP13A5,BTG2,BTK,C3,CCKBR,CCL3,CCL4,CDC42EP3,CDK1,CDKN2B,CKAP2L,COL11A1,COL12A1,COL2A1,CXCL10,CXCL9,DKK2,DMBT1,DTNA,DUSP2,F5,FAM167A,FCGBP,FGFR1,FOXO1,FREM1,FZD7,GLI1,GRIK1,HK2,HKDC1,IDH1,KCNH2,KNDC1,LAMB3,LPP,LRP1B,LTBP1,MME,MSMO1,MST1R,MYO5B,MYPN,NTRK2,PGC,PLPPR5,POSTN,PPM1M,PSPH,PTGFR,PTPN13,PTPRD,RAD9A,RAMP2,RASGEF1B,RBPMS,RORB,RTN1,RXFP1,RYR3,…
Cellular Movement,Hematological System Development and Function,Immune Cell Trafficking	Cellular infiltration by lymphocytes	5.56e-05	1.718	APOD,C3,C5,CCL21,CCL3,CDH11,CFTR,CH25H,COL4A3,CXCL12,CXCL9,CYP26A1,HIF1A,IGF2BP3,IL12A,IL4R,IRF6,MUC1,MYLK,NR4A1,PTGES,SERPINE2,SGMS2,SLC7A5,SPP1,TG,TNFSF10
Organismal Injury and Abnormalities,Respiratory Disease	Fibrosis of respiratory system component	5.59e-05	1.351	ACTA2,AGTR1,ATP2B4,C3,C5,CA4,CD24,CDH11,CFTR,CLEC4E,COL2A1,CRABP2,CXCL12,CXCL9,EGR1,FAP,FGFR1,FGFR2,FOLR2,GIPC2,GJB1,GSDMB,HIF1A,HK2,IL12A,KRT17,LTBP4,MDGA2,mir-145,OCLN,PAMR1,PCSK6,PLAT,POSTN,PROM2,PTGFR,PTGIR,RXFP1,SLIT2,SOSTDC1,SPON1,SPP1,THBS1,TNFSF10
Cancer,Endocrine System Disorders,Organismal Injury and Abnormalities	Benign neoplasm of endocrine gland	5.59e-05		ACTA2,ACTN4,ANGPTL1,APOD,C3,CACNB2,CAMK2B,CCL21,CDKN2B,CMA1,CSMD1,CXCL12,DCN,DMBT1,EGR1,FABP3,FABP4,FGFR2,FOS,FOSB,FZD7,GRB14,GSTA3,ITGA7,JUNB,LAMB3,LTBP4,mir-145,MYLK,NDE1,PRLR,PSMB9,RYR3,SLF1,SYNPO2,TDRD6,TG,THBS1,TUBB4A,WNT5B
Cell-To-Cell Signaling and Interaction,Hematological System Development and Function	Interaction of phagocytes	5.59e-05	1.301	A2M,ALOX12,BTK,C3,C5,CCL3,CNR1,CXCL1,CXCL10,CXCL12,CXCL2,DCN,FLNA,FOXO1,HIF1A,ICAM3,ITGA7,ITGB7,ORM1,PENK,RASGRP2,SEMA3E,SLIT2,TLN1
Cardiovascular Disease,Organismal Injury and Abnormalities	Atherosclerotic lesion	5.61e-05	0.657	ADAMTS13,AGTR1,BMP7,C1QL3,CD59,EGR1,F5,FABP4,FOXO1,GPBAR1,HIF1A,KCNJ8,LPL,NR4A1,PFN1,PRKG1,PTGES,SLC30A3,SPP1,TAGLN,THBS1,TNFSF10,ZFP36
Gastrointestinal Disease,Organismal Injury and Abnormalities	Benign salivary gland disease	5.61e-05		ACTA2,CCL21,CHRM3,CHRM4,CLDN10,CXCL12,EGFLAM
Organ Development,Organ Morphology,Organismal Development,Skeletal and Muscular System Development and Function	Mass of quadriceps femoris	5.61e-05		FST,HSD11B1,IGFBP3,IGFBP5,INHBA,TRIM63
Cardiovascular Disease,Organismal Injury and Abnormalities,Organismal Survival	Cardiovascular death	5.64e-05		ADRB3,AGTR1,AOC3,CA13,CA14,CA4,CACNA1S,CACNB2,F10,KCNH2,MME,MYPN,SERPINC1
Cellular Development,Cellular Growth and Proliferation	Cell proliferation of breast cancer cell lines	5.79e-05	1.225	ACTN4,BAIAP2L1,BMP4,BMP7,BTC,BTG2,CCN1,CCN3,CD24,CD59,CDH11,CDK1,CRABP2,CST6,CXCL10,CXCL12,CYP26A1,DCN,DIRAS3,FABP4,FGFR1,FGFR2,FOS,FOXO1,GLI1,HIF1A,HK2,HSPB8,IGFBP1,IGFBP2,IGFBP3,IGFBP5,INHBA,JARID2,LDHA,MB,MEDAG,MEOX1,mir-145,MYLK,PFN1,PPP2R2B,PRLR,PTGES,PTHLH,RAD9A,RHCG,SH3GL2,SLC4A7,SLC7A5,SMPD3,SPDEF,SPINK7,SPP1,TFAP2C,TNFSF10,TRIP13,ZFP36
Connective Tissue Disorders,Developmental Disorder,Organismal Injury and Abnormalities,Skeletal and Muscular Disorders	Dysplasia of skeleton	5.83e-05	0.577	ADRB3,ALPL,ALX3,ARSL,BMP4,BMP7,C1S,COL11A1,COL12A1,COL2A1,COL9A3,DCN,FGFR1,FGFR2,FLNA,FLNB,FST,IFITM5,IHH,INHBA,KCNJ8,LTBP1,MEOX1,MYH11,PTHLH,SGMS2,SMPD3,THBS1,THBS4,WDR19,WNT7A
Hematological Disease,Immunological Disease,Inflammatory Disease,Organismal Injury and Abnormalities	Eosinophilic inflammation	5.84e-05	0.152	ADAMDEC1,ATP13A5,C5,CDA,CDH13,CPA3,CXCL1,CXCL2,EBI3,EPB41L3,ERICH5,FCER1A,GRIK1,IL4R,JUNB,NTRK2,POSTN,PRKG1,PTPRD,SPP1,TOGARAM2,TPSB2
Cardiovascular System Development and Function	Morphology of vasculature	5.89e-05		AGTR1,AOC3,BMP4,CNN1,FGF18,HIF1A,IGFBP3,IHH,ITGA7,KLK1,NDP,NR4A1,PI3,PRKG1,PTGES,PTPRD,SPP1,THBS1
Cancer,Hematological Disease,Immunological Disease,Organismal Injury and Abnormalities	Mature T-cell neoplasm	5.89e-05		ABLIM1,ADAMTS6,AIFM3,AQP1,ATP13A4,C3,CACNA2D4,CACNB2,CCL8,CCN1,CD24,CDH11,CDH13,CDON,CFAP74,CFTR,CHRM3,COL12A1,COL2A1,CORO6,CSMD1,CXCL10,CXCL12,CXCL2,CXCL9,CYP26A1,DMBT1,DTNA,DUSP2,DUSP22,EBI3,FANK1,FCGBP,FGFR2,FNDC1,FOS,FSIP2,GASK1B,GJB4,GLI1,HIF1A,HK2,IDH1,IFI16,IFI44,IFI6,IGSF10,JARID2,JUNB,KIAA0408,KLK4,KLRC1,KRT75,LAMB3,LRP1B,MACC1,MEP1B,MME,MST1R,MTUS2,MUC1,MX1,MYO10,NR4A2,NTRK2,PAK5,PCDH9,…
Cellular Development,Cellular Growth and Proliferation,Connective Tissue Development and Function,Organismal Development,Tissue Development	Development of connective tissue cells	5.98e-05	0.487	BMP4,BMP7,CCL3,CDH11,COL11A1,DKK2,EGR1,FGF18,FLNA,FOS,FOXO1,FRZB,FST,GGT1,IGFBP2,IHH,INHBA,JUNB,LGMN,mir-145,PRDM1,PTHLH,SCIN,SFRP1,SMPD3,SPP1,TGFB1I1,TIAM1,TMEM231,TNFSF10,WNT5B,WNT7B
Cancer,Neurological Disease,Organismal Injury and Abnormalities	Brain oligodendroglioma	6.15e-05		ADD2,ADGRB3,AKAP6,ALPL,AMPH,ANGPTL1,ANKS4B,ARHGAP1,ARHGEF18,ARVCF,ATP1A2,B4GALNT1,CAMK2B,CCDC190,CCDC68,CCKBR,CDC42EP3,CFAP74,CHRDL2,CKB,COL12A1,COL2A1,COL4A3,COL4A4,COL7A1,DES,DGAT2,DIRAS3,DPYSL5,DZANK1,ECRG4,EFHC1,ELOVL2,ENO4,EPS8,F5,FANCD2,FGF18,FGFR1,GOT1L1,GPR182,GPRC5A,HKDC1,HMX3,HSD17B4,IDH1,IGFBP2,IGSF10,IHH,IL4R,INHBA,INSYN2A,ITGA7,ITIH4,JPH1,JPH2,JPH3,KCNB2,KCNJ8,KCNMB1,KLHL33,KRT15,KRT…
Cell Death and Survival,Organismal Injury and Abnormalities	Cell death of breast cancer cell lines	6.16e-05	-0.22	ACTN4,ARVCF,BTK,CAVIN3,CCN1,CDK1,CIB1,CKB,COL2A1,CRABP2,CXCL12,CYP26A1,DIRAS3,DUSP2,FABP7,FBXO32,FGFR1,FGFR2,GPX2,HIF1A,HK2,HSPB8,IFI16,IGFBP2,IGFBP3,IGFBP5,LDHA,mir-145,mir-218 (includes others),MST1R,MUC1,PI3,PTHLH,PTPN13,SFRP1,TFAP2C,THBS1,TNFSF10,WASF1,ZBP1
Developmental Disorder,Immunological Disease,Inflammatory Disease,Neurological Disease,Organismal Injury and Abnormalities,Skeletal and Muscular Disorders	Multiple sclerosis	6.35e-05		AGTR1,BTC,BTK,C2,C3,C5,CHRM3,CHRM4,CNR1,CSMD1,CXCL1,CXCL12,CYP51A1,EGR1,FAM167A,GABRB1,GAL,GPC5,HCRTR1,HSD17B4,IL12A,INHBA,KCNB2,KCNH2,LBH,LPP,MANBA,mir-145,MX1,MYO5B,NTRK2,OCLN,PCSK5,RGS1,RNF213,RSAD2,S1PR5,SLC9B1,SNAP25,SPP1,SVIL
Dermatological Diseases and Conditions,Hematological Disease,Immunological Disease,Organismal Injury and Abnormalities	Lymphoproliferative disorder of the skin	6.37e-05		ADAMTS6,AIFM3,ATP13A4,BTK,CACNA2D4,CCL8,CSMD1,CXCL10,CXCL12,CXCL9,DTNA,DUSP22,FSIP2,ICAM3,IFI44,IFI6,KLRC1,LAMB3,MACC1,MEP1B,MME,MTUS2,MX1,PAK5,PCDH9,PI16,PRKG1,RDH10,RSAD2,RYR3,THBS4,TOX,TUBB4A,WNT2,ZBBX
Cell-mediated Immune Response,Cellular Movement,Hematological System Development and Function,Immune Cell Trafficking	T cell migration	6.37e-05	1.581	AOC3,APOD,C3,C5,CCL21,CCL3,CCL4,CCL8,CDH11,CH25H,COL4A3,CXCL1,CXCL10,CXCL12,CXCL9,CYP26A1,FOXO1,IGF2BP3,IL12A,IL4R,ITGB7,MUC1,NR4A1,OCLN,PFN1,RGS1,RIPOR2,SERPINE2,SGMS2,SLC7A5,SPP1,THBS1,TLN1,TNFSF10
Cancer,Hematological Disease,Organismal Injury and Abnormalities	Mature T-cell or NK-cell neoplasm	6.43e-05		ABLIM1,ADAMTS6,ADRB3,AIFM3,AQP1,ATP13A4,C3,CACNA2D4,CACNB2,CCL8,CCN1,CD24,CDH11,CDH13,CDON,CFAP74,CFTR,CHRM3,COL12A1,COL2A1,CORO6,CSMD1,CXCL10,CXCL12,CXCL2,CXCL9,CYP26A1,DMBT1,DTNA,DUSP2,DUSP22,EBI3,FANK1,FCGBP,FGFR2,FNDC1,FOS,FSIP2,GASK1B,GJB4,GLI1,HIF1A,HK2,IDH1,IFI16,IFI44,IFI6,IGSF10,JARID2,JUNB,KIAA0408,KLK4,KLRC1,KRT75,LAMB3,LRP1B,MACC1,MEP1B,MME,MST1R,MTUS2,MUC1,MX1,MYO10,NR4A2,NTRK2,PAK5,…
Cancer,Organismal Injury and Abnormalities	Extrapulmonary secondary neoplasm	6.58e-05	0.194	ACTA2,ACTN4,ALPL,ANGPTL2,BLK,CCL21,CDH17,CLGN,CRABP2,CXCL12,EPB41L3,F10,FGFR1,FGFR2,FST,FZD7,HIF1A,IGFBP2,IGFBP5,IL4R,LAMB3,mir-218 (includes others),MME,MSC,MST1R,MX1,MYOCD,NR2F1,NTRK2,PDLIM3,PLAT,RTN1,SERPINC1,SH3GL2,SLIT2,SPP1,THBS1,TRIM9,TUBB4A
Nucleic Acid Metabolism,Small Molecule Biochemistry	Biosynthesis of cyclic nucleotides	6.61e-05	-2.149	ADCY8,BMP4,BMP7,C5,CFTR,CHRM4,CNR1,CXCL10,CXCL12,GAL,GALR2,GPBAR1,GUCA1A,INHBA,LGMN,MRAP2,NPPC,PTGIR,PTHLH,RAMP2,RGS17,RXFP1,SPP1
Cardiovascular Disease,Organismal Injury and Abnormalities	Abnormality of ventricular septum	6.63e-05		CCN3,FKBP1B,GATA5,HSPB8,KLK1,PDPN,PLN,SGCG,SMTN,SRF,THBS1
Reproductive System Development and Function	Fertility	6.79e-05	0.237	AQP4,ARHGAP1,ATP2B4,BMP4,BMP7,CAMK4,CFTR,CLGN,CNR1,DCN,FLNA,FST,GATA5,GGT1,HMX3,HSD17B4,IGFBP5,IHH,INHBA,NKD1,PLAT,PRKG1,PRLR,RAMP2,RHCG,RSPO1,RXFP1,SCARA5,SERPINE2,SHANK1,TACR3,THBS1,TINAGL1,TNS1,TTLL5,WNT7A
Organismal Injury and Abnormalities,Renal and Urological Disease	Renal impairment	6.96e-05	0.497	ACTN4,ADRB3,AGTR1,AOC3,C3,C5,CA13,CA14,CA4,CACNA1S,CACNB2,CCN1,CLEC4E,COL4A3,CYP51A1,DCN,F10,F5,GABRB1,KCP,LGMN,LPL,MEP1B,PTGIR,PTHLH,SERPINC1,SGCG,SPP1,THBS1,TNS1
Developmental Disorder,Gastrointestinal Disease,Organismal Injury and Abnormalities	Congenital anomaly of mouth	6.96e-05	-0.693	ADGRB3,ADRB3,AKAP6,ALX3,AMPH,ATP1A2,BCAS3,BMP4,BMP7,CACNA1S,CDH11,CDH13,CDON,CKAP2L,COL2A1,COL7A1,CSMD1,CYP51A1,DMRT2,FAM3B,FGFR1,FGFR2,FST,GPC5,H4C11,HKDC1,INHBA,IRF6,JARID2,KIF6,KLK4,LAMB3,LPP,MDGA2,MN1,PRKG1,PTGFR,PTPRD,RDH10,RSPO3,SERPINE2,SLC13A5,SLC15A1,SLC7A2,SMPD3,SRCAP,TMEM231
Cancer,Organismal Injury and Abnormalities,Respiratory Disease	Laryngeal cancer	6.96e-05		ABLIM3,ACTN2,BTK,CALB1,CCDC141,CDCA7,CDH11,CFTR,COL11A1,COL12A1,COL22A1,COL4A4,CPA3,DIPK2A,DOK6,DZANK1,F5,FGFR1,FGFR2,FNDC1,HSD17B6,IL4R,IRF6,ITGA8,KCP,KIAA0408,KLRC1,LRP1B,LRRC4C,MAP3K15,MDGA2,MYO10,MYO5B,MYOCD,NTRK2,PCDH9,PTPRD,PYGM,SETD3,SLIT2,SPP1,STAG3,TDRD9,TG,TRAPPC9,TSPAN2,TUBB4A
Cardiovascular Disease,Organismal Injury and Abnormalities	Coronary artery disease	6.97e-05		ABI3BP,ADRB3,AGTR1,ARVCF,ASZ1,BCAS3,C1QL3,C1S,C2,C5,CABLES2,CDC123,CDH13,CFTR,CNR1,COL4A4,CORO6,DTNA,EGFLAM,ELOVL2,F10,FAM167A,FNDC1,FOS,FOXA3,GCK,GNGT1,GRIK1,HDGFL1,HOMER2,IGFBP3,ITIH4,KCNB2,LMOD1,LPL,LRP1B,MYH11,OSBPL3,PRKG1,PTGIR,RAPH1,RASGEF1B,RGS1,SCARA5,SCGN,SERPINC1,SUSD2,TC2N,THBS1,TNS1,TRIM9,TUBB4A,WNK2
Cancer,Neurological Disease,Organismal Injury and Abnormalities	Anaplastic oligodendroglioma	7.07e-05		ADD2,ADGRB3,AKAP6,ALPL,AMPH,ANGPTL1,ANKS4B,ARHGAP1,ARHGEF18,ARVCF,ATP1A2,B4GALNT1,CAMK2B,CCDC190,CCDC68,CCKBR,CDC42EP3,CFAP74,CHRDL2,CKB,COL12A1,COL2A1,COL4A3,COL4A4,COL7A1,DES,DGAT2,DIRAS3,DPYSL5,DZANK1,EFHC1,ELOVL2,ENO4,EPS8,F5,FANCD2,FGF18,FGFR1,GOT1L1,GPR182,GPRC5A,HK2,HKDC1,HMX3,HSD17B4,IDH1,IGFBP2,IGSF10,IHH,IL4R,INHBA,INSYN2A,ITGA7,ITIH4,JPH1,JPH2,JPH3,KCNB2,KCNJ8,KCNMB1,KLHL33,KRT15,KRT75…
Cell-To-Cell Signaling and Interaction	Adhesion of myeloid cells	7.16e-05	0.898	ALOX12,AOC3,BTK,C3,C5,CIB1,CNR1,CXCL1,CXCL12,CXCL2,DMBT1,F10,FLNA,FOXO1,HIF1A,ICAM3,ITGA7,ITGB7,RASGRP2,SLIT2,TLN1
Cardiovascular System Development and Function	Morphogenesis of cardiovascular system	7.16e-05		ACTC1,ADAMTS5,ALOX12,BMP4,BMP7,CCN1,COL11A1,COL2A1,CXCL10,CYP26A1,FGFR1,FGFR2,FLNA,GATA5,HIF1A,IHH,IL4R,ITGA7,KCNJ8,MYL3,NDP,PRDM1,SLIT2,SRF,STRA6,THBS1,TNMD,WNT2
Endocrine System Disorders,Gastrointestinal Disease,Metabolic Disease,Organismal Injury and Abnormalities,Renal and Urological Disease	Early stage diabetic nephropathy	7.23e-05		AGTR1,ATP2B4,C7,CA13,CA14,CA4,CCN1,CDH11,DTNA,EGR1,FOS,FXYD2,LTBP1,NR4A1,TACC1
Cardiovascular Disease,Organismal Injury and Abnormalities	Cardiac lesion	7.23e-05	-1.235	ACTC1,AGTR1,APOD,BTC,C3,CDON,CIB1,DES,DTNA,EGR1,FGFR1,HSD11B1,HSPB8,LIMS2,LPL,MB,MME,MYOCD,MYPN,PLAT,PLN,POSTN,PRKG1,PTGIR,RAMP2,RDH10,SGCA,SGCG,SPP1,TLN1
Inflammatory Disease,Organismal Injury and Abnormalities	Granuloma	7.3e-05	0	C2,CCL3,CCL4,CFTR,CHI3L1,CMA1,COCH,COL5A3,CXCL10,CXCL9,CYP51A1,FAP,FGFR2,IL12A,IL4R,INHBA,JUNB,KLK1,MANBA,MDGA2,MYOZ3,NTRK2,PAMR1,PDPN,POSTN,PTGIR,RARRES1,SORBS1,SPP1,TNFSF10,TOX,WNT2
Inflammatory Disease,Ophthalmic Disease,Organismal Injury and Abnormalities	Ophthalmia	7.34e-05	0.055	ADRB3,C2,CA13,CA14,CA4,CHRM3,CHRM4,CLEC4E,CST6,CXCL1,FGFR2,GABRB1,GPBAR1,IL4R,MUC1,MX1,PSMB9,PTGFR,SIGLEC1,SPP1,THBS1,TNFRSF18,ZFP36
Cell-To-Cell Signaling and Interaction,Hematological System Development and Function,Inflammatory Response	Binding of professional phagocytic cells	7.34e-05	1.301	A2M,ALOX12,BTK,C3,C5,CCL3,CNR1,CXCL1,CXCL10,CXCL12,CXCL2,DCN,FLNA,FOXO1,HIF1A,ICAM3,ITGA7,ITGB7,ORM1,PENK,RASGRP2,SLIT2,TLN1
Cardiovascular Disease,Organismal Injury and Abnormalities,Renal and Urological Disease	Ischemia of kidney	7.53e-05	-0.896	C3,C5,CCN1,DUSP2,EGR1,FOS,HIF1A,MEP1B,RGMB,THBS1,TLN1
Hematological System Development and Function,Immune Cell Trafficking,Inflammatory Response,Tissue Development	Accumulation of leukocytes	7.55e-05	2.179	BMP4,C3,C5,CCL21,CCL3,CFTR,CXCL1,CXCL10,CXCL12,CXCL9,EGR1,FCER1A,FGFR1,FGFR2,HIF1A,IL12A,IL4R,KLK1,NR4A1,OCLN,PFN1,PLAT,POSTN,SERPINC1,SPP1,THBS1,TLN1,TNFRSF18,TNFSF10
Cell Morphology,Cellular Assembly and Organization,Cellular Function and Maintenance	Reorganization of cytoskeleton	7.59e-05	1.852	ARHGAP1,CCL3,CXCL12,CXCL9,FCER1A,FGFR2,FLNA,ICAM3,MST1R,PTPRD,SCIN,SEMA3E,SERPINC1,SORBS1,SPP1,SVIL,TIAM1,TNFSF10,VIL1
Organismal Injury and Abnormalities	Size of lesion	7.82e-05	-0.833	ADAMTS13,APOD,AQP4,C1QL3,C3,CD24,CDH17,CHRM3,CNN2,CNR1,COL2A1,CXCL12,EBI3,EGR1,EHF,F5,FABP4,FGFR1,FOS,FOXO1,GLI1,HIF1A,HSD11B1,IGFBP2,IL4R,JUNB,LDHA,LGALS14,LIMS2,LPL,MFAP5,mir-145,MST1R,NR4A1,NTRK2,PLAT,POSTN,PRKG1,PTGES,PTHLH,PTPRR,SPP1,TAGLN,THBS1,TNFSF10,WNT7B
Cardiovascular Disease,Organismal Injury and Abnormalities	Moderate cardiovascular disorder	7.83e-05		ADRB3,AGTR1,CA13,CA14,CA4,CACNA1S,CACNB2,LPL
Cardiovascular Disease,Organismal Injury and Abnormalities	Fibrosis of heart	7.82e-05	-1.273	ACTC1,AGTR1,BTC,C3,CDON,CIB1,DES,DTNA,EGR1,FGFR1,HSPB8,LIMS2,LPL,MB,MME,MYOCD,MYPN,PLAT,PLN,POSTN,PRKG1,PTGIR,RAMP2,RDH10,SGCA,SGCG,SPP1,TLN1
Cellular Assembly and Organization	Formation of plasma membrane	7.97e-05	0	ACTN4,ADD2,ADGRB3,ALS2,CACNA1S,CAMK2B,CD24,CLSTN3,FGFR2,GJB1,GPBAR1,INHBA,LRRN1,LRRTM3,NDFIP2,NTRK2,OCLN,OXTR,P2RX2,PFN1,PTPN13,PTPRD,RAMP2,SHANK1,SLC5A7,SLIT2,SLITRK5,SRF,SYNDIG1,THBS1,UNC13B,WNT7A,ZYX
Cell-To-Cell Signaling and Interaction,Hematological System Development and Function,Immune Cell Trafficking,Inflammatory Response	Activation of phagocytes	8e-05	1.108	ALS2,BTK,C3,C5,CCL21,CCL3,CCL4,CCL8,CD24,CFTR,CHI3L1,CLEC4E,CNR1,CXCL1,CXCL10,F5,FCER1A,GJB1,HSD11B1,HSPB8,IL4R,INHBA,IRF6,KCNJ8,LTBP1,MFSD2A,mir-145,MME,MST1R,NR4A1,PLAT,PTGES,S1PR5,SFRP1,SLC7A2,SPP1,THBS1,TNFSF10
Neurological Disease,Organismal Injury and Abnormalities,Skeletal and Muscular Disorders	Neuromuscular disease with neuropathy	8e-05		ADRB3,AGTR1,APOD,AQP4,ATP1A2,BTC,BTK,C2,C3,C4BPA,C5,CA8,CACNA1G,CHI3L1,CHRM3,CHRM4,CNR1,CORO2A,CSMD1,CXCL1,CXCL12,CYP51A1,DOK6,EGR1,EPB41L3,FAM167A,FST,GABRB1,GAL,GFRA1,GPC5,GPRC5A,HCRTR1,HSD17B4,IL12A,INHBA,ITGA8,JPH3,KCNB2,KCNH2,KLHL13,LBH,LDHA,LPP,MANBA,MDGA2,mir-145,MUC1,MX1,MYO5B,NR4A2,NTRK2,OCLN,PCSK5,PSMB9,PTPRD,RGS1,RNF141,RNF213,RSAD2,RTN1,S1PR5,SH3GL2,SLC11A2,SLC9B1,SNAP25,SPP1,SVIL,TST…
Cardiovascular Disease,Organismal Injury and Abnormalities	Aortic aneurysm	8.13e-05		ACTA2,ADAMTS8,ALOX12,ATP1A2,BTG2,COL11A1,COL2A1,CXCL12,FANCD2,FBXO32,FLNA,FOXO1,HSPB8,LPL,LTBP4,MFAP5,MYH11,MYLK,MYOCD,NDE1,PCSK5,PCSK6,PRKG1,PTGES,RBPMS2,SYNPO2
Developmental Disorder,Hereditary Disorder,Organismal Injury and Abnormalities,Skeletal and Muscular Disorders	Familial congenital anomaly of limb	8.19e-05	1.039	BMP7,CKAP2L,COL11A1,COL2A1,COL4A3,COL7A1,COL9A3,CYP51A1,FGFR1,FGFR2,FLNA,FLNB,GLI1,IHH,IRF6,KRT17,PCSK6,PTHLH,RDH10,SMOC1,WDR19,WNT7A
Cell-To-Cell Signaling and Interaction,Cellular Growth and Proliferation,Hematological System Development and Function	Stimulation of lymphocytes	8.31e-05	-0.323	C3,CCL21,CD24,CDKN2B,CLEC4E,CXCL10,CXCL12,FLNA,IRF6,KLRC1,KRT17,MUC1,PRKG1,STEAP1,TG,TNFRSF18,TNFSF10
Dermatological Diseases and Conditions,Immunological Disease,Inflammatory Disease,Inflammatory Response,Organismal Injury and Abnormalities	Autoimmune bullous skin disease	8.31e-05		ABLIM3,FLNB,GADD45G,IFI44,IFI6,IHH,IL4R,LTBP1,MX1,MYL9,PCSK6,PLAT,RHOBTB1,RSAD2,THBS1,TNFSF10,TNS1
Cancer,Neurological Disease,Organismal Injury and Abnormalities	Primary central nervous system tumor	8.33e-05		ABI3BP,ACTA2,BTK,C2CD4B,CCL21,CDKN2B,COL12A1,DES,DMBT1,FNDC1,GFRA1,GGT1,IGFBP3,MSC,MYH11,PRDM1,TGFB1I1,TUBB4A
Developmental Disorder,Ophthalmic Disease,Organismal Injury and Abnormalities	Congenital anomaly of eye	8.39e-05	0.889	ACTA2,ADRB3,BMP4,BMP7,CDON,CHRM3,CHRM4,CLDN10,COL12A1,COL7A1,CRYGS,CYP51A1,DCN,FANCD2,FGFR2,FREM1,HMGB3,MFSD2A,MSMO1,MYO10,NHS,PCSK6,SEMA3E,SMOC1,STRA6,THBS1,TMEM231,WDR19,WHRN,WNT7B,ZFHX4
Cellular Development,Cellular Growth and Proliferation,Connective Tissue Development and Function,Tissue Development	Cell proliferation of fibroblasts	8.82e-05	0.215	ACTA2,AQP1,ARHGAP1,BMP4,BTC,CCN1,CCN3,CDH11,CDK1,CDKN2B,CFTR,CIB1,COL12A1,CRIPTO,CXCL12,DCN,FANCD2,FDXR,FGFR1,FOS,FOSB,GLI1,HIF1A,IDH1,IGFBP3,KCNJ8,LDHA,PLAT,POSTN,PTGES,PTGFR,SFRP1,TACC1,TGFB1I1,TNFSF10,WNT2,ZBP1
Digestive System Development and Function,Organismal Development	Morphology of digestive system	8.83e-05		ARHGAP1,BMP7,C3,CDK1,CFTR,COL5A3,DCN,ELAPOR1,FANCD2,FGF18,FOS,FOXO1,FST,FXYD2,GCK,GJB1,GPBAR1,HIF1A,IGFBP2,IGFBP3,IHH,INHBA,ITGB7,JUNB,LGMN,NR4A1,OCLN,POSTN,PRKG1,PRLR,PTHLH,SLC13A5,SPP1,THBS1,TNFSF10
Cardiovascular System Development and Function,Cell Death and Survival	Survival of vascular endothelial cells	8.83e-05	1.832	BTC,CCN1,CDH13,FABP3,FOXO1,IGFBP3,NDP,NR4A1,POSTN,TNFSF10
Cell Morphology	Size of cells	8.97e-05		ACTN1,ACTN4,ADD2,ADRB3,ALOX12,ALS2,AQP1,AQP4,ATP2B2,C3,CDK1,CFTR,DMPK,DPYSL5,DSTN,EGR1,ELAPOR1,EPS8,FLNA,FOXO1,GFRA1,GJB1,GPT2,HIF1A,IGFBP1,IGFBP2,IL4R,ITGA7,KIF2A,LIMS2,MFSD2A,mir-218 (includes others),MRAP2,NR4A1,NRP2,PLAT,PLN,POSTN,PRDM1,PTGFR,RAMP2,SCIN,SERPINE2,SFRP1,SGCG,SORBS1,TIAM1,TNFSF10,TRIM63,WASF1,WNT2
Cardiovascular Disease,Hereditary Disorder,Neurological Disease,Organismal Injury and Abnormalities,Skeletal and Muscular Disorders	Familial cardiomyopathy	9.04e-05		ACTA1,ACTC1,ACTN2,CACNB2,CAP2,DES,DTNA,JPH2,KCNH2,KCNJ8,LPL,MYL3,MYL4,MYPN,PDLIM3,PLN,SEMA3E,SGCA,SGCG,TRIM63,UNC45B
Organismal Injury and Abnormalities,Reproductive System Disease	Abnormal morphology of genital organ	9.1e-05	1.348	ADGB,AMPH,AQP1,AQP4,ASZ1,BMP4,BMP7,CAMK4,CDKN2B,CFTR,CREB3L4,EGR1,FANCD2,FOS,GADD45G,GAL,GATA5,GGT1,GLI1,HSD11B1,HSD17B4,INHBA,ITGB7,KLK1,MANBA,MST1R,NABP1,NKD1,OCLN,OSBP2,PCSK6,PRDM1,RHCG,SCARA5,SERPINE2,SETD3,TACR3,TDRD6,TDRD9,WNT7A
Cellular Movement,Connective Tissue Development and Function	Migration of fibroblasts	9.16e-05	1.875	ACTA2,AQP1,ARHGAP1,CCN1,CCN3,COL12A1,COL7A1,CRIPTO,CXCL10,CXCL12,FGFR1,FLNB,KRT17,LPP,POSTN,RAMP2,SPP1,THBS1,TIAM1,TNS1,TPM2,ZYX
Cardiovascular System Development and Function,Tissue Morphology	Permeability of blood vessel	9.3e-05	0.515	ACTA2,AQP1,AQP4,C3,C5,CNR1,CXCL12,DTNA,EPS8,MYLK,NR4A1,OCLN,PLAT,PRKG1,RAMP2,SERPINC1
Cancer,Hematological Disease,Immunological Disease,Neurological Disease,Organismal Injury and Abnormalities	Primary central nervous system lymphoma	9.3e-05		ABI3BP,ACTA2,BTK,C2CD4B,CCL21,COL12A1,DES,FNDC1,GFRA1,GGT1,IGFBP3,MSC,MYH11,PRDM1,TGFB1I1,TUBB4A
Cardiovascular System Development and Function,Organ Development	Heart rate	9.31e-05	-1.638	ACTC1,ACTG2,ADAMTS13,AGTR1,AKAP6,ATP1A2,ATP2B4,CACNA1G,CHRM4,DES,DMPK,FKBP1B,INHBA,JPH2,KCNH2,KCNJ8,MYL3,MYL4,MYLK,NTRK2,PLN,PTGES,PTHLH,SMTN,SPP1,TG,THBS1,TRIM63
Cell Morphology	Polarization of cells	9.35e-05	1.363	ACTN4,BMP7,CCL21,CCL3,CXCL10,CXCL12,CXCL9,EBI3,GPBAR1,HIF1A,IDH1,IL12A,KCNH2,LDHA,LPL,LTBP1,mir-145,MYLK,POSTN,PRKG1,RIPOR2,SRF,SVIL,TIAM1,TNS1,ZBP1
Cellular Movement,Hematological System Development and Function	Cell movement of hematopoietic cells	9.38e-05	0.639	BMP4,CCL21,CCL3,CCL4,CCL8,CCN1,CXCL10,CXCL12,CXCL9,GPLD1,IL4R,RGS1,TG
Inflammatory Disease,Organismal Injury and Abnormalities,Respiratory Disease	Fibrosis of lung	9.51e-05	1.351	ACTA2,AGTR1,ATP2B4,C3,C5,CA4,CD24,CDH11,CFTR,CLEC4E,COL2A1,CRABP2,CXCL12,CXCL9,EGR1,FAP,FGFR1,FGFR2,FOLR2,GIPC2,GJB1,GSDMB,HIF1A,HK2,IL12A,KRT17,MDGA2,mir-145,OCLN,PAMR1,PCSK6,PLAT,POSTN,PROM2,PTGFR,PTGIR,RXFP1,SLIT2,SOSTDC1,SPON1,SPP1,THBS1,TNFSF10
Neurological Disease,Organismal Injury and Abnormalities,Skeletal and Muscular Disorders	Progressive neuromuscular disease	9.52e-05		ADRB3,AGTR1,APOD,AQP4,BTC,BTK,C2,C3,C5,CA8,CHI3L1,CHRM3,CHRM4,CNR1,CORO2A,CSMD1,CXCL1,CXCL12,CYP51A1,DOK6,EGR1,EPB41L3,FAM167A,FST,GABRB1,GAL,GFRA1,GPC5,GPRC5A,HCRTR1,HSD17B4,IL12A,INHBA,ITGA8,JPH3,KCNB2,KCNH2,KLHL13,LBH,LDHA,LPP,MANBA,MDGA2,mir-145,MUC1,MX1,MYO5B,NR4A2,NTRK2,OCLN,PCSK5,PSMB9,PTPRD,RGS1,RNF141,RNF213,RSAD2,RTN1,S1PR5,SH3GL2,SLC11A2,SLC9B1,SNAP25,SPP1,SVIL,TST,UNC13B
Connective Tissue Disorders,Developmental Disorder,Hereditary Disorder,Organismal Injury and Abnormalities,Skeletal and Muscular Disorders	Autosomal skeletal dysplasia	9.52e-05		BMP4,BMP7,C1S,COL11A1,COL2A1,COL9A3,DCN,FGFR1,FGFR2,FLNB,FST,IFITM5,IHH,INHBA,LTBP1,MEOX1,THBS1,THBS4
Infectious Diseases,Organismal Injury and Abnormalities	Infection by Herpesviridae	9.8e-05	-0.323	B3GALT2,C2,C3,C5,CCL3,CCL4,CH25H,CXCL10,CXCL9,CYTH3,DKK2,DOK6,EGR1,F10,IGFBP3,MSC,MX1,PPP2R2B,PRKG1,RNF213,S1PR5,SPP1,TENT5C,TM6SF1,TMCC3,TSPAN2
Cellular Assembly and Organization	Assembly of organelle	9.86e-05	-0.316	A2M,AATF,ABLIM1,ABLIM3,ACTA1,ACTA2,ACTC1,ACTN1,ADGB,ARHGEF18,BAIAP2L1,BMP4,C3,CAMK4,CCL21,CDH11,CDH13,CETN2,CFTR,CHRM3,CXCL12,DES,DIRAS3,DSTN,ELAPOR1,FABP3,FCER1A,FGFR2,FLNA,GALR2,GDA,GNG12,IL17B,JUNB,KRT17,KRT75,LMOD1,mir-145,MME,MYADM,MYLK,NDE1,NR4A1,PAK5,PCSK1N,PFN1,PLAT,POSTN,RAB32,SERPINE2,SH3GL2,SLC30A2,SLIT2,SORBS1,SPP1,SRF,SSX2IP,SYNPO2,TENM1,THBS1,THBS4,TIAM1,TMEM231,TNS1,TPM2,TUBB4A,VIL…
Endocrine System Disorders,Gastrointestinal Disease,Metabolic Disease,Organismal Injury and Abnormalities	Non-insulin-dependent diabetes mellitus	9.86e-05		ADAMTS6,ADRB3,AGTR1,AKAP6,ALPL,AMN,ARHGAP1,ARVCF,BLK,C1QTNF6,CA13,CA14,CA4,CACNA2D4,CAMK2B,CCDC68,CDC123,CDKN2B,CHI3L1,CKB,CNR1,CREB3L4,CSMD1,CXCL12,EGR1,EHF,EMB,FABP4,FOS,FXYD2,GALNT17,GCK,GRB14,GRIK1,GSTA1,HK2,HSD17B6,IDH1,IGF2BP3,JARID2,JPH1,JUNB,KCNB2,KCNG1,KCNJ8,LIMS2,LPL,LPP,MASP1,MDGA2,MME,MYL9,NR2F1,NRP2,NTRK2,PCSK1N,PCSK6,PPP2R2B,PSMB9,PTGIR,PTPRD,RAMP2,RGS17,RHOBTB1,RHOBTB3,RIPOR2,RYR3,…
Cell-To-Cell Signaling and Interaction,Tissue Development	Binding of extracellular matrix	0.000101	-0.928	COL5A3,CXCL12,FREM1,ITGA8,ITGB7,LYVE1,POSTN,SEMA3E,SERPINE2,SORBS1,SPP1,SRF,THBS1,TIAM1,ZYX
Connective Tissue Development and Function,Skeletal and Muscular System Development and Function,Tissue Morphology	Quantity of bone cells	0.000101	-1.37	C3,CAMK4,CDK1,DCN,DKK2,EGR1,FGFR2,FOS,FOSB,GGT1,HSD11B1,IHH,JUNB,PFN1,POSTN,PRDM1,PTHLH,SOSTDC1,SPP1,TRIM63,WNT7B
Cell-To-Cell Signaling and Interaction,Nervous System Development and Function	Synaptic transmission of synapse	0.000101		CACNA1G,CAMK4,CD24,CHRM3,CLSTN3,DTNA,GRIK1,P2RX2,SLC5A7,TMOD2
Cell-To-Cell Signaling and Interaction,Cellular Movement,Immune Cell Trafficking	Attraction of phagocytes	0.000101	1.265	C3,C5,CCL21,CCL3,CCL4,CCL8,CXCL1,CXCL10,CXCL9,SLIT2
Organismal Injury and Abnormalities	Advanced fibrosis	0.000101		ADRB3,AGTR1,ALPL,BMP7,CACNA1S,CCL8,CD24,CDC42EP3,CHI3L1,CHRM3,CHRM4,CNR1,COCH,CXCL1,FGFR1,FRZB,FST,HKDC1,HSD17B13,ICAM3,IL12A,MANBA,NR4A1,PAH,SERPINC1,SPP1,TNFSF10,WNT2
Cardiovascular Disease,Organismal Injury and Abnormalities	Peripheral vascular disease	0.000103	-1.445	ACTA2,ADAMTS13,ADAMTS5,ADAMTS8,ADRB3,AGTR1,AMPH,ANKS4B,AOC3,AQP4,ATP1A2,B3GALT2,BTG2,C3,CA13,CA14,CA4,CA8,CACNA1S,CACNB2,CAMK2B,CHRM3,CHRM4,CNR1,CXCL12,CXCL2,DNAJB5,EFHC1,F10,F5,FABP3,FHIP1A,FZD7,GABRB1,GDA,GIPC2,GPRC5A,GRIA2,HIF1A,IDH1,IGFBP5,KCNE4,KCNH2,LPL,NR4A2,NTRK2,PCSK6,PDE4DIP,PLAT,PRKG1,PSPH,PTGES,PTGIR,PTPRD,RNF213,SCARA5,SERPINC1,SLC30A3,SMPDL3B,SNAP25,SPP1,SRF,SSX2IP,TBC1D1,TC2N,THBS1…
Cardiovascular Disease,Neurological Disease,Organismal Injury and Abnormalities,Skeletal and Muscular Disorders	Intrinsic cardiomyopathy	0.000103	-1.941	ACTA1,ACTC1,ACTN2,ADRB3,AGTR1,ARHGAP1,CACNA1S,CACNB2,CAP2,CAVIN4,CCDC141,CDC42EP3,DES,DTNA,F10,FGF12,HSD11B1,HSPB8,ICAM3,IGFBP2,JPH2,JPH3,KCNH2,KCNJ8,KCP,LIMS2,LPL,MASP1,MTUS2,MYH11,MYL3,MYOCD,MYPN,NMB,PDLIM3,PLN,POSTN,SEMA3E,SLC1A3,TLN1,TRIM63,UNC45B
Cardiovascular Disease,Hereditary Disorder,Neurological Disease,Organismal Injury and Abnormalities,Skeletal and Muscular Disorders	Autosomal dominant cardiomyopathy	0.000105		ACTC1,ACTN2,CACNB2,DES,DTNA,JPH2,MYL3,MYL4,MYPN,PDLIM3,PLN,TRIM63
Cell Morphology,Neurological Disease,Organismal Injury and Abnormalities	Abnormal morphology of neurons	0.000106	-0.585	ALS2,ATP2B2,B4GALNT1,C3,CALB1,CAMK4,CETN2,CHI3L1,CKB,CXCL12,DTNA,EGFLAM,EPB41L3,FST,GFRA1,GJB1,GLI1,GUCA1A,IHH,IL12A,KIF2A,KNDC1,LGMN,MANBA,MFSD2A,MME,NDE1,NDP,NR2F1,NR4A1,NR4A2,NTRK2,PAK5,PCDH9,PFN1,PLAT,PPP1R3C,PTPN13,PTPRD,SH3GL2,SHANK1,SLC1A3,SLC4A7,STRA6,THBS1,TLX2,UNC13B,WASF1,WNT5B
Tissue Development	Accumulation of cells	0.000106	2.012	BMP4,C3,C5,CCL21,CCL3,CCN1,CFTR,CLEC4E,CNR1,CXCL1,CXCL10,CXCL12,CXCL9,EGR1,FCER1A,FGFR1,FGFR2,HIF1A,IFI16,IL12A,IL4R,KLK1,NR4A1,OCLN,PFN1,PLAT,POSTN,SERPINC1,SPP1,SRF,THBS1,TLN1,TNFRSF18,TNFSF10
Connective Tissue Disorders,Organismal Injury and Abnormalities,Respiratory Disease	Idiopathic interstitial lung disease	0.000106		ACTA2,AGTR1,ATP2B4,C3,C5,CA4,CD24,CDH11,CLEC4E,COCH,COL2A1,CRABP2,CXCL12,CXCL9,FAP,FGFR1,FGFR2,FOLR2,GIPC2,GJB1,HIF1A,HK2,KRT17,MDGA2,mir-145,OCLN,PAMR1,PCSK6,POSTN,PROM2,PTGIR,SOSTDC1,SPON1,SPP1,THBS1,TNFSF10
Cardiovascular Disease,Neurological Disease,Organismal Injury and Abnormalities,Skeletal and Muscular Disorders	Calcification of aortic valve	0.000108		A2M,ACTA1,ADAMTS5,AOC3,APOD,C3,C5,CCN1,CHI3L1,COL12A1,COL2A1,DPYSL5,F10,GNG12,ITIH4,NDE1,PCOLCE2,PFN1,PLAT,POSTN,PTGES,PTHLH,SPP1,THBS1,TMOD2
Cellular Movement,Hematological System Development and Function,Immune Cell Trafficking,Inflammatory Response	Infiltration by neutrophils	0.000108	1.581	ADAMTS13,ADRB3,C2,C3,C5,CCL21,CCL3,CCL4,CFTR,CHI3L1,CYP26A1,FABP4,HIF1A,IRF6,MASP1,PLAT,PRDM1,PRKG1,RSPO3,SERPINC1,SFRP1,SLIT2,SPDEF,SPP1,TNFRSF18
Cardiovascular Disease,Organismal Injury and Abnormalities	Atrial flutter	0.000109		ACTC1,ADRB3,CACNA1S,CACNB2,CHRM3,CHRM4,F10,GABRB1,KCNH2,KCNMB1,TUBB4A
Cancer,Organismal Injury and Abnormalities	Growth of solid tumor	0.000113	1.207	ABLIM1,AOC3,APCDD1,BAIAP2L1,BLK,BTG2,CCL3,CCN1,CD24,CHI3L1,CNR1,COL4A3,CST6,CXCL1,CXCL12,CXCL9,DCN,EGR1,FBXO32,FGF18,FGFR1,FOS,FOXO1,FST,FZD7,GGT1,GLI1,GPRC5A,HIF1A,HMGB3,IDH1,IGF2BP3,IGFBP1,IGFBP3,IGFBP5,IL12A,INHBA,LDHA,mir-145,MME,MST1R,MUC1,NR4A1,OXTR,PLAT,PPP2R2B,PTGES,PTHLH,PTPN13,SFRP1,SLC4A7,SLC7A5,SMPD3,SPDEF,SPINK7,SPP1,STAG3,THBS1,TNFSF10,TUBB4A,WNT5B,ZYX
Cell Signaling,Nucleic Acid Metabolism,Small Molecule Biochemistry	Synthesis of cyclic AMP	0.000113	-1.792	ADCY8,BMP4,BMP7,C5,CFTR,CHRM4,CNR1,CXCL10,CXCL12,GAL,GALR2,GPBAR1,INHBA,LGMN,MRAP2,PTGIR,PTHLH,RAMP2,RGS17,RXFP1,SPP1
Cardiovascular System Development and Function,Organ Development,Skeletal and Muscular System Development and Function	Function of cardiac muscle	0.000113	0.215	ADRB3,AQP1,BTC,C5,DES,DMPK,FBXO32,FKBP1B,GATA5,HIF1A,HSPB8,KCNJ8,LIMS2,MB,NPPC,PLAT,PLIN5,PLN,PRKG1,SPP1,TRIM63
Organismal Injury and Abnormalities	Idiopathic fibrosis	0.000113		ACTA2,AGTR1,ATP2B4,BMP7,C3,C5,CA4,CD24,CLEC4E,COL2A1,CRABP2,CXCL12,CXCL9,FAP,FGFR1,FGFR2,FOLR2,FOXO1,GIPC2,GJB1,HIF1A,HK2,HMGB3,IDH1,JARID2,KRT17,MDGA2,mir-145,OCLN,PAMR1,PCSK6,POSTN,PROM2,PTGIR,SOSTDC1,SPON1,SPP1,THBS1,TLE4,TNFSF10
Embryonic Development,Organismal Development,Reproductive System Development and Function	Development of female reproductive tract	0.000113	0.208	AQP4,BMP4,CAMK4,CSMD1,CYP51A1,EGR1,FOS,FST,GADD45G,GGT1,IHH,INHBA,MYOCD,NPPC,NR4A1,NTRK2,RSPO1,SFRP1,SMPD3,STRA6,THBS1,WNT7A
Inflammatory Disease,Organismal Injury and Abnormalities,Renal and Urological Disease	Cystitis	0.000116		ADRB3,BTK,CHRM3,CHRM4,F10,KCNH2,SERPINC1,SNAP25
Cell Death and Survival,Organismal Injury and Abnormalities,Skeletal and Muscular Disorders	Necrosis of muscle	0.000117	-1.471	ACTC1,ADAMTS13,AGTR1,ALS2,ATP2B4,BMP4,BMP7,CACNB2,CCL3,CCN1,CDC42EP3,CNR1,CXCL12,DES,DMPK,FOXO1,GNGT1,GSTA1,HIF1A,HK2,HSPB8,INHBA,ITGA7,MB,MYH11,MYOCD,NR4A1,PLAT,SGCA,SGCG,SPP1,TAGLN,TGFB1I1,TNFSF10,ZYX
Cardiovascular System Development and Function,Cell-To-Cell Signaling and Interaction	Binding of endothelial cells	0.000117	0.499	ANGPTL1,C3,C5,CCL3,CCL4,CCN1,COL4A3,CXCL1,CXCL10,CXCL12,CXCL2,DCN,F10,F5,FOXO1,IGFBP1,ITGB7,MYADM,NR4A1,SLC7A5,SPP1,THBS1,THBS4
Cardiovascular Disease,Organismal Injury and Abnormalities,Respiratory Disease	Acute pulmonary embolism	0.000118		F10,MB,PLAT,PTGIR,SERPINC1
Cell Morphology	Polarization of blood cells	0.000119	1.004	BMP7,CCL21,CCL3,CXCL10,CXCL12,CXCL9,EBI3,GPBAR1,HIF1A,IDH1,IL12A,LDHA,LPL,LTBP1,mir-145,MYLK,POSTN,RIPOR2,SRF,TIAM1,ZBP1
Neurological Disease,Organismal Injury and Abnormalities	Chronic migraine	0.000122		AGTR1,CA13,CA14,CA4,CACNA1G,GRIK1,SNAP25
Organismal Injury and Abnormalities,Respiratory Disease	Acute respiratory disorder	0.000124	0.707	ACTN1,ADRB3,AGTR1,ATP1A2,C3,C5,CA13,CA14,CA4,CCL3,CD24,CDC42EP3,CHRM3,CHRM4,CLEC4E,CXCL10,CXCL9,CYP51A1,EGR1,F10,GABRB1,HIF1A,IGFBP3,MB,MUC1,OSBPL3,PLAT,PRLR,PTGIR,RAB32,SERPINC1,SMPDL3B,ZYX
Cancer,Cardiovascular Disease,Organismal Injury and Abnormalities	Hemangioma	0.000124	-1.964	ADAMTS5,ADGRB3,ADRB3,ANGPTL1,BMP4,CACNB2,CDK1,CXCL12,FANCD2,FDXR,FGFR2,FLNB,IDH1,IGFBP3,IGFBP5,LRP1B,mir-145,MUC1,MYH11,NRP2,NTRK2,PLXDC1,PTPRD,RNF213,SERPINE2,SLIT2,THBS1,TNFSF10,UNC13B
Organismal Injury and Abnormalities	Abnormal morphology of gland	0.000125	0.594	AGR2,APOD,BMP4,CCKBR,CDKN2B,CFTR,CRABP1,FGFR2,GAL,GLI1,HSD11B1,IGFBP3,IGFBP5,IHH,LBH,MANBA,NNAT,NTRK2,OCLN,POSTN,PRLR,PTHLH,SCGN,SERPINE2,SETD3,SLC30A2,SLIT2,SMPD3,SPDEF,TG,TGFB1I1,THBS1
Cellular Movement	Cell tethering or rolling	0.000125	-0.354	ADD2,AOC3,BTK,C5,CCL21,CD24,CHST1,CHST2,CHST4,CXCL1,CXCL10,CXCL12,ITGB7,TLN1
Ophthalmic Disease,Organismal Injury and Abnormalities	Macular degeneration	0.000125		ATP2C2,B4GALNT1,BMP4,C2,C3,C5,CCL8,CDH13,CERKL,CNN2,COL2A1,CXCL9,MYO10,NTRK2,PCDH9,PCSK6,PLAT,RGS1,TRAPPC9
Cellular Development,Cellular Growth and Proliferation,Embryonic Development,Organ Development,Organismal Development,Skeletal and Muscular System Development and Function,Tissue Development	Formation of muscle cells	0.000126	0.816	ACTA1,ACTC1,ACTN2,ACTN4,BMP4,CACNA1S,CASQ1,CAVIN4,CCN3,CFL2,DES,FOXO1,HIF1A,JPH2,MSC,MYH11,MYLK,MYO10,MYPN,RSPO1,SRF
Cellular Assembly and Organization	Formation of cytoskeleton	0.000126	0.114	ACTA2,ACTN1,ARHGEF18,BAIAP2L1,BMP4,CCL21,CDH11,CDH13,COL5A3,CXCL12,DIRAS3,DSTN,FCER1A,FLNA,GALR2,GDA,GNG12,JUNB,LMOD1,mir-145,MYADM,MYL9,MYLK,NR4A1,PFN1,PLAT,SLIT2,SORBS1,SRF,SYNPO2,TENM1,THBS1,TIAM1,TPM2,TUBB4A,VIL1,WASF1,ZYX
[truncated: 28 more rows]
