# Supplementary material for: Ageing-driven molecular and functional changes in the bovine endometrium
Source: PLoS One. 2025 Sep 26;20(9):e0332176. doi: 10.1371/journal.pone.0332176 (PMC12468982; doi:10.1371/journal.pone.0332176)
Supplement: S6 Table — (XLS) [file pone.0332176.s010.xls]

## Sheet: Sheet0
ID	Molecules in Network	Score	Focus Molecules	Top Diseases and Functions
1	ABLIM3,ACTN1,ARVCF,ASPG,BBSome,DMBT1,DMRT2,FOXO1,H3-3A/3B,KIAA0408,KLHL8,LPP,MANBA,MFAP5,MYO15B,MYOZ3,MYPN,P4HA3,PDLIM3,PDLIM7,PIP,RAPH1,RASGEF1B,SCARA5,SLMAP,SMTN,SORBS1,SRCAP,SSX2IP,TLN1,TNS1,TOX,ZBBX,ZG16B,ZYX	58	33	[Cancer, Gastrointestinal Disease, Organismal Injury and Abnormalities]
2	ACSM1,ACTBL2,ATP2B4,BMP7,CAVIN3,CFAP74,CLSTN3,CMA1,DIPK2A,FANCD2,FOS (family),FZD7,GPR182,HK2,IGF2BP3,IGSF10,JUN/JUNB/JUND,JUNB,KCP,LRRC71,MTUS2,OSBPL3,PLBD1,RBM24,RBPMS,RDH10,SLC25A29,SLC25A35,SRF,Tcam1,TDRD6,TGFB1I1,TRIP13,TST,VAPB	58	33	[Cell Morphology, Cellular Development, Skeletal and Muscular System Development and Function]
3	ABLIM1,ACTA1,ACTA2,ADGRB3,AQP4,BMP4,CAMK2B,caspase,CK2 alpha,CORO2A,DZANK1,F5,FAP,FLNB,GRIA2,Hif1,histone H2A,histone H4,IFI6,IFN signaling-associated,IKB,JPH1,LDHA,LTBP4,MAP3K15,MX1,OCLN,POSTN,PRDM1,RSAD2,SLC7A5,SMAD2/3,ubiquitin,ZFHX4,ZNF623	40	26	[Cancer, Organismal Injury and Abnormalities, Reproductive System Disease]
4	BCAS3,C1QTNF3,CAMK4,CK1,CKMT1A,connexin (family),creatine kinase,cytokine,FREM1,GJB1,GJB4,GJB5,glucokinase,glycogen synthase,hexokinase,HKDC1,integrin α,ITGA7,ITGA8,KCNJ8,KLRC1,MCMBP,MRAP2,MYADM,PAH,PP2C,PPM1M,pyruvate kinase,RARRES1,SGCA,SGCG,SLC22A18,STAG3,VDAC,WFDC11	35	24	[Cardiovascular Disease, Developmental Disorder, Protein Synthesis]
5	ACAC,amylase,AQP1,C/EBP,CASQ1,CIB1,CPT1,CYTH3,ELAPOR1,EPB41L3,EPS8,FKBP1B,HSD11B1,IL1R,insulin,LDL/cholesterol,LRP,LRRC4C,MAGEL2,MET channel:Tip link:USH1C:USH1G:MYO7A:cytoskeleton (IHC),MET channel:Tip link:USH1C:USH1G:MYO7A:cytoskeleton (OHC),NR1H,PLIN5,PLSCR2,RIPOR2,RYR tetramer:FKBP1B tetramer:CASQ polymer:TRDN:junctin,RYR3,SCGB1D2,SCGN,SCHIP1,Secretase gamma,SLC1A3,TBC1D1,TMEM45B,WHRN	31	22	[Auditory Disease, Neurological Disease, Organismal Injury and Abnormalities]
6	ACY1,ANXA9,AOC3,AP-1 dimers,AP-1 dimers:ARC gene,AP1 (family),B4GALNT1,C4BP,C4BPA,Cargo proteins containing PTS1,CLDN10,Collagen type ix,FOS,FRZB,HSD17B,HSD17B13,HSD17B4,HSD17B6,IL17B,KCNE4,LYG2,MPZL2,PECR,PEX5S,L:Cargo protein,PEX5S,L:Cargo:PEX13:PEX14:PEX2:PEX10:PEX12,PNAD,potassium channel,RBPMS2,SEMA3E,SLC27A2,SLC30A3,STAT1/3/5 dimer,STAT3-upregulated genes for nuclear proteins,STAT3-upregula…	29	21	[Energy Production, Lipid Metabolism, Small Molecule Biochemistry]
7	A2M,ADAMDEC1,ADAMTS13,ADAMTS5,ADAMTS6,ADAMTS8,ALOX12,AMPK,CD1,CXCL2,EMB,F10,glutathione peroxidase,glutathione transferase,GPX2,GSTA1,GSTA3,HDL,Laminin (complex),LDL,LPL,MEDAG,metalloprotease,MUC1,NFkB (family),p85 PIK3R,POFUT2 substrates,PTGES,SPON1,TAGLN,TGF beta,TH1 cytokine,THBS1,TM6SF2,TNF (family)	29	21	[Cardiovascular Disease, Inflammatory Response, Organismal Injury and Abnormalities]
8	ACTG2,Actin/ACTN/PTK2/PXN/VCL,Actin/NRF2,ADP:Calcium Bound Myosin Actin,ADRA1,AKT,ANGPTL1,ASAH2,ATP:Calcium Bound Myosin Actin,Calcium Bound Myosin Actin,CNN1,DOK6,EZH2/POLR2A/Actin,FAM3B,fascin,FNDC1,FXYD2,GATA5,GRB14,hedgehog,Inactive Myosin Actin Contractile,LGALS14,LMOD1,mir-145,MIR143-145a,MYOCD,PGC,PKI,SGMS2,smooth muscle actin,STEAP1,TEKT1,TMEM158,tropomyosin,VIL1	27	20	[Gastrointestinal Disease, Organismal Injury and Abnormalities, Renal and Urological Disease]
9	AURK,BTG2,CA13,CA14,CA8,CALB1,carbonic anhydrase,COCH,Collagen type I (complex),Collagen type VII,CRABP1,CRABP2,CST6,CYP26A1,EHF,FABP,Immunoglobulin,INSYN2A,keratin,MEP1B,Mir122a/b,MKX,N-CoR,NNAT,PTHLH,RAR,RBKS,RBP,RBP/retinol,RHCG,RXR,RXR/VDR/vitamin D3,STRA6,thyroid hormone receptor,TNMD	27	20	[Endocrine System Disorders, Gastrointestinal Disease, Metabolic Disease]
10	ADRB3,ASZ1,CCKBR,CHRM3,EBI3,G protein s,GADD45G,GNG12,GNGT1,GPBAR1,GPCR:ligand complexes that act on Gs:Heterotrimeric G-protein Gs (active),GPCRs that activate Gq/11,GPCRs that activate Gs,Gs coupled receptor,HCRTR1,IL35,Ligand:GPCR complexes that activate Gq/11,Ligand:GPCR complexes that activate Gq/11:Heterotrimeric G-protein Gq (active),Ligand:GPCR complexes that activate Gq/11:Heterotrimeric…	27	20	[Cell-To-Cell Signaling and Interaction, Organismal Injury and Abnormalities, Renal and Urological Disease]
11	ADD2,APOLD1,ATP1A2,calcineurin A,CCDC190,CK2,DUSP2,ERICH5,histone deacetylase,histone H3,ICAM3,LBH,MTMR7,MUC13,PDGF (complex),phosphatase,PP1/PP2A,PPP1R14C,PPP1R1C,PPP1R3C,PPP2R2B,PSPH,PTPase,PTPN13,PTPRD,PTPRR,RND2 effectors,RND2:GTP:RND2 effectors,RND3 effectors,RND3:GTP:RND3 effectors,SHP,SOD,TLE,TLE4,TLX2	27	20	[Infectious Diseases, Organismal Injury and Abnormalities, Post-Translational Modification]
12	ACTC1,actin,ACTN2,ACTN4,Adherens junction-associated proteins,alpha catenin,ARP2/3/F actin,CKAP2L,CLEC4E,CORO6,CXCL10,DPYSL5,DTNA,F Actin,filamin,FLNA,GFRA1,IFI16,IFN type 1,Integrin,ITIH4,JPH3,Nephrin dimer:adherins junction-associated proteins,NfkB-RelA,NGF,RAB7,RAS GEFs,SETD3,spectrin,SVIL,TACC1,talin,TFAP2C,tubulin,ZBP1	25	19	[Cardiac Dysfunction, Cardiovascular Disease, Hereditary Disorder]
13	20-hydroxyeicosatetraenoic acid,ABHD1,AMT,CCNI2,CLRN2,CRYGS,Cyp11b1,CYP51A1,DNAJB5,HSPA8,HTN3,imidazole,KASH5,KCNG1,KCNV1,KLHL33,LYVE1,MFSD2A,MYL3,PDXK,PPM1M,PTCHD1,PYGM,RASL11B,RBPJL,SLC30A2,SLN,SPATA25,TBP,TFIIA,TGFB1,TM4SF18,TTLL5,VAT1L,WDR72	25	19	[Carbohydrate Metabolism, Organismal Development, Tissue Development]
14	apyrase,ATP6V0A4,ATP6V1G2,ATP6V1G3,B3GALT2,C2,ECM,ENaC,FIBIN,growth factor,growth factor receptor,H -transporting two-sector ATPase,Hif,kallikrein,KLK1,KLK15,KLK4,LEFTY,MASP1,neurotrophin,NFkB (complex),PCSK5,PCSK6,proprotein convertase,PRSS12,PRSS16,RNF141,serine protease,SERPINC1,TMPRSS4,TPSB2,tryptase,V-ATPase Reactome,V-ATPase:ATP6AP1,vacuolar H ATPase	23	18	[Cellular Function and Maintenance, Post-Translational Modification, Protein Degradation]
15	7S NGF,alpha tubulin,B4GALNT4,beta tubulin,CCDC141,CCN1,CCN3,COL4,COL4A3,Collagen type IV,Collagen type IV networks:Collagen type VII fibril,Dynein,EMILIN2,ERK,FAM20C:FAM20C substrates,gelatinase,growth hormone,IGF,Igf1-Igfbp,IGFBP,IGFBP1,IGFBP2,IGFBP3,IGFBP5,INPP1,Laminin1,Laminin5,LTBP,LTBP1,LY9,PLAT,SMOC1,SMPX,SPINK7,TMEM45A	23	18	[Cancer, Cellular Development, Cellular Movement]
16	adhesion molecule,ANGPTL2,CA4,CHST1,CHST2,CHST4,CPA3,FcER1,FGF,FGF12,FGF18,GASK1B,GCR/glucocorticoid,GLI,GNA12/13,IFITM5,IHH,Integrin alpha 3 beta 1,MSC,mucin,NDP,P2RX2,patched,PI3K-containing complexes,PLA2,RSPO3,SHISA2,SPDEF,SPHK,STAT3/STAT3,sulfotransferase,TCF,UGT2B17,VE cadherin,VEGF	23	18	[Carbohydrate Metabolism, Molecular Transport, Small Molecule Biochemistry]
17	ALS2,ARHGAP1,BAIAP2L1,CDC42 effectors,CDC42:GTP:CDC42 effectors,CDC42EP3,CRYM,GTPase,HMGB3,KNDC1,MEOX1,NHS,PAK5,PDI,PLEKHG4,PROM2,RAC1 effectors,RAC1 GEFs,RAC1:GTP:RAC1 effectors,RAC2 plasma membrane effectors,RAC2:GTP:RAC2 cytosolic effectors,RAC3 effectors,RAC3:GTP:RAC3 effectors,RAS,RASGRP2,RHOA GEFs,RHOF effectors,RHOF:GTP:RHOF effectors,RHOQ effectors,RHOQ:GTP:RHOQ effectors,RTN1,SERPINE2,SL…	23	18	[Cancer, Endocrine System Development and Function, Small Molecule Biochemistry]
18	ALP,ALPL,C1Q,C1Q (family),C1S,CH25H,CHRDL2,Complement,Complement component 1,Fc receptor,FCGBP,FCGR2,FOLR2,GPI-anchored proteins,IER2,IgG,IgG1,IgG2a,IgG3,interferon alpha,Keratin filament units,Keratin heterodimer,Keratin tonofilament:Desmosome,KRT15,KRT75,LRP1B,LY6G6C,MDGA2,MN1,NABP1,RIBC2,RTP4,SLC39A2,U1 snRNP,WNT5B	23	18	[Dermatological Diseases and Conditions, Hereditary Disorder, Organismal Injury and Abnormalities]
19	AP2,AP2 alpha,beta adaptin,CCL21,CDA,CHI3L1,CHRM4,Clathrin,CNN2,CNR1,CXCL1,DNA damage response,EGLN,EGR1,ELOVL2,Ficolin-rich granule lumen proteins,GAL,GALR2,IDH1,IDI1,IL17A dimer,IL17F dimer,Ligand:GPCR complexes that activate Gi,Ligand:GPCR complexes that activate Gi:Heterotrimeric G-protein Gi (active),Ligand:GPCR complexes that activate Gi:Heterotrimeric G-protein Gi (inactive),ORM1,P2RY14,PE…	23	18	[Cell Death and Survival, Cell-To-Cell Signaling and Interaction, Organismal Injury and Abnormalities]
20	ADAMTS5,CABLES2,CDKL1,CDKL4,CERKL,CITED4,CRYBG2,DPP10,DUSP22,EZH2,GATA5,HMX3,HOXA-AS2,IKKA/B,KCNB2,KRAS,MACC1,MEAK7,MIRLET7,MMD2,MPZL2,MYCN,NKD1,PLEKHA6,PPIL6,SIRT1,SLC7A10,Slfn2,SORBS3,SPG21,TM6SF1,TOGARAM2,USP31,XXYLT1,ZMYND12	23	18	[Cellular Development, Cellular Growth and Proliferation, Embryonic Development]
21	AKAP6,alpha actinin,ATPase,C2CD4B,cadherin,Cadherin trans-homodimer,Cadherin:Catenin,CAP2,CDH11,CDH13,CDH17,CFL2,Classic Cadherin Reactome,CSRP1,DSTN,FAM167A,G-actin (family),G-actin/Profilin,G-actin/Profilin/WASP/ARP2/3,G-actin/Profilin/WAVE,JNK,K channel,Na ,K -ATPase,OSBP2,PRKD,profilin,SCIN,TINAGL1,TMEM130,TMEM64,TSPAN2,VLDL,WASF1,α-Actinin-Ezrin-FAK-Paxillin-Talin-Vinculin,α-Actinin-Ezrin-Pa…	21	17	[Cellular Assembly and Organization, Cellular Compromise, Cellular Function and Maintenance]
22	ADCK5,ADGRB2,ADGRB3,ANKRD24,beta adaptin,C5AR1,CSMD1,CTNNB1,DLG4,DQX1,ECRG4,FUS,GABR heteropentamers:GABA,GABR heteropentamers:GABA:NPTN,GABRA2,GABRB1,H2bc4,IL13,JAKMIP2,NRXNs:NLGN dimer:PSD-95:GKAP1-4:SHANK1,2,3,PKM,RNF213,SHANK,SHANK1,SHISA9,SHISAL2A,SLC24A2,SLC35D2,SLC35F1,SLF1,SNAP25,SUSD2,SYNDIG1,TTYH2,UNC93B1	21	17	[Cell-To-Cell Signaling and Interaction, Cellular Assembly and Organization, Cellular Development]
23	ALX3,CALB1,cAMP-dependent protein kinase,CHRNA4,chymotrypsin,CPXM1,CRHR2,Cryzl2,D-glucose,DMD,FKBP1B,GALNT15,GALNT17,H4C11,hemoglobin,homocysteine thiolactone,Ifi27,KCNMB1,KCNN3,LCMT1,LGMN,LY6G6E,MAPT,MB,mir-378 (includes others),Mpeg1,Mup1 (includes others),PLPPR3,PPP1R3C,RYR,SIGLEC1,SLC11A2,spectrin beta,trypsin,TTC9	20	16	[Behavior, Organismal Injury and Abnormalities, Skeletal and Muscular Disorders]
24	ARSD,ARSL,BRINP2,C16orf89,CLGN,CYP26A1,DGAT,DGAT2,EGF-like ligands:EGFR:GRB2:GAB1:SHP2,EGFLAM,FAM187B,Fibrinogen,FOXA2,FREY1,HSPA5,Inhca,JPH2,LIF,NUDT2,Oacyl,OSBP2,phosphatidylinositol-3,4,5-triphosphate,PLPPR5,PPP1R14C,PTPN11,PTPRN,PTPRQ,RYR1,SH2D6,SLC38A11,store-operated calcium channel,SUMF1,TPSB2,ZNF554,ZNF621	20	16	[Lipid Metabolism, Small Molecule Biochemistry, Vitamin and Mineral Metabolism]
25	Ag-substrate:E3:E2:Ub,ASB16,ASB9,CKB,Cornified envelope,Cornified envelope:CDSN,CRL E3 ubiquitin ligase complex:COMMDs:CCDC22:DCUN1Ds,CRL E3 ubiquitin ligase:CAND1,CRL E3 ubiquitin ligase:COMMDs:CCDC22,CRL E3 ubiquitin ligases,CRL1 E3 ubiquitin ligase complex:MyrG-DCUN1D3,CRL1 E3 ubiquitin ligase:COMMDs:CCDC22,E3 ligases in proteasomal degradation,E3:K48-iquitinated substrate,E3:Ub:substrate,Earl…	18	15	[Cardiovascular System Development and Function, Organ Development, Organ Morphology]
