# Supplementary material for: Ageing-driven molecular and functional changes in the bovine endometrium
Source: PLoS One. 2025 Sep 26;20(9):e0332176. doi: 10.1371/journal.pone.0332176 (PMC12468982; doi:10.1371/journal.pone.0332176)
Supplement: S7 Table — (XLS) [file pone.0332176.s011.xls]

## Sheet: Sheet0
Upstream Regulator	Expr Fold Change	Molecule Type	Predicted Activation State	Activation z-score	B-H p-value of overlap	Target Molecules in Dataset	Mechanistic Network
TGFB1		growth factor	Activated	3.726	3.13e-25	ABLIM3,ACSS1,ACTA1,ACTA2,ACTC1,ACTG2,ACTN1,ADAMTS6,AGR2,ALOX12,AQP1,B3GALT2,BCAT1,BMP4,BMP7,BTG2,C1S,C2,C3,C4BPA,C5,CAP2,CCL3,CCL8,CCN1,CCN3,CD59,CDC42EP3,CDH11,CDK1,CDKN2B,CHI3L1,CNN1,CNN2,COL11A1,COL12A1,COL2A1,COL5A3,COL7A1,CPXM1,CRYGS,CSRP1,CXCL1,CXCL12,CYP51A1,DCN,DES,DGAT2,DKK2,DUSP2,EGR1,F5,FAP,FCER1A,FDXR,FGF12,FGFR1,FGFR2,FLNA,FLNB,FOS,FOSB,FOXO1,FST,FZD7,GAL,GJB1,GLI1,GPRC5A,HIF1A,HK2,H…	368 (22)
SRF	1,526	transcription regulator	Activated	4.882	1.98e-17	ACTA1,ACTA2,ACTC1,ACTG2,ACTN1,APOLD1,C1QL3,CALB1,CDKN2B,CMA1,CNN1,CNN2,CPA3,CSRP1,DES,DSTN,EGR1,FGF12,FLNA,FOS,FOSB,FST,GADD45G,GDA,IER2,JUNB,LBH,LMOD1,LPL,mir-145,MYH11,MYL3,MYL4,MYL9,MYLK,MYOCD,NR4A1,NR4A2,PCP4L1,PDLIM7,SMTN,SOSTDC1,SRF,SVIL,TAGLN,TGFB1I1,TLN1,TPM2,TST,VIL1,ZYX	294 (18)
SIX1		transcription regulator	Inhibited	-2.738	5.72e-14	ABLIM1,ACTA1,ACTC1,ACTN2,BMP4,CAMK2B,CDKN2B,DES,DMPK,FABP3,FST, GPT2,HMX3,HSPB8,ITGA7,KCNH2,LDHA,MYL4,MYLK,POSTN,RTN1,SGCA,SGCG, SMTN,SORBS1,TAGLN,TLN1,TPM2	119 (7)
D-glucose		chemical - endogenous mammalian	Activated	3.595	5.96e-14	ACSS1,ACTA1,ACTA2,ACTG2,ACTN1,AGTR1,AQP1,ATP2B2,ATP2B4,BCAT1,BMP4,C3,CALB1,CD59,CDK1,CLGN,CNN1,CNR1,COL2A1,CXCL2,DCN,DES,DTNA,EGR1,FAM3B,FBXO32,FOS,FST,FUT1,GCK,GPLD1,GRIA2,H4C11,HIF1A,HK2,IDH1,IER2,INHBA,ITGA8,JUNB,KCNMB1,LDHA,LMOD1,LPL,mir-145,MYH11,MYL9,NR4A1,NR4A2,OCLN,ORM1,PCSK1N,PPP2R2B,RDH10,SLC11A2,SLC1A3,SLC30A3,SNAP25,SORBS1,SPP1,SUSD2,SVIL,SYNPO2,TAGLN,THBS1,TPM2,TRIM63,TSPAN2,TUBB4A,V…	336 (26)
MRTFA		transcription regulator	Activated	4.456	9.24e-14	ABLIM1,ACTA1,ACTA2,ACTC1,ACTG2,CCN1,CD24,CDC42EP3,CMA1,CNN1,CNN2,CPA3,CXCL12,CXCL9,EGR1,FABP3,FIBIN,FLNA,FOS,MYH11,MYL9,MYLK,MYOCD,PFN1,RGMB,RHOBTB1,SLIT2,SORBS1,SRF,SYNPO2,TAGLN,THBS1,TPM2,TST,ZFHX4	267 (18)
molybdenum disulfide		chemical reagent	Inhibited	-2.887	6.08e-13	ACTA2,ACTG2,CDKN2B,CKB,CNN1,COL11A1,COL12A1,COL5A3,DMPK,EXTL1,FNDC1,FZD7,IFI44,IGFBP5,ITGA7,LBH,LIMS2,LMOD1,MASP1,RARRES1,SPP1,STEAP1,SYNPO2,THBS1,TINAGL1,TNS1,TPM2
FGF2		growth factor	Activated	2.281	2.14e-12	ACTA2,ACTC1,ADAMTS5,AQP1,BMP4,BTG2,CALB1,CCN1,CCN3,CDH11,CDK1,CHRM3,CHRM4,CRABP2,CRIPTO,CXCL12,DCN,DES,DKK2,EGR1,FABP4,FGFR1,FGFR2,FLNA,FOS,FOXO1,GAL,GLI1,HIF1A,HK2,IGFBP2,IGFBP3,IGFBP5,INHBA,JUNB,LDHA,LYVE1,NKD1,NR4A1,NR4A2,PENK,PLAT,PLXDC1,SFRP1,SPP1,TAGLN,THBS1,TNFSF10,UGT2B17,WNT16,WNT7B	334 (23)
MRTFB		transcription regulator	Activated	3.929	2.37e-11	ABLIM1,ACTA1,ACTA2,ACTG2,CCN1,CD24,CDC42EP3,CMA1,CNN1,CNN2,CPA3,CXCL12,EGR1,FIBIN,FLNA,IGFBP5,INHBA,MYH11,MYL9,POSTN,RGMB,RHOBTB1,SLIT2,SORBS1,SRF,SYNPO2,TAGLN,THBS1,TST,ZFHX4	222 (14)
BMP2		growth factor	Activated	2.497	1.39e-10	ACTA2,ALPL,ATP2C2,BMP4,BTC,CALB1,CAMK4,CDK1,COL2A1,CRYM,CXCL12,ERICH5,FABP4,FGF12,FGFR1,FGFR2,FOS,FOSB,FOXO1,FST,GFRA1,IFI16,IGFBP3,IGFBP5,IHH,INHBA,JUNB,PCSK6,POSTN,SOSTDC1,SPP1,TAGLN,TG,TLX2	329 (24)
MYOCD	1,874	transcription regulator	Activated	3.88	1.85e-10	ACTA1,ACTA2,ACTC1,ACTN2,CNN1,COL2A1,DES,FAP,FBXO32,FOS,KCNMB1,LMOD1,LPP,mir-145,MYH11,MYL4,MYLK,MYOCD,PDLIM3,TAGLN	159 (10)
YAP1		transcription regulator	Activated	2.03	3.58e-09	ACTA2,ACY1,ADGB,AOC3,BMP4,CCN1,CD24,CDC42EP3,CDK1,CDKN2B,CNN1,COL11A1,COL2A1,COL7A1,COL9A3,CXCL12,CXCL2,DCN,EGR1,FBXO32,FLNA,FLNB,FOS,FOSB,FST,GPT2,IFI6,INHBA,ITGA8,KCNH2,KIF2A,LDHA,LPL,MYH11,MYL9,MYLK,MYOCD,OCLN,PSPH,PTGFR,SCIN,SLC11A2,SLC7A5,SORBS1,SRF,TAGLN,TGFB1I1,THBS1,TIAM1,TRIM63	276 (18)
PDGF-BB (complex)		complex	Activated	2.174	1.01e-08	ACTA2,ASAH2,BMP4,C3,CCL8,CCN1,CDK1,CNN1,COL12A1,DCN,EGR1,ELOVL2,FGFR1,FLNA,FOS,FOSB,FRZB,GDA,HOMER2,IER2,INHBA,JUNB,MYH11,NR4A1,NR4A2,PLAT,POSTN,PTPRD,RGS1,RYR3,SRF,TAGLN,THBS1,VAPB,ZFP36	361 (25)
TGFB3		growth factor	Activated	2.2	1.08e-08	ACTA1,ACTA2,ACTG2,CCN1,CCN3,CD59,CDKN2B,COL11A1,COL2A1,FAP,FOS,FOSB,MYO10,OCLN,PDPN,PTHLH,SERPINE2,TAGLN,THBS1,TNS1,TSPAN2	296 (19)
SB 216763		chemical drug	Activated	2.623	7.18e-08	CCL8,CCN1,FGF18,FOSB,MYH11,MYLK,NR4A1,NR4A2,PRDM1,RGS1,SPP1,SRF,TAGLN,TNFSF10	246 (15)
MEF2C		transcription regulator	Activated	2.144	7.18e-08	ACTA1,ACTC1,ACTN2,BLK,CKB,COL11A1,COL2A1,DES,FABP7,FAP,FOS,FOSB,FRZB,JUNB,MYL4,NR4A1,PDLIM3,PLN,POSTN,PTGES,THBS1,TSPAN2,ZFP36	193 (9)
WWTR1		transcription regulator	Activated	3.325	1.68e-07	ACTA2,AIFM3,AOC3,BMP4,CCN1,CNN1,COL11A1,COL2A1,COL9A3,CXCL1,CXCL2,FUT1,INHBA,ITGA8,KRT17,MX1,MYH11,MYL9,MYLK,MYOCD,PPIL6,SCIN,SPP1,TAGLN	229 (15)
GNA13		enzyme	Activated	2.793	2.1e-07	ACTA2,CNN1,CXCL1,CXCL2,EGR1,FOS,mir-145,MYH11,TAGLN	297 (23)
bicuculline		chemical - endogenous non-mammalian	Activated	2.425	4.71e-07	ACTA2,BTG2,CCN1,EGR1,FOS,FOSB,GADD45G,GRIA2,HK2,IER2,JUNB,NR4A1,NR4A2	316 (20)
GATA4		transcription regulator	Activated	2.845	6.88e-07	ACTA1,ACTC1,ACTG2,ACTN2,CDC42EP3,CDKN2B,CRABP2,DES,F10,FAP,FOS,FRZB,IFI16,IGFBP5,INHBA,IRF6,KRT17,LDHA,MYL4,PDLIM3,PLN,POSTN,PRDM1,SLC25A29,SPP1,TAGLN,THBS4	41 (3)
P38 MAPK (family)		group	Activated	2.396	1.05e-06	AQP4,CCL8,CXCL1,CXCL10,CXCL12,CXCL2,CXCL9,DES,EGR1,FABP4,FBXO32,FDXR,FLNA,FOS,FST,HIF1A,IGFBP5,IL12A,INHBA,IRF6,JUNB,mir-145,MYH11,NR4A1,OCLN,POSTN,PRDM1,SPP1,SRF,THBS1,TNFSF10,TRIM63,ZFP36	293 (16)
ERK1/2 (family)		group	Activated	2.464	3.18e-06	ALPL,C3,CCL3,CCL4,CCL8,CDK1,CMA1,COL2A1,CXCL1,CXCL10,EGR1,FABP4,FGFR2,FOS,FOSB,FOXO1,HK2,IGFBP3,JUNB,KCNH2,KIF2A,KRT17,MYOCD,OCLN,POSTN,PSMB9,PTGES,SPP1,TRIM63	250 (15)
AZD0156		chemical drug	Inhibited	-2.813	3.48e-06	ACTA1,ACTA2,ACTN1,CCL3,CSRP1,CXCL2,TAGLN,THBS1
Y 27632		chemical drug	Inhibited	-2.197	4.77e-06	ACTA1,ACTA2,ALPL,BMP4,CCN1,CDKN2B,COL12A1,COL2A1,FABP4,FOS,MYH11,MYOCD,SRF,TAGLN,THBS1	315 (20)
MAPK1		kinase	Activated	2.157	9.6e-06	C1S,CHST2,COL7A1,CRABP2,DCN,DUSP2,EGR1,FBXO32,FOS,FOSB,FOXO1,IFI16,IFI44,IFI6,IGF2BP3,JUNB,KRT17,NR4A1,OSBPL3,PDLIM3,PLXDC1,POSTN,PRKG1,PRSS12,PSMB9,SLC27A2,SLC4A7,SPP1,SRF,TMEM158,TNFSF10	242 (20)
LATS (family)		group	Inhibited	-2.72	1.08e-05	ACTA2,CCN1,CNN1,GADD45G,KRT17,MYL9,PRLR,RSPO1,SPP1,TAGLN,THBS1	273 (13)
latrunculin B		chemical reagent	Inhibited	-2.619	1.17e-05	ACTA1,ACTA2,CNN1,DES,FOS,PFN1,TAGLN	234 (14)
MED28		other	Inhibited	-2.165	1.26e-05	ACTA2,ACTG2,CNN2,MYH11,TAGLN
IPMK		kinase	Activated	2.714	1.48e-05	ACTA2,CCN1,CSRP1,FGL2,FLNA,FOS,FOSB,JUNB,MYL9,PFN1,PRDM1	325 (23)
troglitazone		chemical drug	Activated	2.026	1.95e-05	ACTA1,ACTA2,ADRB3,AGTR1,C3,CCL3,CD59,CXCL1,CXCL10,CXCL9,DCN,DGAT2,EGR1,FABP3,FABP4,FOS,GCK,HMGB3,LPL,MME,MUC1,MYH11,NR4A1,OSBP2,PTGES,SORBS1,SPP1,TMPRSS4,TST,WEE1	315 (20)
dalfampridine		chemical drug	Activated	2.885	3.2e-05	BTG2,CCN1,EGR1,FOS,FOSB,GADD45G,GRIA2,HK2,IER2,JUNB,NR4A1,NR4A2	329 (24)
EZH2		transcription regulator	Inhibited	-2.224	4.58e-05	ALPL,ARHGAP1,BMP4,BMP7,C15orf48,C3,CABLES2,CDKN2B,CHRM3,CLDN10,CNR1,COL7A1,CXCL1,CXCL10,CXCL2,EGR1,FGFR1,FRZB,GATA5,IGF2BP3,IGFBP1,IGFBP3,JPH3,LAMB3,MPZL2,MYO10,NKD1,OCLN,OXTR,PPP2R2B,PRDM1,PTGES,SLC1A3,WASF1,WNT7B	337 (21)
HEY2		transcription regulator	Inhibited	-2.565	5.32e-05	ACTA1,ACTA2,ALPL,CNN1,IL12A,MYH11,MYL4,SMTN,TAGLN	184 (12)
DDB1		other	Activated	2.828	7.08e-05	BTG2,CCN1,EGR1,FOS,IER2,NR4A1,SRF,ZFP36
zeaxanthin dipalmitate		chemical - endogenous non-mammalian	Inhibited	-2	7.82e-05	BTG2,CCN1,COL4A3,COL4A4,COL5A3,CRYM,EGR1,FOSB,IER2,JUNB,MYO10,NR4A1,PPP2R2B,PTGFR,THBS4,ZFP36
CSF2		cytokine	Activated	2.318	9.84e-05	ACTA2,C3,CA4,CCL3,CCL4,CD24,CDC123,CDK1,CDKN2B,CLEC4E,CXCL1,CXCL2,CXCL9,DUSP2,EGR1,FAP,FOLR2,FOS,HIF1A,HK2,INHBA,JUNB,LDHA,LY9,MFSD2A,MME,NR4A1,NR4A2,RIPOR2,SLC11A2,SPP1,THBS1,TNFRSF18,TRIP13,ZFP36	267 (14)
NC410		biologic drug	Inhibited	-3.051	0.000125	BTG2,CCL8,CXCL1,CXCL2,CXCL9,EGR1,FOLR2,FOS,HK2,JUNB,LYVE1,RGS1,RSAD2
VEGFA		growth factor	Activated	2.771	0.000141	ACTA2,ADRB3,BMP4,BTK,CCN1,CXCL10,CXCL12,EGR1,FABP4,FAP,FGFR1,FOS,FOSB,GRIA2,HIF1A,IGFBP5,JUNB,MYLK,NR4A1,NR4A2,OCLN,PLAT,SMTN,SPP1,THBS1	308 (25)
JNK (family)		group	Activated	2.361	0.000152	A2M,ACTA2,CCL3,CCL4,CXCL12,EGR1,FABP4,FBXO32,FOS,FOSB,IL12A,ITGB7,NR4A1,OCLN,PLAT,POSTN,PTGES,STRA6,TINAGL1,ZFP36	304 (19)
MAPK3		kinase	Activated	2.893	0.000176	BMP4,CCL3,CDKN2B,EGR1,FOS,FOSB,JUNB,NR4A1,PTGES,SLC4A7,SPP1,SRF,THBS1	312 (20)
CTF1		cytokine	Activated	2.425	0.00018	A2M,FOS,IL4R,JUNB,MYH11,MYLK,SRF,TAGLN	295 (21)
EWSR1-FLI1		fusion gene/product	Inhibited	-2.09	0.000182	CCN1,CD24,CDKN2B,FIBIN,IGFBP5,POSTN,PTPN13,RHOBTB1,SYNPO2,TAGLN,THBS1,ZFHX4	126 (7)
PSMC1		peptidase	Inhibited	-2	0.000184	CNN2,MYOCD,SRF,TAGLN
STAT5A		transcription regulator	Activated	2.19	0.000212	AGR2,C15orf48,CD24,CDH17,EMILIN2,FABP4,FOS,FOSB,GADD45G,GASK1B,GJB1,LAMB3,MUC13,NR4A2,PIP,PRDM1,PRLR,PROM2,RAB19,RIMKLA,S1PR5,SH3GL2,TLE4,TNFRSF18,ZFP36	345 (16)
STAT1		transcription regulator	Inhibited	-2.356	0.000235	A2M,APOBEC3H,C1S,C3,CCL3,CH25H,CXCL1,CXCL10,CXCL9,EBI3,EGR1,FGL2,FOS,FOXO1,GCK,HIF1A,IFI44,IFI6,IL12A,KRT17,LPL,MUC1,MX1,PSMB9,RNF213,RSAD2,RTP4,THBS4,TNFSF10,ZBP1	280 (17)
2-amino-5-phosphonovaleric acid		chemical - other	Inhibited	-2.283	0.000238	ALS2,ARMCX6,DKK2,EGR1,FOS,FOSB,FOXO1,GADD45G,GFRA1,JUNB,LBH,NR4A1,NR4A2,RASGEF1B,SLC25A29	227 (18)
TBX5		transcription regulator	Activated	2.143	0.000316	ACTC1,ACTN2,CXCL2,DES,FAP,IFI16,MYL4,PDLIM3,PLN,POSTN,SRF	67 (4)
WNT16	-2,124	other	Activated	2.19	0.000334	ACTA2,CNN1,MYH11,MYOCD,TAGLN	165 (13)
HDAC (family)		group	Inhibited	-2.484	0.000336	CRABP2,EGR1,FBXO32,FOS,HIF1A,IGFBP3,ITGA8,KCNH2,MEOX1,NR4A1,OSR1,SFRP1,SMPD3,SPP1,THBS4,TNFSF10	344 (21)
dopamine		chemical - endogenous mammalian	Activated	2.842	0.000363	BTG2,CNR1,CXCL9,DUSP2,EGR1,FOS,FOSB,FST,GABRB1,HIF1A,IL12A,LMOD1,NR4A1,PENK,SLC1A3,TFAP2C,TLN1	287 (21)
MAPK14		kinase	Activated	3.317	0.000363	ACTA1,ACTA2,ATP2B4,BTG2,CXCL1,CXCL2,CXCL9,CYP51A1,FOS,IL12A,JUNB,MYH11,PTGES,RGS1,SPP1,TAGLN,TPM2,WNT16,ZFP36	285 (15)
leukotriene D4		chemical - endogenous mammalian	Activated	2.947	0.000397	APOLD1,CCL3,CCL4,CCN1,CXCL2,EGR1,NR4A1,NR4A2,ZFP36	309 (21)
PDGF (complex)		complex	Activated	2.207	0.000423	CCN3,CDKN2B,EGR1,F10,FOS,FOSB,FOXO1,HIF1A,INHBA,JUNB,mir-145,NR4A2	294 (23)
EPHA2		kinase	Activated	2.121	0.000505	CXCL2,EGR1,FOS,FOSB,JUNB,NR4A1,SLIT2,ZFP36	314 (22)
MSB0011359C		biologic drug	Inhibited	-2.53	0.000549	BTG2,CXCL9,EGR1,FOLR2,FOS,HK2,JUNB,LYVE1,RGS1,RSAD2
MYOD1		transcription regulator	Activated	2.189	0.00057	ACTA1,ACTA2,ACTC1,CDK1,DES,GADD45G,HSPB8,IFI16,IGFBP5,ITGA7,JUNB,MSC,MYL4,MYO5B,PDLIM3,POSTN,SGCA,SUSD2,TNS1,TRIP13	315 (20)
IFNAR (family)		group	Inhibited	-3.383	0.00063	APOBEC3H,C3,CXCL10,CXCL9,FCER1A,MX1,PSMB9,RNF213,RSAD2,SPP1,TNFSF10,ZBP1	235 (16)
POLDIP2		other	Inhibited	-2.211	0.000631	CNN2,HK2,MYOCD,SRF,TAGLN	194 (7)
ADRB (family)		group	Activated	2.708	0.000735	ACSS1,CYP51A1,FOS,IDH1,JUNB,LBH,LTBP1,MSMO1,NR4A1,NR4A2,RAD9A,RSAD2,WEE1,WNT7B	298 (23)
INTERFERON ALPHA (family)		group	Inhibited	-2.646	0.000735	APOBEC3H,BMP4,BTG2,C3,CCL3,CCL4,CH25H,COL7A1,CXCL1,CXCL10,CXCL2,CXCL9,FCER1A,FOS,GLI1,IFI16,IFI44,IFI6,IL4R,KRT17,LTBP1,MX1,NABP1,PLAT,PSMB9,PTGES,PTHLH,RGS1,RNF213,RSAD2,RTP4,SIGLEC1,TNFSF10,TRIP13,ZBP1	167 (16)
F2		peptidase	Activated	2.933	0.000834	ACTA2,CCL8,CCN1,CXCL1,EGR1,FOS,FOSB,HIF1A,IER2,IGFBP5,JUNB,LBH,MEOX1,MYH11,PLAT,SERPINC1,SLIT2,SMTN,SRF,THBS1,TNFSF10	276 (22)
25-hydroxycholesterol		chemical reagent	Activated	2.543	0.000884	APOD,CH25H,FCER1A,FOS,FOSB,HIF1A,JUNB,MSMO1,NR4A1,NR4A2	327 (25)
KU-55933		chemical drug	Inhibited	-2.63	0.000925	ACTA1,ACTA2,ACTN1,CSRP1,HK2,TAGLN,THBS1	292 (18)
IRGM		enzyme	Activated	2.246	0.00106	APOBEC3H,CXCL1,CXCL10,CXCL2,IFI16,IFI44,MX1,RSAD2,TNFRSF18,TNFSF10,ZBP1	247 (13)
PRDM16		transcription regulator	Activated	2.138	0.00106	BLK,CALB1,CCN1,CCN3,CXCL9,DCN,GADD45G,PPP2R2B,SLIT2,TENM4
EHMT1		enzyme	Inhibited	-2.309	0.00114	C3,CORO2A,LAMB3,MAN1C1,MUC1,OR51E1,PCSK6,RARRES1,SCARA5,SMPDL3B,STRA6,Tcam1,UNC13B
RNY3		other	Inhibited	-2.449	0.00114	CXCL10,IFI44,MX1,RSAD2,RTP4,SIGLEC1
IFNAR1		transmembrane receptor	Inhibited	-2.369	0.00117	CH25H,CLEC4E,CXCL10,CXCL9,F10,FAP,IDI1,IFI44,IFI6,IL12A,MX1,PLAT,RIPOR2,RSAD2,RTP4,THBS1,TNFSF10	144 (13)
IFN BETA (family)		group	Inhibited	-2.724	0.00117	ACMSD,APOBEC3H,BTG2,C2,CCL3,CCL8,CH25H,CPA3,CXCL1,CXCL10,CXCL9,IFI16,IFI44,IFI6,IL12A,MX1,RSAD2,SPP1,THBS1,TNFSF10,ZBP1	157 (13)
galactose		chemical - endogenous mammalian	Activated	2.447	0.00163	ACTA1,ACTA2,ACTN1,CSRP1,TAGLN,THBS1	214 (7)
IRF3		transcription regulator	Inhibited	-2.985	0.00165	APOBEC3H,CCL3,CDH11,CXCL1,CXCL10,CXCL9,FST,IFI44,IFI6,IL12A,JUNB,MX1,PAH,RSAD2,TFAP2C,TNFSF10,ZBP1	133 (15)
IL1RN		cytokine	Activated	2.04	0.00165	ACTA2,C3,CXCL1,HSD11B1,IFI44,IFI6,IGFBP5,MX1,RARRES1,RSAD2,RTP4,SPP1,TNFSF10	248 (15)
PIWIL4		other	Activated	2.496	0.00176	ADD2,BTG2,C3,CACNB2,EGR1,FGFR2,FOS,IER2,JUNB,NR4A1,RAPH1,RGS1,ZFP36
di(2-ethylhexyl) phthalate		chemical toxicant	Activated	2.36	0.00188	ACMSD,CCL3,CXCL1,CXCL2,EGR1,FOS,FOSB,IGFBP1,ZFP36	130 (7)
Wy 40905		chemical reagent	Activated	2.946	0.00206	BTG2,EGR1,FOS,FOSB,FST,IER2,JUNB,NR4A1,ZFP36	250 (19)
DUSP5		phosphatase	Inhibited	-2.236	0.00219	CH25H,DUSP2,EGR1,PRDM1,ZFP36	193 (7)
MAP3K8		kinase	Activated	2.349	0.00228	ASPG,CCL4,CH25H,CHI3L1,CHST2,CXCL9,EGR1,FLNB,FOS,HIF1A,IGFBP3,IL12A,INHBA,JUNB,LPL,NR4A1,PLAT,POSTN,SERPINE2,SPP1	289 (15)
IFNA1/IFNA13		cytokine	Inhibited	-2.012	0.00274	CCL8,CXCL10,CXCL9,IFI6,MX1,RSAD2,SIGLEC1,ZBP1	170 (15)
FGFR3		kinase	Activated	2.186	0.00274	ANXA9,BMP4,CCL3,CCL4,FOS,HK2,IHH,SPP1	189 (17)
ETV3		transcription regulator	Activated	2.646	0.00274	IFI16,IFI44,IFI6,MX1,PSMB9,RSAD2,SIGLEC1,SPP1
DRD2		G-protein coupled receptor	Activated	2.356	0.00295	CDH13,FOS,FOSB,FXYD2,IGFBP3,KLK1,LTBP1,PENK,PRLR,SPON1,THBS1	353 (22)
PRKAA2		kinase	Inhibited	-2.408	0.00319	ACTA1,ACTA2,CAMK4,CXCL12,EGR1,ELOVL2,FABP4,FGFR2,LDHA,MYLK,PAK5,TNS1,ZYX	328 (22)
APEX1		enzyme	Activated	2.363	0.00338	EGR1,FOS,FOSB,GFRA1,JUNB,NR4A1	263 (19)
GH1		growth factor	Activated	2.249	0.00356	ACTA1,ACTA2,ADRB3,EGR1,FOS,IGFBP1,IGFBP3,IL4R,JUNB,PRLR,SPP1,SRF,TOX,ZFP36	305 (19)
IFNA2		cytokine	Inhibited	-2.438	0.0036	C1S,CCL3,CCL8,CDKN2B,CORO2A,CXCL10,CXCL9,EPB41L3,HIF1A,IFI16,IFI44,IFI6,MX1,PLAT,PLSCR2,RIPOR2,RSAD2,TNFSF10,ZBP1	193 (12)
F3		transmembrane receptor	Activated	3.243	0.00362	CCN1,CLEC4E,CXCL10,CXCL9,DUSP2,EGR1,FOS,Ifi27,IFI44,MX1,RNF213,RSAD2,RTP4,SERPINC1,ZBP1	209 (15)
ELAVL1		other	Inhibited	-2.04	0.0039	ACTA2,APOD,CCL8,CCN1,CXCL9,CYP51A1,DCN,ELOVL2,FABP4,FABP7,FLNA,FOS,HIF1A,HOMER2,Ifi27,LPL,OCLN,POSTN,PRLR,PTHLH,VAPB,WEE1,ZFP36	286 (19)
ZNF750		transcription regulator	Activated	2.935	0.00419	CXCL10,IFI16,IFI6,IRF6,LAMB3,MX1,RSAD2,RTP4,ZBP1	285 (12)
harpagoside		chemical - endogenous non-mammalian	Inhibited	-2.433	0.00438	CCL3,CCL4,CCL8,CXCL1,CXCL2,FOS	219 (11)
MYO6		other	Activated	2.333	0.00484	ACTA2,CSRP1,GRB14,LBH,MYL9,NR2F1,SCIN,SYNPO2,TAGLN
NOTCH4		transcription regulator	Activated	2.383	0.00493	ACTA2,CD24,CNN1,DES,MYH11,TAGLN
Ca2+		chemical - endogenous mammalian	Activated	2.027	0.00499	ACTA2,ALOX12,CCN1,COL2A1,CPA3,CSRP1,DES,EGR1,FABP4,FGFR2,FOS,JUNB,KCNG1,MYOCD,NR4A1,NTRK2,PRSS12,SPP1,TAGLN,WNT7B	262 (20)
CAV1		transmembrane receptor	Activated	2.18	0.0055	CXCL10,EGR1,FOS,GIPC2,HK2,INHBA,NR4A1,NTRK2,OCLN,PRLR,SLC7A2,TGFB1I1,THBS1	310 (22)
CD244		other	Activated	2	0.00592	CCL3,CCL4,EGR1,FOS	236 (18)
MTOR		kinase	Activated	2.271	0.00628	AATF,CDC123,CXCL1,CXCL2,ERICH5,FABP4,FBXO32,FOS,FST,HIF1A,HK2,HSD11B1,IFI16,IL4R,LDHA,MB,MUC1,PFN1,SGCA,SLC7A5,TNFSF10,TRIM63,UGT2B17	323 (23)
SMARCA2		transcription regulator	Activated	2.138	0.00686	ACTA1,ALPL,COL11A1,COL7A1,DES,IGFBP5,MYLK,TAGLN	242 (12)
NORAD		other	Activated	2.646	0.0069	C3,CCN1,IGFBP3,JUNB,SMTN,TAGLN,THBS1	204 (12)
FOXF2		transcription regulator	Inhibited	-2.236	0.00694	ACTA2,ACTG2,MYH11,MYOCD,TAGLN	234 (7)
IRF7		transcription regulator	Inhibited	-2.441	0.00726	C5,CCL8,CXCL10,CXCL9,IFI16,IFI44,IFI6,IL12A,MX1,PSMB9,RSAD2,RTP4,TNFSF10,ZBP1	163 (17)
lenalidomide		chemical drug	Inhibited	-2.714	0.00734	CCL3,DTNA,FLNA,FZD7,IFI6,IGF2BP3,LPL,LRRC4C,MAN1C1,MB,RGS1,RNF213,RTP4,SLC7A2,TMEM64,TRAPPC3L,WNT7B	197 (7)
TNIK		kinase	Inhibited	-2.425	0.00833	CXCL10,IFI6,MX1,RSAD2,RTP4,TNFSF10
F7		peptidase	Activated	2.393	0.00833	CCN1,CXCL2,EGR1,FOS,IER2,ZFP36	268 (18)
CBX5		transcription regulator	Activated	2.53	0.00873	AGR2,C15orf48,CD24,CDH17,GASK1B,ITGA7,LAMB3,MUC13,PROM2,SH3GL2,TLE4
N-[N-(3,5-difluorophenacetyl-L-Ala)]-S-phenylglycine t-butyl ester		chemical - protease inhibitor	Inhibited	-2.905	0.00976	ACTA2,CD24,COL2A1,CXCL1,CXCL12,CXCL2,IDI1,INHBA,JUNB,MN1,MSMO1,SPP1	282 (12)
ADORA3		G-protein coupled receptor	Activated	2	0.012	CCL3,CCL4,CCL8,SPP1	205 (19)
JQ1		chemical reagent	Activated	2.588	0.013	BTK,CFTR,FOS,GADD45G,IGF2BP3,LAMB3,MACC1,MX1,P2RY14,PRDM1,SPP1,STRA6,TNFSF10,TOGARAM2	316 (20)
prazosin		chemical drug	Inhibited	-2	0.014	AQP4,EGR1,FOS,NR4A1	269 (22)
thyroid hormone		chemical - endogenous mammalian	Activated	2.218	0.0146	ACTA1,BTG2,CAMK4,CDKN2B,EGR1,FOS,IGFBP2,IGFBP3,LPL,NNAT,NTRK2,RTN1,SERPINE2	307 (21)
SENP3		peptidase	Inhibited	-2.449	0.0152	CXCL9,IL12A,MX1,PSMB9,RSAD2,TNFSF10	297 (18)
GNAI3		enzyme	Activated	2	0.0159	CCL3,CCL4,CCL8,SPP1	172 (15)
NCOA3		transcription regulator	Activated	2.027	0.0169	CCN1,FGFR2,HK2,IGFBP1,IGFBP3,LDHA,MUC1,MYH11,TAGLN	330 (21)
HOXC8		transcription regulator	Inhibited	-2.219	0.0172	CDH11,CNN1,EMB,SPP1,TAGLN
HEY1		transcription regulator	Inhibited	-2.183	0.0172	ACTA2,CNN1,MYH11,SMTN,TAGLN	111 (7)
HAND2		transcription regulator	Activated	2.63	0.0177	ACTA1,ACTC1,ACTN2,DES,FAP,MYL4,PDLIM3
PRKCD		kinase	Activated	2.03	0.0194	CXCL10,CXCL12,FOS,GLI1,GPRC5A,JUNB,LAMB3,LBH,NR4A1,PDLIM7,SLC15A1,TTC9,ZFP36	248 (17)
IFNL1		cytokine	Inhibited	-2.74	0.0207	CXCL10,CXCL9,IFI44,IFI6,MX1,PSMB9,RSAD2,RTP4	289 (15)
NOTCH (family)		group	Activated	2.234	0.0208	ABLIM1,ACTA2,CDCA7,CDKN2B,CNN1,FABP4,GFRA1,IDH1,mir-145,MYLK,TAGLN	234 (11)
lipoarabinomannan		chemical - endogenous non-mammalian	Activated	2	0.0211	CCL3,CCL4,CXCL2,ITGA7	135 (7)
CXCL12	1,514	cytokine	Activated	2.196	0.022	ACTA2,C5,CXCL10,CXCL12,DMPK,EGR1,FLNA,FOS,IRF6,JUNB,NR4A1,RYR3,THBS1,TNFSF10	303 (23)
NANOG		transcription regulator	Activated	2.137	0.0221	BMP4,DCN,EGR1,FOS,FOSB,FST,GCK,GLI1,IGFBP1,IRF6,JARID2,LTBP1
PKC (family)		group	Activated	2.711	0.0233	ACTA2,CCN1,CNN1,DES,EGR1,FABP4,FOS,HIF1A,IRF6,JUNB,NR4A1,NR4A2,SPP1,TAGLN	328 (27)
MMP9		peptidase	Activated	2.416	0.0236	ACTA2,CCL3,CXCL12,FOS,LPP,NABP1,OCLN,PFN1,SERPINE2,SYNPO2,THBS1,WNT7A	320 (20)
bisindolylmaleimide iv		chemical drug	Inhibited	-2	0.0238	EGR1,FABP4,FOS,NR4A1	287 (25)
wood smoke particle		chemical reagent	Activated	2	0.0238	EGR1,KRT17,SRF,TAGLN
mir-145	1,559	microRNA	Activated	2.201	0.024	ACTA2,CNN1,MUC1,MYH11,MYOCD,TAGLN	192 (14)
ETV6		transcription regulator	Activated	2.191	0.0241	ACTA2,CXCL10,IFI16,IFI44,MX1,RSAD2,SIGLEC1	143 (7)
NOTCH2		transcription regulator	Activated	2.18	0.0251	ACTA2,CLEC4E,CNN1,DES,ITGB7,MYH11,TAGLN,WNT16	29 (3)
PTGER4		G-protein coupled receptor	Activated	2.53	0.0272	ACTA2,CH25H,CXCL9,EGR1,MX1,MYH11,RNF213,RSAD2,RTP4,SPP1,TNFSF10	324 (20)
NRAS		enzyme	Activated	2.397	0.0272	CCL4,CDKN2B,CRABP2,DUSP2,EGR1,GLI1,HIF1A,Ifi27,PENK,PLSCR2,PSMB9,RBPMS,SERPINE2,WEE1	327 (20)
etanercept		biologic drug	Activated	2.213	0.0287	BMP7,CXCL10,CXCL12,CXCL9,PTGES	201 (14)
KDM4C		enzyme	Inhibited	-2.236	0.0312	ALS2,AQP4,EGR1,FOS,SLC1A3
ribavirin		chemical drug	Inhibited	-2.236	0.0312	APOBEC3H,CXCL9,IFI6,MX1,RSAD2	228 (15)
SELPLG		other	Activated	2.236	0.0335	CCL3,CCL4,CXCL2,FOS,IL4R	286 (17)
clozapine		chemical drug	Activated	2.395	0.0345	EGR1,FOS,GRIA2,NR4A1,NR4A2,SHANK1	239 (22)
CASC2		other	Inhibited	-2.236	0.0359	PDLIM7,SORBS1,SYNPO2,TAGLN,ZYX
Sch-23390		chemical drug	Inhibited	-2.162	0.0359	DNAJB5,EGR1,FOS,FOSB,HSPB8	252 (23)
isobutylmethylxanthine		chemical toxicant	Activated	2.208	0.041	CRABP2,DGAT2,EGR1,FABP4,FOS,IDH1,INHBA,JUNB,LDHA,LPL,PLAT,PRLR,THBS1	324 (22)
ISL1		transcription regulator	Inhibited	-2.157	0.0454	A2M,ACTC1,BMP4,CRABP1,GAL,NTRK2,PPP1R1C,RBM24
CHROMR		other	Inhibited	-2.547	0.0472	ADAMDEC1,CCL8,CXCL10,IFI16,IFI44,JUNB,MX1,RSAD2,RTP4,TNFSF10
dimethylnitrosamine		chemical toxicant	Activated	2	0.0471	ACTA2,CXCL9,DES,IGFBP5,NR4A1
KDM3A		transcription regulator	Activated	2.2	0.0471	ACTA2,CCN1,MYH11,PPP1R3C,TAGLN
FOXP1		transcription regulator	Activated	2.4	0.0475	ACY1,CNR1,CRIPTO,HK2,PDPN,PRDM1,RASGRP2
miR-21-5p (and other miRNAs w/seed AGCUUAU)		mature microRNA	Inhibited	-2.012	0.0488	ACTA2,BTG2,CFL2,FGF18,HK2,OCLN,TAGLN
ETNPPL		enzyme	Inhibited	-2.236	0.0489	CYP51A1,HSD11B1,IDI1,MSMO1,PLBD1
ROR1		kinase	Activated	2.236	0.0489	ACTA2,CCN1,MUC13,THBS1,TNS1
cocaine		chemical drug	Activated	2.345	0.0492	CNR1,CXCL2,EGR1,FOS,FOSB,FOXO1,GRIA2,INHBA,JUNB,MX1,NR4A1,THBS1
TTC39A-AS1		other	Activated	2.43	0.0492	Ifi27,MX1,RNF213,RSAD2,RTP4,TNFSF10
