# Supplementary material for: Ageing-driven molecular and functional changes in the bovine endometrium
Source: PLoS One. 2025 Sep 26;20(9):e0332176. doi: 10.1371/journal.pone.0332176 (PMC12468982; doi:10.1371/journal.pone.0332176)
Supplement: S8 Table — (XLSX) [file pone.0332176.s012.xlsx]

## Sheet: Feuil1
S8 Table. Individual progesterone levels measured in Experiment 1 (Days 2, 8, 14 and 22 of the estrous cycle) and Experiment 2 (Days 0 and 3) in YF and OF.
			Experiment 1				Experiment 2
			Day 2	Day 8	Day 14	Day 22	Day 0	Day 3
	YF	1069	< 0.25	3.6	5.1	1.6	< 0.25	1.3
		1070	< 0.25	4.1	6.9	7.4
		1072	< 0.25	3.33453	4.72393	4.69947	< 0.25	1.23173
		1127	< 0.25	4.0	4.6	2.1	< 0.25	0.498433
		1101	< 0.25	5.50533	6.95	7.63267	< 0.25	0.42472
		1125	< 0.25	4.22967	6.29067	6.33107
		1126					< 0.25	2.47753
	OF	0233	< 0.25	3.349	5.8046	1.25827	< 0.25	0.525833
		0234	< 0.25	4.0	4.9	4.0
		0245	< 0.25	4.03147	5.53727	6.95	< 0.25	0.55736
		2258	0.271787	4.45147	7.55333	6.0084
		0239	0.2973	6.21127	6.54027	6.09547	< 0.25	0.2973
		0244	0.382293	5.08953	5.7018	3.0492
		0247	< 0.25	2.11673	4.356	5.08953
		2256	< 0.25	0.359173	0.359173	5.261	4.51107	3.1272
