# Supplementary material for: Ageing-driven molecular and functional changes in the bovine endometrium
Source: PLoS One. 2025 Sep 26;20(9):e0332176. doi: 10.1371/journal.pone.0332176 (PMC12468982; doi:10.1371/journal.pone.0332176)
Supplement: S9 Table — (XLSX) [file pone.0332176.s013.xlsx]

## Sheet: Feuil1
S9 Table. Individual RT-qPCR results from endometrial biopsies collected in Experiment 1.
		ADAMDEC1	CDH11	COL4A3	CPA3	DTNA	IGFBP1	IGFBP2	RSAD2	SCARA5	SERPINA14	SMPDL3B	TFAP2C	C2ORF29	RPL19	SLC30A6
OF	0233	1.382	1.102	0.9721	0.942	0.9615	2.56	1.322	0.9703	1.13	1.827	1.252	0.5878	1.007	0.9753	1.018
	0234	1.057	0.9045	0.776	0.4314	1.699	0.8747	0.2524	0.9009	1.313	0.2301	0.6712	0.2355	0.9313	1.039	1.034
	0245	1.04	0.9179	0.8392	0.7405	0.8908	3.479	0.4825	1.311	1.276	0.4566	2.165	0.5216	1.013	0.8059	1.225
	2258	0.1721	0.3082	0.0503	0.7648	4.136	0.03033	0.05717	0.9143	0.324	0.1244	0.1514	0.1801	1.017	1.23	0.7997
	0239	1.411	1.601	1.287	1.031	0.5173	1.873	0.9336	1.401	1.771	0.6565	1.466	0.8132	1.042	0.9457	1.015
	0244	0.4824	0.2998	0.1529	0.6612	7.343	1.841	0.05675	0.9309	0.6699	0.3376	0.8527	0.6709	0.8943	1.491	0.7498
	0247	0.3995	0.53	0.3939	0.5899	3.69	0.4479	0.2674	0.4249	0.4759	0.202	0.7737	0.769	0.9222	1.479	0.7331
YF	1069	2.409	2.417	2.255	1.967	0.3571	2.6	1.598	1.258	1.974	0.3869	1.39	0.4976	0.8022	1.028	1.213
	1070	2.686	1.979	1.426	1.973	0.2126	11.39	2.064	2.712	1.507	1.427	3.199	2.284	1.148	0.7401	1.177
	1072	1.237	1.404	1.693	1.378	0.8011	5.568	3.177	1.93	4.02	1.453	2.783	1.034	1.076	0.8108	1.146
	1127	1.574	1.429	1.174	1.78	0.602	2.809	1.468	1.367	1.703	1.353	1.209	1.535	1.161	0.9857	0.8735
	1101	0.9872	1.044	1.551	1.513	2.465	2.958	10.45	1.384	1.032	3.332	2.111	1.736	0.9716	1.064	0.9669
	1125	1.641	1.949	2.002	3.147	0.2704	9.587	2.118	1.853	1.412	2.021	3.357	1.795	0.975	0.8919	1.15
