# Supplementary material for: Ageing-driven molecular and functional changes in the bovine endometrium
Source: PLoS One. 2025 Sep 26;20(9):e0332176. doi: 10.1371/journal.pone.0332176 (PMC12468982; doi:10.1371/journal.pone.0332176)
Supplement: S10 Table — (XLSX) [file pone.0332176.s014.xlsx]

## Sheet: Feuil1
Table S10. Individual RT-qPCR results on primary endometrial cells cultured for 1 hour or 24 hour in the presence or absence of IFNT in Experiment 1.
	Group	Animals ID	Treatment	Incubation time (hour)	ACAD10	ACSM5	ACTB	ADAMDEC1	AICDA	AIF1	ALAS2	ALPL	ASMT	ATP11C	AY563809	BMPS	BOLA-N	CACNG6	CAT	CD101	CD3D	CHI3L2	CLEC1B	CLVS2	CNKSR3	CO875685	COL26A1	CXCL2	CYP7B1	DMBT1	DPH3	EGFL8	ELL2	ELMO2	FCER1A	FER	FNDC3B	FRG1	GABBR1	GAPDH	GDI1	HBB	HEG1	HRG	HRPT1	IFI27L2	IL15	IL6R	ISG15
Glandular epithelial cells	OF	2258	+ IFNT	1	0.298169	1.2668	0.680625	0.19364	NaN	15.0797	NaN	NaN	0.410238	0.918467	0.557359	NaN	2.26675	NaN	1.06831	NaN	1.22713	0.76016	NaN	0.266214	0.442004	1.45424	0.7744	NaN	1.71052	21.3316	1.39461	NaN	0.817789	0.270433	NaN	0.40126	0.664455	1.32993	NaN	0.643586	0.405707	5.7863	0.380417	0.346324	1.55963	1.02947	3.98961	0.311146	3.85957
		2258	-IFNT	1	0.229633	0.831584	0.708256	0.533766	NaN	15.661	NaN	NaN	0.446826	0.973756	0.538181	0.441049	2.61331	NaN	1.0332	NaN	3.4257	0.570109	NaN	NaN	0.487381	NaN	0.852256	0.0300065	1.66808	24.0563	1.2566	NaN	0.826095	0.303428	NaN	0.753516	0.728598	1.31817	NaN	0.827091	0.457863	2.015	0.405878	0.566547	1.41541	1.01162	3.29683	0.438106	2.56712
		2258	+ IFNT	24	0.440503	0.654823	NaN	0.281918	NaN	17.1226	NaN	NaN	1.02377	0.44058	0.566626	NaN	8.74979	NaN	0.768191	0.457793	2.82235	0.515982	NaN	NaN	0.53885	NaN	0.542959	0.0162859	1.14372	11.0017	1.58548	NaN	0.908103	1.16693	NaN	0.117358	0.714219	1.34381	NaN	0.73586	0.587848	7.03686	0.746961	4.15993	2.33777	0.616945	6.99346	0.42083	NaN
		2258	-IFNT	24	0.54569	1.49716	NaN	0.294662	NaN	14.9776	NaN	NaN	0.656079	1.12585	0.652014	NaN	2.60821	NaN	1.05987	0.167964	2.45432	NaN	NaN	NaN	0.54469	NaN	0.835017	NaN	1.71651	28.3275	1.3815	NaN	0.963796	0.398748	NaN	0.827261	0.941743	1.1159	NaN	1.14408	0.550999	4.99841	0.517292	10.8758	1.61798	1.1368	3.86368	0.535797	1.72386
		2256	+ IFNT	1	0.31355	2.62073	NaN	0.73994	NaN	16.7101	NaN	NaN	0.772643	1.11161	0.562373	NaN	3.68834	NaN	1.18197	0.583539	3.66454	0.6537	NaN	NaN	0.536422	NaN	1.36851	0.0825617	1.42667	24.5605	1.46208	NaN	0.800622	0.329082	NaN	0.698894	0.583317	1.37712	NaN	0.741536	0.401788	2.96693	0.496313	0.474533	1.48877	0.858811	3.60456	0.503211	3.83756
		2256	-IFNT	1	0.242152	8.03052	0.834704	0.307497	NaN	20.6105	NaN	NaN	0.753006	1.24004	0.567302	NaN	2.3817	2.71194	0.970968	0.867745	3.25556	NaN	NaN	0.121949	0.400806	NaN	2.67804	NaN	1.55447	23.8752	1.15902	NaN	0.827323	0.310773	NaN	1.05862	0.269268	1.54466	NaN	0.649524	0.384905	1.3259	0.45633	0.96963	1.62535	0.779968	4.0094	1.36772	1.99651
		2256	+ IFNT	24	0.413578	0.69306	NaN	0.356365	NaN	17.7603	NaN	NaN	0.530506	0.559186	0.682512	NaN	8.99492	NaN	0.665931	0.774625	2.85976	0.0959509	NaN	NaN	0.555907	NaN	0.801078	0.042186	0.942089	12.0155	1.36867	NaN	1.04307	0.774245	NaN	0.224701	0.377632	1.45594	0.771299	0.462402	0.355699	1.68308	0.78947	2.09217	2.6562	0.490403	6.26174	0.484297	NaN
		2256	-IFNT	24	0.450605	1.10283	NaN	0.1179	NaN	16.2955	NaN	NaN	1.17119	1.62556	0.699639	NaN	3.2509	NaN	1.32939	0.763239	6.92599	0.502314	NaN	NaN	0.85827	NaN	1.05366	NaN	1.53878	37.0566	1.59592	NaN	1.07361	0.482784	NaN	0.845355	0.900734	1.02643	NaN	1.01873	0.548667	1.49117	0.75458	1.48209	1.66096	0.989565	3.61921	0.721579	1.09403
		0245	+ IFNT	1	0.581874	2.40529	NaN	0.948248	NaN	7.86295	NaN	NaN	0.675984	1.25083	0.579821	0.761714	2.71423	1.25366	1.01691	0.561483	6.1177	0.589414	NaN	NaN	0.493669	NaN	0.746685	0.0734018	1.67443	17.4598	1.30278	2.15252	0.704405	0.425733	NaN	0.619649	0.496053	1.3887	NaN	1.18637	0.493136	0.978287	0.453054	1.52073	1.34179	0.749598	2.47467	0.363447	5.7667
		0245	-IFNT	1	0.588925	3.46324	0.746744	0.0659952	NaN	7.5224	NaN	NaN	0.748715	0.836078	0.585069	4.62952	2.54664	NaN	0.789852	NaN	3.58658	NaN	NaN	0.296372	0.390591	NaN	1.54053	NaN	1.75791	13.4427	1.23487	NaN	0.626863	0.439548	NaN	1.07693	0.398775	1.39216	NaN	1.00875	0.592631	5.6418	0.389196	0.700159	1.19316	0.760611	2.69519	0.654074	2.38401
	YF	1127	+ IFNT	1	0.337153	0.901191	NaN	0.300889	NaN	18.0492	NaN	NaN	1.11227	1.57076	0.771243	NaN	4.68335	NaN	1.23629	0.26512	1.80257	NaN	NaN	NaN	0.775244	NaN	0.956338	0.0907743	2.23966	33.4409	1.53066	NaN	1.08595	0.559094	NaN	0.242572	1.28875	0.932914	NaN	1.46066	0.917428	6.73008	0.803027	0.669772	1.71792	1.01807	4.26335	0.531226	3.24484
		1127	-IFNT	1	0.547555	0.953108	NaN	0.138582	NaN	15.215	NaN	NaN	1.26284	1.5797	0.759523	NaN	4.21698	NaN	1.28173	0.339264	2.13622	NaN	NaN	NaN	0.826969	NaN	0.9969	NaN	2.05106	38.5559	1.56616	NaN	1.18485	0.667285	NaN	1.20724	1.29777	0.86825	2.11144	1.84747	0.997848	5.84082	0.86749	1.25595	1.81413	0.853957	3.28696	0.673223	0.87803
		1127	+ IFNT	24	0.594159	1.04538	NaN	0.111359	NaN	21.5665	NaN	NaN	1.64526	0.6352	0.712943	NaN	16.1908	NaN	0.842991	0.846421	2.68961	NaN	NaN	NaN	0.862657	NaN	1.61191	NaN	1.4495	13.913	1.83001	NaN	1.07987	1.47152	NaN	1.12407	1.03094	1.01042	NaN	1.16649	0.890926	15.7478	1.03527	2.44144	2.9364	0.553009	7.33027	0.873802	NaN
		1127	-IFNT	24	0.522908	1.33128	NaN	0.51059	NaN	18.7985	NaN	NaN	0.905826	1.21504	0.755219	NaN	3.85965	NaN	1.19258	1.68914	1.89104	NaN	NaN	NaN	0.692177	NaN	0.538821	NaN	2.13657	25.4479	1.47631	NaN	1.06226	0.641864	NaN	0.710585	1.21083	0.852689	NaN	1.75847	1.11268	12.7241	0.654556	0.604283	1.60132	1.08949	4.34497	0.840051	0.962497
		1070	+ IFNT	1	0.478853	1.00232	NaN	0.247232	NaN	18.2496	NaN	NaN	1.58129	1.87757	0.912999	NaN	6.46108	NaN	1.45987	1.97024	3.30126	2.75144	NaN	0.0171586	1.03219	NaN	0.820073	NaN	2.43475	58.6532	1.64307	NaN	1.07885	0.985704	NaN	0.925495	1.36662	0.879446	2.10659	1.39918	1.02746	2.03255	1.4406	0.462699	1.60711	0.968548	3.99602	0.770295	4.53365
		1070	-IFNT	1	0.381869	1.50837	NaN	0.105804	NaN	17.5094	0.180627	NaN	1.06224	1.78729	0.886923	NaN	5.07039	NaN	1.07352	0.601634	2.22126	0.287988	NaN	NaN	1.05764	NaN	0.821564	NaN	2.32283	68.4629	1.18365	1.34718	1.12185	1.01207	NaN	1.30288	0.688477	0.917059	1.41225	1.20315	0.888874	2.06166	1.29581	0.819077	1.63891	0.882836	3.75598	0.84916	0.711876
		1070	+ IFNT	24	0.380225	1.273	NaN	0.163131	0.840885	24.8708	2.57057	NaN	1.82155	0.823752	0.858838	NaN	16.6591	NaN	0.793079	1.49876	3.00955	1.65924	NaN	NaN	1.06947	NaN	1.48678	NaN	1.75742	21.949	1.72897	NaN	1.06922	2.37381	NaN	0.883896	0.662984	1.07077	0.598516	0.785857	0.790887	2.94478	1.65334	0.434302	2.90602	0.505958	7.73465	0.87953	NaN
		1070	-IFNT	24	0.462361	1.15476	NaN	0.216489	NaN	18.6432	NaN	NaN	2.17939	1.89675	0.923316	1.27932	4.38518	NaN	1.48339	0.849728	2.90494	1.85108	NaN	0.120296	1.03441	NaN	0.579262	NaN	2.09971	62.6252	1.6661	NaN	1.1412	1.02299	NaN	1.17569	1.4905	0.939852	0.610477	1.41046	0.879982	1.06757	1.17751	2.86134	1.60345	0.918015	3.70588	1.18968	1.17014
		1072	+ IFNT	1	0.395835	2.38958	NaN	0.289154	NaN	27.4643	NaN	NaN	1.39974	1.21557	0.72208	NaN	5.06314	NaN	1.41121	2.00724	1.10895	NaN	NaN	NaN	0.676672	NaN	0.978147	NaN	2.69323	23.7374	1.44689	NaN	1.23932	0.874513	NaN	1.1785	1.18872	0.982228	NaN	1.51774	0.960038	5.19028	0.744425	1.3811	1.42143	1.11428	4.9338	1.13561	6.83742
		1072	-IFNT	1	0.976473	1.776	NaN	0.201038	NaN	22.4449	NaN	NaN	1.61726	1.32888	0.943223	NaN	4.94578	NaN	1.56573	0.852099	2.46833	1.21774	NaN	NaN	0.858374	0.242337	0.921436	NaN	2.83001	34.3861	1.59512	NaN	1.35055	1.56739	NaN	0.747212	1.5807	0.856157	0.0397228	1.81729	1.82892	4.13172	1.0608	29.652	1.4753	1.3481	3.92747	0.860284	0.789164
		1072	+ IFNT	24	0.526509	0.493633	NaN	0.0534347	NaN	26.4538	0.242208	NaN	2.65117	0.730549	0.940084	NaN	23.2993	NaN	1.0349	1.94097	2.76257	0.924205	NaN	NaN	1.18568	NaN	0.674528	NaN	2.28766	17.9089	2.02871	NaN	1.38934	2.66031	NaN	0.883216	1.70525	1.11924	1.03479	1.22205	1.12872	3.78441	1.54367	0.759669	3.14209	0.552336	10.0479	1.00782	NaN
		1072	-IFNT	24	0.70772	0.41774	NaN	NaN	NaN	18.8717	NaN	NaN	2.28881	1.67457	0.915471	NaN	6.33086	NaN	1.5617	0.965261	4.6559	1.4979	NaN	NaN	1.30747	NaN	0.669069	0.0809669	3.24123	42.7299	1.77792	NaN	1.61443	1.38123	NaN	0.693827	2.20141	0.890287	1.14525	1.94627	1.56249	2.34063	1.4083	0.0795183	1.61506	1.09555	4.93237	1.34175	1.28535
	Group	Animals ID	Treatment	Incubation time (hour)	ACAD10	ACSM5	ACTB	ADAMDEC1	AICDA	AIF1	ALAS2	ALPL	ASMT	ATP11C	AY563809	BMPS	BOLA-N	CACNG6	CAT	CD101	CD3D	CHI3L2	CLEC1B	CLVS2	CNKSR3	CO875685	COL26A1	CXCL2	CYP7B1	DMBT1	DPH3	EGFL8	ELL2	ELMO2	FCER1A	FER	FNDC3B	FRG1	GABBR1	GAPDH	GDI1	HBB	HEG1	HRG	HRPT1	IFI27L2	IL15	IL6R	ISG15
Stromal cells	OF	2258	+ IFNT	1	2.24058	0.494675	NaN	9.44752	NaN	0.00240541	NaN	NaN	2.62254	1.20841	1.0515	NaN	1.02703	5.57344	1.21846	1.30167	0.332995	NaN	NaN	2.26519	1.92758	NaN	1.06062	2.06243	0.881703	0.00130222	0.993768	NaN	1.15585	1.09354	NaN	1.33604	1.60062	0.872672	2.32729	1.41546	1.86175	0.131758	1.18204	1.21995	0.597718	1.67794	0.134617	1.13637	2.80274
		2258	- IFNT	1	2.14987	0.542499	NaN	7.42888	NaN	NaN	NaN	NaN	2.17398	1.20774	1.0935	0.843838	0.133743	NaN	1.12517	0.394577	0.548929	NaN	NaN	3.49047	1.52117	NaN	0.915129	1.34521	0.857152	0.000892925	0.91755	NaN	1.12231	0.915775	NaN	0.837542	1.51766	0.839877	0.793989	1.22479	1.67012	NaN	1.00781	0.282407	0.517954	1.86425	0.0947571	0.950014	0.0229511
		2258	+ IFNT	24	1.0711	5.52475	NaN	6.27955	NaN	0.0422897	2.6383	NaN	2.23276	0.314799	0.991839	0.479629	2.74431	NaN	0.850003	1.84604	0.208575	0.0997244	NaN	0.636233	1.07718	NaN	1.86044	0.807747	0.598693	NaN	0.576318	NaN	0.669212	2.2478	NaN	2.08483	0.978976	1.1285	NaN	0.654813	0.910204	NaN	1.30645	6.28978	0.624118	0.656408	0.485369	1.30222	89.6916
		2258	- IFNT	24	2.07077	2.16727	NaN	6.28322	NaN	NaN	NaN	NaN	1.851	1.01966	1.45168	NaN	0.133817	NaN	1.1511	1.93081	0.602721	NaN	NaN	2.12591	1.231	NaN	1.75031	1.26888	0.877062	0.00458823	0.673413	NaN	0.989426	0.978567	NaN	2.65545	1.54566	0.854671	NaN	1.05693	1.33458	NaN	0.939793	12.3819	0.449316	1.69867	0.103301	1.27524	0.0256874
		2256	+ IFNT	1	2.26629	0.4484	NaN	12.8362	NaN	0.0145524	NaN	NaN	1.34293	1.15276	1.39265	NaN	0.95543	NaN	1.01645	1.26502	0.189445	NaN	NaN	3.54295	1.15051	NaN	1.0888	3.04082	0.935634	0.00126942	0.690895	NaN	1.26144	0.965787	NaN	0.889098	1.47944	0.851035	0.766551	0.984953	1.39433	0.0350694	0.846783	2.02923	0.524907	2.04271	0.113867	0.880809	3.03282
		2256	- IFNT	1	1.5634	1.38805	NaN	10.9761	NaN	NaN	NaN	NaN	0.958448	0.95318	1.4091	NaN	0.108787	NaN	0.696957	0.841429	0.437087	NaN	NaN	2.30337	0.874559	2.52354	0.920882	2.37262	0.843542	0.000883928	0.494685	NaN	1.19646	0.779329	NaN	2.07217	0.719466	0.898451	1.03781	0.690605	1.13421	NaN	0.700625	2.62307	0.502329	1.88947	0.115598	1.05008	0.00998974
		2256	+ IFNT	24	1.87061	0.497875	NaN	8.1814	NaN	0.0523286	NaN	NaN	1.84714	0.298131	0.8686	6.52758	5.04003	NaN	0.680362	1.45242	0.424563	0.378433	NaN	0.491518	1.38281	NaN	1.57887	1.8059	0.606407	0.00198887	0.499268	NaN	0.877234	2.33696	NaN	0.922541	0.716069	1.05146	NaN	0.50127	1.13202	0.116001	1.79691	0.307547	0.793872	0.674401	0.531786	1.0717	NaN
		2256	- IFNT	24	2.20507	1.22605	NaN	12.2766	NaN	0.00262201	NaN	NaN	1.04454	0.830413	1.23596	NaN	0.0916243	0.478059	0.944259	1.65902	0.67939	NaN	NaN	2.55168	0.902202	NaN	0.702618	1.85437	0.865505	0.00236211	0.563363	NaN	1.14248	0.835311	NaN	1.55859	1.16492	0.921365	NaN	0.822022	1.18708	NaN	0.71144	2.36608	0.544385	1.83992	0.119324	1.37812	0.0216261
		0245	+ IFNT	1	1.63753	1.15424	NaN	12.4029	NaN	0.00993972	NaN	NaN	2.03309	1.28907	1.48058	NaN	1.27016	NaN	1.11194	1.00027	0.248902	NaN	NaN	2.09296	1.12301	NaN	0.944239	3.94822	0.975303	0.00156879	0.6775	NaN	0.979033	0.849713	NaN	1.91646	1.47666	0.907156	3.19125	1.01356	1.30734	NaN	1.0077	3.72711	0.504532	2.21978	0.223108	0.930633	3.4248
		0245	- IFNT	1	1.62166	2.64831	NaN	8.77619	NaN	0.0511318	NaN	NaN	1.66721	0.92334	1.47176	NaN	0.0550924	NaN	1.07153	1.05769	0.52997	NaN	NaN	4.34135	1.0804	NaN	1.40848	1.97655	0.927065	0.00649237	0.657311	NaN	0.951617	0.861031	NaN	4.39729	1.38539	0.899227	NaN	1.17729	1.20781	0.0799293	0.939832	0.353561	0.411478	2.0204	0.249923	1.26648	0.0388262
		0245	+ IFNT	24	1.51618	0.24072	NaN	8.56078	NaN	0.0909026	NaN	NaN	3.46418	0.45821	1.04929	NaN	3.51126	NaN	0.994689	1.57207	0.0224773	NaN	NaN	1.1977	1.66216	NaN	0.976867	2.3344	0.756071	NaN	0.690344	NaN	0.797643	2.35715	NaN	0.427422	1.26543	1.16668	1.9249	0.623155	1.19828	NaN	1.96138	0.528731	0.719047	0.848081	0.553061	1.52825	NaN
		0245	- IFNT	24	3.55992	0.38004	NaN	10.7886	NaN	0.0100243	NaN	NaN	2.44816	1.26833	1.24062	0.433016	0.106308	NaN	1.07719	1.24723	0.200415	NaN	NaN	1.69514	1.37479	NaN	1.05483	3.11885	0.971708	0.00526695	0.795074	NaN	0.97017	1.17601	NaN	1.37171	1.72369	0.818091	NaN	1.25707	1.87118	0.0870591	1.2311	0.822207	0.474264	1.87528	0.202327	1.17494	0.0245908
	YF	1127	+ IFNT	1	2.59523	0.622214	NaN	5.63217	NaN	0.0170802	NaN	NaN	1.07632	1.17508	1.33195	NaN	1.0442	0.892159	1.25753	1.69449	0.210388	NaN	NaN	8.54019	1.54332	NaN	2.78538	4.83489	1.18761	0.0141958	0.823764	0.320955	1.5316	1.18379	NaN	0.840124	1.58489	0.758397	0.545209	1.5453	1.77763	NaN	1.24413	0.0817302	0.630376	1.93838	0.153391	1.12791	2.12918
		1127	- IFNT	1	1.80935	1.30357	NaN	7.45003	NaN	0.0392877	NaN	NaN	0.985953	0.98766	1.24366	0.711548	0.220647	NaN	1.2265	1.75837	0.36701	NaN	NaN	6.28816	1.2916	NaN	1.4431	2.90945	1.15013	0.00174945	0.772381	NaN	1.36855	0.979661	NaN	1.46302	1.54924	0.802685	0.0527714	1.39	1.48742	NaN	0.942851	0.14591	0.55627	2.14113	0.110782	1.23674	0.0307627
		1127	+ IFNT	24	1.027	0.46934	NaN	6.07251	NaN	0.103045	NaN	NaN	1.56411	0.199755	0.655868	NaN	3.83443	0.706058	1.03437	1.20921	NaN	0.323438	NaN	1.46211	1.07685	NaN	1.50268	0.978046	0.516441	NaN	0.706701	NaN	0.8238	1.61253	NaN	2.46018	0.765309	1.16544	NaN	0.615161	0.894683	0.0380212	1.12342	0.0971709	0.891633	0.860395	0.567227	1.11644	NaN
		1127	- IFNT	24	1.93207	1.78848	NaN	5.70147	NaN	0.0411752	NaN	NaN	0.809424	0.755406	1.55375	NaN	0.101534	NaN	1.18583	0.306228	0.139887	NaN	NaN	10.0472	1.08498	NaN	2.63861	3.01069	1.03665	0.00188644	0.640001	NaN	1.45331	0.827641	NaN	1.90129	1.5282	0.872287	2.0199	1.19129	1.32036	NaN	0.984671	0.629876	0.541342	1.86474	0.146609	1.9527	0.0339008
		1070	+ IFNT	1	1.5359	1.95294	NaN	5.07781	NaN	0.0120656	NaN	NaN	0.884707	1.00959	1.10278	1.24366	1.06936	NaN	0.835067	2.06684	NaN	NaN	NaN	5.88384	0.964064	1.12443	1.69877	2.06436	0.926039	0.00285527	0.555655	NaN	0.93172	0.676977	NaN	1.75334	0.775089	0.968152	0.948849	0.672437	0.969663	NaN	0.550131	1.51857	0.530059	1.88892	0.135858	0.894715	3.75944
		1070	- IFNT	1	1.62353	1.80557	NaN	5.11053	NaN	0.0115624	NaN	NaN	0.634532	0.779261	1.19936	NaN	0.108504	NaN	0.649116	1.10892	0.0380355	NaN	NaN	5.7443	1.00365	NaN	0.894034	1.61498	0.895116	0.00173661	0.399368	1.95169	0.982193	0.767911	NaN	1.46639	0.589935	1.03305	1.2069	0.671933	1.04182	NaN	0.666159	2.65155	0.587269	1.93924	0.189163	1.32939	0.016545
		1070	+ IFNT	24	1.22997	1.42075	NaN	3.85266	NaN	0.0947089	NaN	NaN	1.02531	0.315071	0.889708	5.11511	4.91795	NaN	0.519658	0.764274	0.0971444	NaN	NaN	2.03994	1.14023	NaN	0.776386	1.69685	0.502066	0.0124585	0.348842	NaN	0.696768	2.29179	NaN	0.910485	0.520781	1.22226	NaN	0.432627	0.819445	0.231905	1.62634	2.12485	0.838915	0.755786	0.506611	1.43234	NaN
		1070	- IFNT	24	2.71493	0.648923	NaN	4.60174	NaN	NaN	NaN	NaN	1.07519	0.929945	1.18263	0.487933	0.177293	1.11922	0.88499	2.36405	0.105452	NaN	NaN	7.59196	1.24787	NaN	1.35979	1.57296	0.886917	0.00148381	0.504722	NaN	0.928779	0.863079	NaN	0.894261	0.990695	1.00178	0.476567	0.768768	1.17185	NaN	0.805934	1.01505	0.486507	1.96461	0.143876	1.5225	0.0223817
		1072	+ IFNT	1	1.86037	0.834131	NaN	2.69261	NaN	0.00281223	1.04484	NaN	0.998327	1.22006	1.10808	NaN	1.12351	NaN	1.07574	0.610439	0.741633	NaN	NaN	1.45199	1.29929	NaN	0.937176	3.76777	0.760989	0.0767303	0.802565	NaN	1.03581	0.810566	NaN	1.25308	1.51481	0.95909	1.66066	1.0233	1.18197	NaN	0.791515	1.00236	0.449717	1.76266	0.0791533	0.594825	5.05895
		1072	- IFNT	1	1.81281	1.51371	NaN	1.62429	NaN	0.00451815	NaN	NaN	1.15388	1.06681	1.03746	1.31338	0.145731	NaN	1.05131	0.815825	1.3421	NaN	NaN	0.751047	1.20636	NaN	0.918682	1.92831	0.798346	0.127024	0.759454	NaN	0.978088	0.761676	NaN	2.38626	1.40412	0.987024	NaN	1.04393	1.1553	0.0564031	0.772336	1.70802	0.454223	1.58771	0.0584861	1.0471	0.0473121
		1072	+ IFNT	24	1.40155	0.599624	NaN	2.15385	NaN	0.0344569	NaN	NaN	2.23326	0.496624	0.791648	1.99895	5.90616	NaN	0.907002	1.6801	0.0577968	NaN	NaN	0.373809	1.57511	NaN	1.44005	2.53098	0.543575	0.04144	0.731953	NaN	0.74161	2.42902	NaN	1.0464	1.33195	1.24204	4.86445	0.662363	1.01042	NaN	2.07196	1.42432	0.744347	0.704841	0.387655	1.35683	NaN
		1072	- IFNT	24	3.27924	0.0581098	NaN	3.12301	NaN	0.00637242	NaN	NaN	0.85622	1.0543	1.01445	0.311395	0.18054	NaN	0.853256	0.821228	0.912174	NaN	NaN	0.959649	1.73708	NaN	0.418354	2.26971	0.750536	0.175824	0.6231	NaN	1.03929	0.941671	NaN	0.343343	1.13952	1.037	0.670327	0.849738	1.57537	NaN	1.16966	NaN	0.423683	1.74623	0.0864132	1.16928	0.0240263
[truncated: 51 more columns]
