# Supplementary material for: Ageing-driven molecular and functional changes in the bovine endometrium
Source: PLoS One. 2025 Sep 26;20(9):e0332176. doi: 10.1371/journal.pone.0332176 (PMC12468982; doi:10.1371/journal.pone.0332176)
Supplement: S11 Table — (XLSX) [file pone.0332176.s015.xlsx]

## Sheet: Feuil1
Table S11. Individual RT-qPCR results on endometrial explants cultured for 1, 6 or 24 hours in the presence or absence of LPS in Experiment 2.
Group	Animals ID	Incubation time (hour)	Treatment	ACTB	AGP	ALOX5AP	BAX	BCL2	C2ORF29	C3	CASP1	CASP3	CASP7	CAT	CCNA2	CCNB1	CD14	CDK1	CDKN1C	CISH	CSF1	CTSD	CXCL12	CXCL5	CXCR1/2	CXCR4	DEFB1	DEFB5	DNMT1	DNMT3A	DNMT3B	FASLG	FOXL2	FUCA1	GAPDH	GPX1	GRB10	H2B	HIST1H2AC	HP	HPRT1	HSPA5	IDO1	IDO2	IFNG	IL10	IL15	IL1A	IL1B
OF	2256	0	- LPS	0.23405	0.0896198	1.52829	0.305169	0.671722	0.799778	0.346185	1.73301	0.281437	0.747204	1.06928	1.13646	2.12741	0.280508	0.677787	0.580524	0.0309807	0.299748	0.393718	1.59897	0.0905683	0.0280072	0.259213	0.0653151	3.02134	0.287762	1.555	NaN	1.29271	1.05345	1.33638	0.258231	0.356986	0.308204	0.818374	0.172591	0.142762	0.636924	0.198233	0.338668	0.953136	0.924447	0.0225716	4.29486	0.465801	0.124821
	2256	1	- LPS	0.898004	NaN	1.61699	0.921644	1.94894	0.94169	0.821068	2.17102	0.523642	0.0416998	1.5653	0.417469	1.57291	0.567321	1.813	7.58721	2.30687	0.419236	2.68647	4.85623	0.0611555	2.56109	0.480071	1.41418	1.15591	0.663722	2.24657	NaN	1.61553	0.566552	0.761075	0.451979	1.01029	0.515712	0.847951	0.404324	0.0809527	0.443941	0.220673	0.304442	0.786596	0.669511	0.216264	1.96108	0.235105	0.341418
	2256	1	+ LPS	1.31079	NaN	2.3825	0.413159	2.08667	0.616496	0.97289	3.30794	NaN	0.000570411	1.72281	0.353416	0.483095	0.878546	3.94758	8.41278	0.0734934	1.29589	1.74021	9.88045	0.038718	0.67321	0.640102	NaN	2.54437	0.341411	2.15661	NaN	0.353544	0.849053	0.706164	0.668321	0.729009	0.584667	0.555702	0.787481	0.102895	0.93802	0.182843	NaN	0.995431	1.43732	NaN	1.45555	0.674341	1.08009
	2256	6	- LPS	1.73834	NaN	1.40061	0.974963	0.597917	1.07473	0.568571	1.13975	1.04955	2.93625	1.18621	0.783106	5.11714	0.866877	0.665406	0.168456	77.0476	1.2981	1.05837	0.412143	1.6721	0.188422	0.871437	0.388116	1.12509	2.17841	0.963555	NaN	0.362747	0.507245	2.06192	0.767599	0.681662	1.26848	1.07702	0.725096	2.8046	1.14168	2.90877	0.809777	1.93383	0.211234	1.39687	1.30458	1.0563	2.22207
	2256	6	+ LPS	1.32336	NaN	0.822591	0.845868	0.494519	0.90194	0.457973	0.684218	0.756981	4.73132	1.10619	1.01357	5.42703	0.87736	0.778123	0.219539	91.4884	1.45878	2.13345	0.440855	6.09545	0.285841	0.471939	NaN	0.894189	1.77108	1.03129	NaN	2.16772	0.636027	2.15537	0.529781	1.00628	0.524299	1.39447	0.657301	2.1313	0.89124	1.41167	0.843353	1.44077	0.899315	3.0574	3.02292	1.93119	2.21619
	2256	24	- LPS	2.29411	3.45398	0.391812	2.67652	1.01246	1.16036	1.06604	0.349734	7.07847	2.44655	1.17123	0.386568	0.973713	1.68129	0.812973	0.488097	5.85889	2.02305	1.53935	1.26358	22.7373	10.9495	3.16186	3.95721	NaN	2.71081	1.38824	0.533633	2.44972	7.59353	1.30211	7.58769	1.91265	3.69035	1.95231	1.77702	22.9805	1.97832	6.45257	0.812187	2.05627	NaN	1.49483	0.646912	4.71426	3.9285
	2256	24	+ LPS	2.09748	0.388698	0.31224	0.944486	0.479032	0.975853	0.618802	0.250569	1.13949	7.72742	0.708565	0.0632456	0.287561	1.18085	0.513161	0.34784	12.1376	1.5018	0.900798	0.483309	41.9347	2.51505	2.57218	5.15465	0.421271	1.74878	0.861449	NaN	0.627042	1.66914	0.536525	4.59183	1.12088	1.48478	1.61674	1.7895	34.4694	1.80446	5.11445	1.9778	0.584958	0.61459	2.85201	0.882707	4.03802	6.0134
	0233	0	- LPS	0.489836	NaN	1.27183	0.671841	0.392447	0.955982	0.386414	1.10829	NaN	0.912784	0.981262	4.71387	2.73942	0.203687	1.17524	0.366406	0.150014	0.240566	0.209037	0.159169	0.0575864	0.170854	0.232813	0.764332	3.01975	0.895847	0.624744	0.457564	NaN	0.584239	1.95487	0.339144	0.84326	0.286902	0.556617	0.0925562	0.0731778	0.880515	0.329594	0.418265	0.393836	0.408906	0.239332	4.64606	0.0156769	0.0113979
	0233	1	- LPS	1.15901	NaN	0.97789	1.25966	0.776335	1.00234	0.547382	1.01035	0.213357	2.44874	0.96501	2.5219	2.81342	0.381203	0.93462	0.245568	10.9961	0.407139	1.20107	0.208857	0.030748	0.445596	0.307471	0.274367	1.655	1.36769	0.660177	NaN	0.626737	0.872701	1.96245	0.347927	0.896593	0.455613	0.576748	0.607348	0.0526221	0.656413	0.290018	0.178272	0.57979	0.123032	0.454536	1.44894	0.0972685	0.159847
	0233	1	+ LPS	1.20318	NaN	0.809632	0.901071	0.818764	0.978475	0.826901	0.730444	0.363008	2.05835	1.12048	3.06607	2.97719	0.456528	1.22793	0.947472	12.6284	0.429533	1.29126	0.768501	0.146259	0.662863	0.351197	0.744845	0.55647	1.66931	1.02299	2.73902	1.59817	0.367265	1.42619	0.379874	0.804465	0.52122	0.74969	0.731781	0.153248	0.54823	0.411121	0.255673	0.452022	0.221916	0.549087	1.53881	0.353592	0.443462
	0233	6	- LPS	1.75136	NaN	0.816197	1.1501	4.0427	1.03561	1.34788	1.22507	1.3176	3.7851	1.22445	0.343536	0.553596	1.32487	1.00849	4.94843	1.90075	1.77785	4.74658	6.08397	4.3544	15.9145	0.942049	0.803179	NaN	1.6005	1.31936	0.423775	0.891235	0.382605	0.575875	0.802106	0.632383	1.77804	0.719213	1.4979	2.56794	1.03729	3.39031	1.87906	NaN	0.970868	2.28459	0.206161	2.62165	3.86796
	0233	6	+ LPS	1.14165	NaN	0.667692	0.911007	4.14305	1.08772	0.507244	1.31272	1.38324	7.32136	1.27178	0.183817	0.600451	0.951228	1.12833	6.86761	0.832421	1.09376	3.94769	6.7232	5.85404	5.8814	0.923449	0.344107	0.427297	1.25367	1.0671	NaN	0.551417	0.6995	0.463375	0.595215	0.625809	0.670174	0.731393	1.33238	2.66707	0.805976	2.75865	4.838	1.09573	0.728444	3.90563	0.169141	2.24859	3.69344
	0233	24	- LPS	0.79349	1.03245	0.423303	1.45537	0.260796	1.28682	0.371849	0.101528	3.69916	3.04243	0.837132	0.570282	0.443118	1.37639	0.642883	0.781962	0.931855	1.35514	0.09946	0.576983	28.565	8.03939	10.95	3.49495	NaN	0.740638	0.547754	NaN	0.495445	0.336203	0.407064	5.60516	1.02988	2.95861	2.34171	2.31821	25.7931	2.12136	4.18314	1.33286	1.3784	0.446595	1.59852	0.485551	3.61021	9.6782
	0233	24	+ LPS	0.832215	0.737907	0.275256	0.796066	1.11344	1.03057	0.279199	0.124941	NaN	92.1794	0.682706	0.0358419	0.0487495	1.62102	0.267831	1.25013	0.458321	2.19832	0.864383	1.42447	44.5033	3.79764	6.78668	3.80762	NaN	0.491599	0.42836	NaN	NaN	0.288675	0.313687	4.36004	1.00909	2.07566	1.20673	2.94807	1.73023	1.73494	3.63398	3.77949	1.31142	0.616493	1.54115	0.531949	1.88652	4.98643
	0245	0	- LPS	0.622322	NaN	1.67674	0.996249	1.18766	0.970661	0.706147	1.79899	0.182545	1.64024	1.08056	0.919304	4.61275	0.369098	1.10383	0.726883	0.35647	0.452149	0.889137	1.46994	0.0322065	2.61764	0.215736	0.207479	0.543582	1.12835	0.959209	0.139288	0.536729	1.16143	1.91962	0.227988	0.539795	0.934157	0.739837	0.436681	0.126398	0.638289	0.18822	0.247888	1.60745	1.83062	0.070498	5.00054	0.0450047	0.0489135
	0245	1	- LPS	0.359214	NaN	1.03657	0.585667	1.03722	0.97649	0.575615	1.03155	0.358657	0.13339	0.934793	0.54169	1.65476	0.407826	2.10138	5.01826	0.0277034	0.394624	1.2022	2.93454	0.0266725	9.79869	0.454657	1.15989	NaN	0.451751	1.28018	2.07585	0.385846	0.962996	0.492523	0.421149	0.630586	1.01173	0.878042	0.255802	0.240059	0.382442	0.195449	0.85491	1.57113	1.08822	0.42607	0.973139	0.189321	0.50951
	0245	1	+ LPS	0.772921	NaN	0.967401	1.33859	1.94762	1.02348	2.62251	1.24244	NaN	0.00849432	1.54813	0.416897	0.331444	0.742798	1.47254	21.6653	0.530049	0.564145	1.54887	9.61838	0.0378326	2.28279	0.304536	0.329429	NaN	0.596682	0.703305	1.13374	0.0882426	0.42553	0.525071	0.453381	1.01008	1.00954	0.739069	0.673249	0.119769	0.391872	0.249999	0.0489843	2.13744	1.48998	1.30019	0.680278	0.395563	0.775883
	0245	6	- LPS	1.52677	NaN	1.5555	1.13379	0.524715	1.15869	0.563927	1.07914	0.967503	1.64555	1.11045	2.95268	3.672	1.19541	1.78175	0.335585	12.5616	1.38035	0.618334	0.843805	0.817857	2.59654	0.860337	0.0786398	1.39809	1.74154	0.906815	0.938289	0.496546	0.83449	1.55542	1.38546	0.96773	0.871169	1.12608	1.65217	1.89447	1.61374	2.75062	0.349973	1.61006	0.490982	0.962454	0.439492	1.68712	2.25585
	0245	6	+ LPS	1.80176	0.633154	1.01725	1.77391	0.730318	1.02517	0.866661	0.364867	2.47174	4.32066	0.942933	0.862624	1.57775	2.4169	0.997618	0.193176	3.64424	2.41278	0.435347	0.446194	12.9985	3.15955	0.732788	0.835903	1.38107	1.75212	0.637038	NaN	0.445848	1.47301	1.14828	1.57239	1.63722	2.07233	1.01517	2.43602	18.961	1.94677	3.54064	5.20371	1.93224	1.882	8.82526	0.324212	8.945	5.34093
	0245	24	- LPS	1.84546	0.176329	0.616615	1.41459	2.48037	0.95415	0.734748	0.338842	2.74043	0.273166	0.743413	0.264312	0.0610942	1.78815	0.648386	3.39804	0.0617167	1.58755	0.869701	1.49473	26.7031	1.82206	4.57087	2.30126	0.533878	0.905935	0.484359	NaN	NaN	0.339644	0.36908	4.98914	1.07758	1.29508	1.04939	4.04844	4.93939	1.59004	2.12535	0.343841	3.49465	NaN	0.701502	0.308009	2.61912	5.92878
	0245	24	+ LPS	1.9594	0.565662	0.439986	1.68134	0.616031	1.18243	0.956481	0.209339	8.00769	17.2922	0.740375	0.0448098	0.186743	1.69762	0.706893	0.591259	0.640647	2.90445	0.971687	0.82325	26.2271	13.7608	4.64934	7.82673	0.507539	1.70248	1.06854	NaN	1.52325	2.29758	0.38165	5.68951	0.824503	2.80877	2.36075	2.66047	16.158	1.73276	5.15516	2.48442	2.61958	NaN	6.44205	0.114717	5.29274	7.69111
	2258	1	- LPS	0.847052	NaN	1.41186	0.461269	0.621146	1.00308	0.68099	1.67323	0.211423	0.328117	1.21034	0.980309	2.7854	0.643439	0.579223	0.689357	0.944807	0.479592	0.785094	3.49556	0.0173252	0.206584	0.726921	0.137628	NaN	1.17763	1.46585	NaN	1.07258	0.889065	1.63835	0.277219	0.458399	1.08311	0.760625	0.495418	0.186387	0.680899	0.208496	0.373673	1.44865	1.31303	0.573531	1.68702	0.567225	0.332175
	2258	1	+ LPS	0.468507	NaN	0.886077	0.525316	1.02456	0.988861	0.738501	1.15436	0.342922	0.399608	1.23224	1.06476	2.93112	0.65342	0.626383	1.17275	0.923623	0.365198	0.540192	3.15775	0.0197462	0.893452	0.630393	NaN	NaN	0.699776	1.08772	NaN	NaN	0.964416	1.61022	0.26915	0.663189	1.09259	0.808022	0.383154	0.0682304	0.691076	0.180846	0.245792	1.53167	1.979	0.388932	6.53568	0.704706	0.473646
	2258	6	- LPS	0.705505	NaN	0.343743	1.07666	2.29127	1.15217	2.30462	0.402301	0.977448	0.362449	1.03036	0.419425	0.120069	1.05266	1.18784	5.24371	0.107657	1.26058	2.39616	8.56806	1.15316	0.597977	0.697355	0.912396	NaN	0.44629	1.10251	NaN	NaN	0.328778	0.174261	0.720537	0.65861	1.73436	0.857368	1.37095	0.168582	1.21231	2.50815	1.933	1.20753	1.25688	1.13805	0.115395	0.506729	1.89384
	2258	6	+ LPS	0.30546	NaN	1.02639	1.07797	0.543236	1.33328	1.45438	0.397302	2.96795	0.0416271	1.92914	1.4487	6.76582	1.87458	0.950096	2.88269	14.223	6.59935	0.370281	2.17885	5.98534	44.0835	0.976884	1.32093	NaN	1.04891	0.792896	NaN	4.60468	1.10823	2.09734	1.43261	2.2898	2.14865	1.33532	1.60858	36.6271	1.86991	5.09217	2.09618	4.44629	0.958688	9.42949	0.521754	6.12948	7.06917
YF	1101	0	- LPS	0.511836	NaN	2.53167	0.365612	1.22939	0.57783	4.74392	10.3472	NaN	0.019703	1.37955	1.82138	0.966979	1.34261	2.49103	1.26507	0.050087	1.16222	1.61696	2.00256	0.106591	0.537554	1.24605	1.40673	5.99381	0.417089	1.92173	0.730598	3.60819	1.9077	1.83031	0.534207	1.73021	0.598821	1.02842	0.434374	0.122097	1.06652	0.414741	0.751502	0.506605	0.756854	NaN	5.57033	0.528243	0.25402
	1101	1	- LPS	1.03816	NaN	1.69869	1.07354	1.82113	0.905739	2.64057	3.70464	0.247089	0.955857	1.08692	1.40776	0.541299	0.863284	1.06103	1.28627	0.0678968	0.743925	6.34397	2.37974	0.0666005	0.545755	0.837162	1.03817	5.07742	0.987429	1.30564	0.719366	2.23386	1.48726	1.38199	0.387591	1.07535	0.710268	0.739022	0.451103	0.0352584	0.54045	0.229134	1.15355	0.725401	3.8666	0.910684	9.63406	0.340742	0.272024
	1101	1	+ LPS	1.48931	NaN	1.49122	1.01468	2.50191	1.05792	1.59956	1.80118	0.395214	0.14662	1.40544	0.643639	0.157089	0.788449	1.01782	2.70954	0.157201	0.630095	3.32676	3.81696	0.0540479	0.128748	0.579687	3.56772	3.10454	0.968358	0.828613	1.10054	2.50889	0.195522	0.601665	0.650695	1.35837	0.715707	0.797037	0.500428	0.0609467	0.388229	0.192935	3.43382	1.09928	3.53946	1.10862	2.0446	0.538238	0.681497
	1101	6	- LPS	0.793292	NaN	1.44987	0.473216	0.0884616	0.961352	3.93094	2.173	NaN	0.00787306	0.60648	0.73897	0.102865	4.27829	0.682392	NaN	0.501898	3.59769	0.164156	1.13851	3.36976	4.32607	2.82936	12.508	6.55017	0.305685	0.311582	NaN	1.49708	1.96419	0.354433	1.96186	1.35869	4.18603	1.29161	2.13025	0.253816	1.59895	1.57138	0.688028	4.82032	NaN	1.36017	0.015023	5.08032	8.36035
	1101	6	+ LPS	0.828669	0.162737	1.41093	0.703596	0.941903	1.06446	5.75015	2.06888	2.33201	150.85	0.97786	1.18668	0.254619	2.19154	0.715682	0.427033	1.19843	3.46785	1.47515	1.92688	24.815	12.3921	2.52438	8.58872	7.72959	0.588105	1.09429	0.340553	1.40764	2.5171	0.929584	1.03067	1.56558	2.27625	1.38658	1.15056	0.154451	1.25411	3.06572	12.2632	1.14803	7.52417	11.0381	2.15724	9.08615	11.9322
	1101	24	- LPS	0.480321	NaN	0.622612	0.654419	0.825366	1.20519	0.961584	0.272128	6.43576	5.42344	0.899043	0.380579	0.0302906	1.35698	0.488042	0.858098	0.228795	1.93573	1.46001	0.732553	38.2879	4.94433	6.55107	3.11012	2.15854	0.511389	0.96606	NaN	0.559022	0.789833	0.415426	3.01402	0.799978	2.18901	1.34437	1.02717	1.19279	1.2878	3.73969	1.79179	1.50637	1.08507	1.91914	0.400895	4.98576	8.72212
	1101	24	+ LPS	0.740352	NaN	0.220421	0.807318	2.00698	0.977842	0.466086	0.513391	3.74593	2.91776	1.13605	0.0636676	0.0200079	1.66333	0.627965	2.70816	0.0470939	2.26081	2.27754	1.76753	47.6291	0.470556	3.03177	6.84373	0.809235	0.406636	1.75468	1.15669	NaN	2.24317	0.333219	2.92869	0.972671	1.7071	0.964264	1.90889	0.0682989	1.56587	2.51027	5.11836	1.73987	NaN	4.50209	0.506408	3.8936	6.23193
	1126	0	- LPS	0.192926	NaN	2.50858	0.443174	0.87128	0.896637	0.856939	2.39898	NaN	4.65076e-05	0.683219	0.844346	3.42531	0.706528	1.95519	NaN	NaN	0.626387	0.309549	0.381021	0.140361	0.0132591	0.569992	NaN	NaN	0.420976	0.708029	NaN	1.24457	2.45137	1.52044	0.657079	1.60025	NaN	1.24538	0.739841	NaN	1.1155	0.173466	1.71841	NaN	NaN	NaN	0.0886245	0.116464	0.0103043
	1126	1	- LPS	0.940803	NaN	0.722123	0.753647	5.22194	0.925949	0.510823	1.61128	0.284679	0.464107	1.16133	0.879844	1.80714	0.321308	0.785838	2.80724	1.81738	0.230845	4.87938	3.08962	0.051292	0.147656	0.395942	0.540046	0.381208	0.567576	1.01627	NaN	0.918741	0.564916	0.819585	0.386499	0.630226	0.644568	0.751388	0.501066	0.0599063	0.419147	0.233331	0.216574	NaN	0.176133	0.504713	0.487848	0.152342	0.157504
	1126	1	+ LPS	1.48169	NaN	0.949097	1.1622	5.82539	0.989706	2.20887	2.75004	NaN	0.164071	1.2617	0.314984	0.727761	0.549167	0.494418	3.53799	0.53106	0.665526	3.92327	6.43493	0.0870513	0.231234	0.393858	0.313184	1.23039	0.95076	1.51792	0.595562	2.22802	0.471134	0.818158	0.457942	0.902094	0.400808	0.75411	0.64298	0.110363	0.424907	0.259158	0.46334	2.05735	0.61182	0.549365	2.26804	0.332487	0.447236
	1126	6	- LPS	1.48893	0.274857	1.26869	0.833278	2.84674	0.945834	0.674871	1.32126	0.509063	8.25168	0.859381	0.466592	1.09489	1.04236	0.405975	0.42937	1.48436	1.83044	1.4547	1.56072	2.50645	1.16208	0.878664	0.106629	0.492619	1.6982	1.34754	1.22651	1.16193	2.13693	1.28817	0.707591	1.46037	0.950321	1.96103	0.751402	0.54147	1.01451	0.984404	1.04664	0.489204	1.60953	0.608724	0.372504	3.71963	1.63577
	1126	6	+ LPS	1.53903	NaN	0.973234	1.2406	2.39985	1.10018	1.15822	0.963447	1.54779	250.773	1.21242	0.623471	2.98923	1.25527	0.558242	0.330266	4.17451	1.18532	1.24722	0.588212	4.54673	0.834119	0.787882	NaN	NaN	1.93815	1.77625	1.04523	2.27503	1.07409	1.81175	0.738682	1.21295	0.785584	1.83211	1.10866	6.28078	0.790923	1.75515	1.8014	0.712956	2.63517	4.04015	0.639953	3.26241	3.37802
	1126	24	- LPS	1.52119	5.41615	0.266407	0.80629	0.598866	1.15181	1.09098	0.134082	0.440068	114.693	0.53961	1.01641	0.293856	1.04085	0.685412	0.139199	6.89094	0.91107	0.962631	0.186415	29.3491	3.83274	7.4481	1.49043	1.32897	1.32294	0.521595	NaN	0.218226	0.415901	0.541849	3.25939	0.580574	2.45212	1.219	1.43458	98.6281	1.35961	2.02057	0.660702	0.492546	0.102803	0.373046	1.41148	2.54807	6.56464
	1126	24	+ LPS	1.1804	3.15632	0.252493	0.740485	1.96913	1.15275	0.429556	0.168108	4.863	14.6894	0.753781	0.102457	0.147029	1.23085	0.238487	0.882973	0.296229	1.38851	0.531123	1.27801	33.0296	0.809143	4.72055	3.74101	0.177416	0.742725	1.84588	0.432182	0.274313	0.81423	0.251845	4.43971	0.557536	1.82683	1.53488	2.91438	14.46	1.67302	4.2142	1.73163	1.29825	NaN	3.65946	0.0865158	3.00865	3.63855
	1127	0	- LPS	0.3859	NaN	3.48416	0.856388	0.417801	0.873365	1.67217	5.0395	NaN	1.58953e-05	0.655189	1.52614	4.42106	1.27565	2.24312	NaN	0.00157172	0.846138	0.200066	0.740817	0.0258524	0.130931	0.661695	NaN	0.440089	0.368283	1.59619	NaN	0.693089	1.7735	1.9774	0.663986	0.853783	0.908671	1.44355	0.846381	0.464162	1.18679	0.27169	0.558032	NaN	0.335055	NaN	0.9699	0.0900869	0.0252751
	1127	1	- LPS	0.441847	NaN	1.07397	0.436956	3.80161	0.918393	0.390063	1.74391	0.302256	0.350303	1.34939	1.32379	1.60066	0.424804	1.08115	5.9754	0.394301	0.353635	1.82393	2.61223	0.15831	0.430364	0.471872	0.727101	2.90605	0.160744	1.22203	NaN	0.710928	0.346763	0.758404	0.352148	0.773925	0.470473	0.659514	0.275588	0.538792	0.470218	0.185726	0.209511	0.139965	0.33513	0.555291	1.59876	0.148859	0.150463
	1127	1	+ LPS	0.28595	NaN	3.1914	2.35006	0.588718	0.796053	2.84767	3.41975	NaN	4.70479e-05	0.975204	0.721449	7.79253	1.74803	2.5067	0.484787	0.0421369	0.810974	0.335874	1.0801	0.247841	1.94609	0.813554	2.19073	NaN	0.746296	2.52448	NaN	0.738998	1.75373	1.46719	0.901284	2.25232	0.656069	1.34416	1.46979	0.183145	1.3068	0.299414	0.814891	NaN	1.27865	NaN	0.495406	0.928477	0.579144
	1127	6	- LPS	1.32999	NaN	1.46528	0.934592	0.722264	1.14155	0.66323	0.906215	0.892383	13.593	0.927	1.66947	3.01058	0.849988	0.995355	0.239111	13.6764	0.912423	0.795698	0.235393	1.27362	2.04518	1.03762	0.623197	1.3774	1.25387	1.52868	NaN	1.20967	14.2682	1.59532	1.02726	0.919417	1.6745	1.16756	1.65687	1.38884	1.12764	2.25691	0.402211	1.00238	0.494414	0.763286	0.189373	1.359	2.63408
	1127	6	+ LPS	1.02331	NaN	0.57099	1.33535	4.6265	0.820482	0.495517	1.18769	0.472204	3.65838	1.02883	0.296427	1.28998	0.905059	0.915125	3.89253	0.134311	0.892439	4.54767	3.27193	3.05464	0.718344	1.01057	0.307263	0.978615	0.952393	1.64987	0.420047	0.465686	1.15395	0.85449	0.531154	0.853884	1.13988	0.918912	1.00796	1.86627	0.732866	1.32193	2.89701	0.828778	0.501233	2.78674	0.871683	1.68514	3.15092
	1127	24	- LPS	2.29974	0.636711	0.722769	1.49916	0.412929	0.978204	1.21826	0.126213	2.62556	0.463386	0.490838	3.63813	0.696496	1.65949	1.60686	0.664978	4.67537	0.788303	0.946223	0.236387	10.4576	1.24978	1.59605	1.62488	0.41134	1.89309	1.34885	1.52672	1.51722	1.2139	0.807975	5.12933	1.71065	1.64515	1.47873	1.47091	16.9921	1.2993	2.56887	0.886625	0.871729	0.835439	1.2903	5.32014	2.57623	4.8535
	1127	24	+ LPS	2.18429	1.31701	1.04832	1.43587	0.216128	1.16144	1.47015	0.315518	4.70263	15.9245	0.576819	1.09837	0.204329	1.72048	0.627107	0.208549	3.24712	1.17587	1.1	0.130351	38.9122	0.337624	2.28647	1.13565	1.67136	1.67741	1.07106	1.72976	0.838777	1.97474	0.761416	4.39802	2.09826	2.18252	1.55654	1.1654	41.1262	1.19822	2.81841	3.94395	1.45623	1.15538	6.68936	1.94232	4.90053	4.79087
	1069	0	- LPS	0.820757	NaN	1.07158	0.973448	1.70489	0.906872	0.402831	1.38362	0.21148	8.12087	0.826719	2.74727	2.53246	0.220307	0.911184	0.44424	0.880301	0.205942	0.263228	0.434855	0.0826717	0.636303	0.258706	0.346308	0.499737	0.755532	0.791148	NaN	1.41484	1.10051	2.12694	0.35325	0.89732	0.670116	0.387389	0.393972	0.0995724	0.593104	0.326816	0.522015	0.317985	0.47686	0.0557392	2.73026	0.119145	0.0343094
	1069	1	- LPS	1.06584	NaN	1.39988	0.848948	1.06751	1.01793	0.420615	1.45206	0.296003	22.7384	1.10241	3.09644	2.47192	0.253841	0.981363	0.238174	3.49662	0.289069	0.424711	0.253225	0.0464886	0.773653	0.390829	0.0873652	0.590377	1.57206	1.10753	0.28556	0.849181	0.907325	2.2617	0.345179	0.554553	0.394731	0.733745	0.529497	0.109967	0.551634	0.463229	0.237488	0.368466	0.644245	0.271069	3.23395	0.13227	0.126187
	1069	1	+ LPS	1.22536	NaN	0.772301	1.10789	5.81907	0.875164	0.502232	1.28191	NaN	0.148179	1.85402	0.343122	1.05257	0.443933	1.27333	11.0793	1.16609	0.365339	2.48206	5.35892	0.0176781	0.224271	0.400682	0.316751	0.374692	0.446009	1.04386	NaN	0.413339	0.287183	0.776668	0.411048	0.665994	0.57588	0.504501	0.320901	0.0854819	0.394486	0.2332	0.225333	1.11113	0.474585	0.381332	1.02761	0.183214	0.271847
	1069	6	- LPS	0.934437	NaN	1.94635	0.483858	0.910121	1.03153	0.816622	1.03682	1.07862	4.7482	1.09607	2.01662	1.607	0.750416	0.842448	2.76923	1.37478	0.925055	0.60085	0.988063	0.53074	2.66811	0.978657	0.643097	0.836131	0.824579	1.15695	0.953871	0.629127	0.897704	1.1692	0.821063	0.896339	0.529878	0.890999	0.753696	4.4686	1.17988	2.40552	1.45092	0.414162	0.51754	0.509817	0.337785	0.629428	1.18528
	1069	6	+ LPS	0.815285	0.240354	0.609279	1.07535	1.52305	0.879613	0.486562	1.09479	0.51102	28.7969	1.01809	0.601372	1.89739	0.545316	1.1722	2.34587	1.42138	0.634018	4.78011	1.58298	7.51372	1.42306	0.537374	0.518498	0.476911	0.715465	1.17235	NaN	0.605178	1.3488	1.08293	0.730858	0.81493	0.583052	1.19824	0.934823	5.89455	0.787508	1.73991	4.74422	0.919458	0.592088	1.85935	0.351862	1.9608	1.9488
	1069	24	- LPS	1.8948	2.20011	0.587818	1.44484	1.82641	1.06608	1.07829	0.57977	3.78887	21.1769	0.980473	0.822121	0.80404	1.53545	1.13261	1.7852	4.12659	1.60926	1.44023	0.651556	17.5134	2.03905	3.50617	4.46845	0.580153	1.51765	1.1805	NaN	1.13084	1.85035	0.792569	3.72124	0.993872	1.88128	1.62981	2.75804	37.882	1.60462	4.17308	0.890686	2.07358	NaN	0.26128	1.53664	3.68884	5.61067
	1069	24	+ LPS	2.05546	NaN	0.552995	1.42104	0.867641	1.01008	0.925489	1.22902	4.13753	143.361	0.812674	0.581699	0.61021	1.66043	1.03538	0.415741	9.16767	2.10394	1.01461	0.463178	23.4809	2.2581	2.38141	5.00743	0.390857	2.29456	1.64384	1.01384	1.13424	3.66844	0.759195	5.35576	1.29762	2.27503	2.62856	2.48435	55.2811	1.81892	5.91472	3.70521	2.06288	NaN	4.70795	3.19101	8.12799	4.51958
	1072	0	- LPS	0.380785	NaN	1.22415	0.884743	0.738748	1.11459	0.585095	0.950106	0.384957	20.9654	1.13448	6.42521	3.53413	0.167198	1.42646	0.175893	1.15348	0.191448	0.214568	0.121534	0.117937	0.125773	0.189824	NaN	1.08437	0.806423	0.885575	0.390178	0.278074	0.446529	2.37859	0.354058	0.751071	0.601166	0.990089	0.343762	0.0665903	0.646185	0.389497	0.190333	0.381162	0.286646	0.0934029	4.81566	0.0239666	0.00905262
	1072	1	- LPS	1.03768	NaN	0.870432	1.2036	0.847987	0.900959	0.576167	1.46093	0.216538	3.45721	1.00979	6.25284	2.98258	0.283869	1.79434	0.181818	7.00412	0.344389	0.506884	0.206916	0.137689	0.212035	0.313519	0.0681056	0.352775	1.73668	1.08565	1.33322	1.55375	0.853549	2.43972	0.341645	0.755342	0.424575	0.719763	0.644321	0.0558226	0.798072	0.435707	0.377763	0.389076	1.69186	0.459113	3.70301	0.111087	0.0630512
	1072	1	+ LPS	1.39321	NaN	0.607469	1.1067	1.61192	1.07367	2.54454	0.585981	0.26129	0.253447	1.30132	1.28045	2.5814	0.61789	0.918188	2.74803	0.83794	0.525599	1.8532	1.42744	0.0707994	0.228427	0.375603	0.652522	0.700946	1.59607	1.39803	NaN	1.39556	1.0179	1.02326	0.520227	0.853465	0.726468	0.763721	0.452316	0.177703	0.529821	0.332998	0.15993	0.871451	1.65784	0.592955	1.02023	0.262151	0.296947
	1072	6	- LPS	1.41186	NaN	0.993176	0.833236	1.06823	1.05753	0.793873	0.745848	0.60658	8.50993	0.984219	1.34384	2.1822	0.775054	0.992608	0.279207	7.5802	0.547751	0.808482	0.326634	0.190772	0.488541	0.869462	0.449815	0.803347	1.78608	1.572	NaN	1.43634	1.02677	1.34642	0.803189	0.751996	0.790809	1.3359	0.951526	0.611184	0.826768	1.2756	0.6248	NaN	0.840193	0.518881	0.198651	0.457723	1.18987
	1072	6	+ LPS	1.30178	NaN	0.48452	0.833402	1.13576	1.07163	1.01175	0.367288	2.3525	167.189	1.1916	0.863009	1.72033	1.25259	0.99809	0.363164	5.71504	1.36468	0.471258	0.349377	6.13639	1.68741	0.791108	0.303883	0.166037	1.52558	1.51448	NaN	2.13492	1.23317	1.37875	0.685773	0.810767	0.817882	0.989289	1.28748	18.4758	1.30336	3.01718	3.72695	0.498971	3.67612	3.59753	0.615002	6.40598	4.62491
	1072	24	- LPS	1.41834	2.35911	0.55821	0.645394	1.36983	0.952897	1.16665	0.439056	6.09949	1.20859	1.07897	0.491066	0.372398	1.80359	0.702976	8.71217	0.0450314	1.45407	0.548794	0.921767	12.9018	1.35365	3.15211	5.97985	NaN	1.19707	1.41583	1.58166	0.514043	1.64603	0.608158	3.62575	0.916783	1.33589	1.01999	2.81277	60.7879	1.99337	4.91782	1.45085	0.892132	NaN	1.08033	0.581384	2.39782	7.00775
	1072	24	+ LPS	1.01598	NaN	1.26201	5.70433	0.375456	0.959413	1.15829	1.73738	NaN	6.37131e-05	0.457949	2.07209	0.747417	5.61396	3.96664	NaN	0.133555	3.74332	0.705852	0.135399	22.108	0.295346	4.60362	NaN	NaN	0.397327	1.20598	NaN	NaN	2.35754	0.669562	9.78935	3.75797	NaN	1.35377	3.54817	75.5873	3.20908	3.29949	13.9643	4.23195	NaN	4.52111	0.169058	23.4898	6.87928
[truncated: 50 more columns]
