# Supplementary material for: Ageing-driven molecular and functional changes in the bovine endometrium
Source: PLoS One. 2025 Sep 26;20(9):e0332176. doi: 10.1371/journal.pone.0332176 (PMC12468982; doi:10.1371/journal.pone.0332176)
Supplement: S12 Table — Cytokine concentrations in the incubation medium cultured with explant are expressed in pg/mL/mg. Explant mass in mg. The cytokine concentrations reported in the table were calculated as follows: (Cytokine concentration measured – Control cytokine concentration)/ Explant mass. For statistical analysis, negative values of IL-1RA, IL-17A, and IL-10 cytokine concentrations after correction were set to zero. Cytokine concentrations in the control incubation medium without explant are expressed in pg/mL. (XLSX) [file pone.0332176.s016.xlsx]

## Sheet: S8 Table Cytokine concentration
S12 Table. Cytokine concentrations in the incubation medium after 24h of incubation in the absence or presence of LPS. Cytokine concentrations in the incubation medium cultured with explant are expressed in pg/mL/mg. Explant mass in mg. The cytokine concentrations reported in the table were calculated as follows: (Cytokine concentration measured – Control cytokine concentration) / Explant mass Fo…
Condition	Animals ID	Group	Stimulus	IL-1α	IL-1β	IL-1RA	IL-6	IL-17A	IL-2	IL-4	IFN-γ	CXCL-10	CCL-2	CCL-3	IL-10	CCL-4	TNF-α	Explant mass
Incubation with endometrial explant	1101	YF	- LPS	0.296065	4.84546	34.7804	27.5648	0.0335458	-3.47028	3.83756	0.00667879	4.32708	467.069	37.4818	0.722071	36.3841	2.13939	40.8
	1126	YF	- LPS	0.0822149	2.34937	33.3495	32.4468	0.0332031	-0.971308	3.11274	0.00769759	2.55398	759.161	16.4136	0.223838	14.3378	0.987205	35.4
	1127	YF	- LPS	0.0909373	1.6734	17.2058	3.59234	0.00341771	-2.60124	0.810756	0	0.376293	145.57	4.59133	-0.20901	1.97611	0.70316	49.7
	1069	YF	- LPS	0.0881698	1.35067	10.9286	17.9789	0.0203095	-5.36964	3.4696	0.00667879	0.74947	402.656	6.42144	0.129208	1.90547	0.506085	40.8
	1072	YF	- LPS	0.0491873	1.18899	10.2461	33.4495	0.0280725	-2.8539	3.12493	0.00704325	0.639454	456.113	8.09163	0.0386786	2.87308	0.455812	45.3
	2256	OF	- LPS	0.168242	3.44717	27.0471	34.567	0.0287388	-3.3877	3.55454	0.00879015	2.1971	426.36	7.36094	1.06763	17.1319	2.44591	31
	0233	OF	- LPS	0.304227	9.07543	20.412	61.0469	0.0447996	-3.53085	3.53016	0.00449581	1.293	758.341	20.3207	0.939101	10.5372	1.05296	40.1
	0245	OF	- LPS	0.259193	2.72889	18.1195	31.6496	0.0521609	0.148329	2.87705	0.0120217	4.8894	668.495	12.3097	1.31896	6.85083	2.07914	38.3
	0239	OF	- LPS	0.282474	2.89558	11.1756	78.9907	0.0714657	-2.14902	8.84747	0.0287769	6.45386	1381.14	14.8113	1.10812	14.579	2.63898	16
	1101	YF	+ LPS	0.225022	7.27773	19.6822	46.3707	0.0420915	-3.0366	3.49068	0.0115437	2.6603	665.33	10.9508	2.33427	5.84009	5.0848	37.5
	1126	YF	+ LPS	0.179021	7.55669	27.0958	49.6523	0.025527	-2.23187	12.7338	0.00625618	3.47458	715.81	9.41996	1.00469	3.31099	3.63042	45.8
	1127	YF	+ LPS	0.342742	5.43511	39.58	35.996	-0.00791394	-5.8099	4.48053	0.00605888	1.96293	589.75	26.9964	2.11434	38.8303	13.2759	15.6
	1069	YF	+ LPS	0.375768	8.63685	3.13952	39.2655	0.015641	-2.90574	1.82459	0.00170304	1.84374	515.58	5.49006	1.71466	1.69534	3.7316	55.5
	1072	YF	+ LPS	0.373036	6.10272	12.8766	34.3793	0.012689	-6.69463	3.13436	0.0042385	1.72121	491.523	11.4518	0.40696	9.77018	8.91826	22.3
	2256	OF	+ LPS	0.154781	9.12092	13.4465	59.7306	0.00837295	-2.41049	3.48139	-0.00248448	2.96657	416.741	9.43464	1.52284	10.1182	3.99379	37.6
	0233	OF	+ LPS	0.110988	5.33784	1.21848	67.5301	0.0168222	-3.57154	3.13159	0.00454674	0.317544	2391.52	5.74189	0.479864	1.61569	2.83234	41.8
	0245	OF	+ LPS	0.351371	12.1799	7.06982	34.5883	0.00900519	-2.79273	2.05823	0.0347932	3.15787	364.845	6.19306	2.91249	11.7074	3.79253	49.2
	0239	OF	+ LPS	0.249849	3.40095	-5.53132	104.328	0.0577918	-3.42879	6.11684	0.0799918	2.85599	1025.07	13.6085	1.2818	12.0685	6.82998	21.4
Control without explant	Medium without explant		- LPS	1.73907	3.14822	18.0782	32.3666	0.851391	272.872	199.104	0.508368	34.2167	29.5479	74.8697	31.5028	21.5073	28.1422	0
	Medium without explant		+ LPS	4.42152	6.31207	612.83	157.255	1.68002	329.122	239.398	0.874279	33.0996	34.2706	104.794	56.4351	25.6287	28.1422	0
